# Supplementary material for: A large-scale binding and functional map of human RNA-binding proteins
Source: Nature. 2020 Jul 29;583(7818):711–9. doi: 10.1038/s41586-020-2077-3 (PMC7410833; doi:10.1038/s41586-020-2077-3)
Supplement: Supplementary file 4 — Supplementary Data 2 ENCODE accession identifiers of datasets used. Tabs contain accession identifiers (for the ENCODE Data Coordination Center, https://www.encodeproject.org/) for all datasets generated in this study. [file 41586_2020_2077_MOESM4_ESM.xlsx]

## Sheet: eCLIP
RBP	Cell_line	eCLIP_exp	Control_exp	Experiment Fastq Files	Experiment Bam Files	Peak Files	Reproducible Peak Files	Input ID	Input Fastq Files	Input Bam Files
HNRNPC	HepG2	ENCSR550DVK	ENCSR497ANA	ENCFF035QUK,ENCFF584MZO,ENCFF040BGS,ENCFF065BIC	ENCFF869PNM,ENCFF736ZQQ	ENCFF401SPQ,ENCFF738FJS	ENCFF105AKX	HNRNPC eCLIP mock input	ENCFF412YDY,ENCFF357SNM	ENCFF823ZZZ
RBFOX2	HepG2	ENCSR987FTF	ENCSR799EKA	ENCFF591SSP,ENCFF172GUS,ENCFF647KDW,ENCFF289OFA	ENCFF994WPX,ENCFF154BQS	ENCFF639MYI,ENCFF664WCU	ENCFF154DRN	RBFOX2 eCLIP mock input	ENCFF264UQQ,ENCFF648TWD	ENCFF590UCY
IGF2BP1	HepG2	ENCSR744GEU	ENCSR205ZCE	ENCFF943QCL,ENCFF437VOG,ENCFF362JFX,ENCFF539YWE	ENCFF059OSQ,ENCFF438FSK	ENCFF976DBP,ENCFF486BXN	ENCFF517ECT	IGF2BP1 eCLIP mock input	ENCFF207TDD,ENCFF389YBN	ENCFF772RXA
HNRNPK	HepG2	ENCSR828ZID	ENCSR354KAS	ENCFF016HQT,ENCFF924WZQ,ENCFF118YMC,ENCFF120AAW	ENCFF457EXY,ENCFF329QRR	ENCFF877KBJ,ENCFF556EBT	ENCFF993NVI	HNRNPK eCLIP mock input	ENCFF060FDD,ENCFF555OUH	ENCFF538YHY
SRSF7	HepG2	ENCSR513NDD	ENCSR629MQN	ENCFF729MSV,ENCFF605JFT,ENCFF619RHU,ENCFF578OMQ	ENCFF106PSH,ENCFF632LPF	ENCFF774EDY,ENCFF913UPA	ENCFF865AZP	SRSF7 eCLIP mock input	ENCFF611KBN,ENCFF043KVQ	ENCFF586AZF
IGF2BP3	HepG2	ENCSR993OLA	ENCSR077KVG	ENCFF518ZYS,ENCFF768LZF,ENCFF860PRT,ENCFF333RHN	ENCFF163VGP,ENCFF957CDL	ENCFF858ZLX,ENCFF175PMW	ENCFF311TOZ	IGF2BP3 eCLIP mock input	ENCFF742YFO,ENCFF843CUY	ENCFF983FIG
TIA1	HepG2	ENCSR623VEQ	ENCSR333PZV	ENCFF181GFC,ENCFF482SRR,ENCFF506BUC,ENCFF643ZXH	ENCFF485LRS,ENCFF878IQT	ENCFF055IIM,ENCFF358SGV	ENCFF640DDA	TIA1 eCLIP mock input	ENCFF678FPJ,ENCFF805EWQ	ENCFF482VTM
SRSF9	HepG2	ENCSR773KRC	ENCSR060VZF	ENCFF912JVC,ENCFF038QQM,ENCFF354DZK,ENCFF589NCU	ENCFF593PCX,ENCFF709HAD	ENCFF125UVA,ENCFF409GPI	ENCFF075NSB	SRSF9 eCLIP mock input	ENCFF361CSS,ENCFF463PBP	ENCFF849LMJ
TRA2A	HepG2	ENCSR314UMJ	ENCSR544CTM	ENCFF267TXP,ENCFF836WPZ,ENCFF253TTK,ENCFF065AKB	ENCFF693CSS,ENCFF832CEI	ENCFF210QRC,ENCFF955HGE	ENCFF917NGY	TRA2A eCLIP mock input	ENCFF976JEU,ENCFF411KJR	ENCFF413FAM
IGF2BP1	K562	ENCSR975KIR	ENCSR125CLF	ENCFF399XVR,ENCFF383VVS,ENCFF088JXR,ENCFF271KYF	ENCFF002KWR,ENCFF956NTH	ENCFF435MEM,ENCFF701YCW	ENCFF890VLH	IGF2BP1 eCLIP mock input	ENCFF592FNJ,ENCFF672RWL	ENCFF425DPU
HNRNPM	HepG2	ENCSR267UCX	ENCSR459ONR	ENCFF503KDE,ENCFF600EOC,ENCFF817WMP,ENCFF136GAI	ENCFF160MZO,ENCFF450IJF	ENCFF542FRX,ENCFF040JSC	ENCFF878JOG	HNRNPM eCLIP mock input	ENCFF374BGY,ENCFF302HGT	ENCFF381PFB
FKBP4	HepG2	ENCSR018ZUE	ENCSR704LTK	ENCFF214SWU,ENCFF975CKG,ENCFF487PAA,ENCFF437VVV	ENCFF035UHD,ENCFF249FBZ	ENCFF993XGD,ENCFF585PKG	ENCFF374GKD	FKBP4 eCLIP mock input	ENCFF648UKF,ENCFF143QIL	ENCFF194AMH
HNRNPM	K562	ENCSR412NOW	ENCSR212ILN	ENCFF389NRU,ENCFF169FPF,ENCFF024KBB,ENCFF315KYY	ENCFF854QQW,ENCFF259AUE	ENCFF016LSY,ENCFF462KTW	ENCFF342PGS	HNRNPM eCLIP mock input	ENCFF018ESM,ENCFF589IKK	ENCFF030ZRP
IGF2BP2	K562	ENCSR062NNB	ENCSR387RGT	ENCFF307AUO,ENCFF643OXD,ENCFF563WIX,ENCFF418NBV	ENCFF719CCI,ENCFF446VVE	ENCFF512QJT,ENCFF968WTB	ENCFF977MKB	IGF2BP2 eCLIP mock input	ENCFF939IUP,ENCFF610LIH	ENCFF011HZT
SLTM	HepG2	ENCSR351PVI	ENCSR670UPZ	ENCFF065END,ENCFF958NRC,ENCFF208JVP,ENCFF142LPF	ENCFF125BHF,ENCFF736YMC	ENCFF870XZV,ENCFF892IWC	ENCFF837ZOX	SLTM eCLIP mock input	ENCFF995SCZ,ENCFF489KGX	ENCFF262DRT
SF3B4	HepG2	ENCSR279UJF	ENCSR886YYD	ENCFF992GNI,ENCFF702GTT,ENCFF869UXX,ENCFF722QLW	ENCFF352PAK,ENCFF855AZI	ENCFF581RVY,ENCFF363PGR	ENCFF097FBP	SF3B4 eCLIP mock input	ENCFF772NLB,ENCFF673XBX	ENCFF976CQJ
BCCIP	HepG2	ENCSR485QCG	ENCSR655BRZ	ENCFF287LMI,ENCFF300RFO,ENCFF292ANE,ENCFF896YHT	ENCFF005HRW,ENCFF731PYG	ENCFF627YDB,ENCFF698TRT	ENCFF842EFT	BCCIP eCLIP mock input	ENCFF996LKZ,ENCFF371GVL	ENCFF421BZA
XRN2	HepG2	ENCSR655NZA	ENCSR247PDK	ENCFF008SMT,ENCFF470XOZ,ENCFF017XXT,ENCFF184DUX	ENCFF307RJJ,ENCFF260PAC	ENCFF845EBP,ENCFF944KMN	ENCFF717EQF	XRN2 eCLIP mock input	ENCFF147FKV,ENCFF947NEA	ENCFF723GEY
FMR1	K562	ENCSR331VNX	ENCSR735MBZ	ENCFF647ULQ,ENCFF319MIE,ENCFF111LIY,ENCFF217LJP	ENCFF736XNI,ENCFF436TNC	ENCFF965SEZ,ENCFF393YLO	ENCFF700XBC	FMR1 eCLIP mock input	ENCFF495FSA,ENCFF524AJF	ENCFF328KAL
FXR2	K562	ENCSR224QWC	ENCSR411IMJ	ENCFF487CVX,ENCFF390XNM,ENCFF616XVI,ENCFF179VQL	ENCFF880NPI,ENCFF950NHZ	ENCFF871ZJM,ENCFF639OOE	ENCFF363IJZ	FXR2 eCLIP mock input	ENCFF277PAA,ENCFF508IIT	ENCFF161OXR
TRA2A	K562	ENCSR365NVO	ENCSR619RLC	ENCFF917GQR,ENCFF795IGM,ENCFF349ZAH,ENCFF116QDH	ENCFF222FBC,ENCFF059QDI	ENCFF257VRQ,ENCFF744EQP	ENCFF004IIT	TRA2A eCLIP mock input	ENCFF057LEI,ENCFF169EQC	ENCFF175TON
DDX42	K562	ENCSR576SHT	ENCSR200SAU	ENCFF196YUL,ENCFF450GCJ,ENCFF032CWK,ENCFF092NLI	ENCFF337FDR,ENCFF920GHG	ENCFF615THP,ENCFF874RBP	ENCFF367VYJ	DDX42 eCLIP mock input	ENCFF409TRK,ENCFF037AIE	ENCFF623MFK
U2AF2	K562	ENCSR893RAV	ENCSR871RTL	ENCFF270BLT,ENCFF567UMG,ENCFF708UWK,ENCFF886IXX	ENCFF092WRE,ENCFF783DTX	ENCFF454FEB,ENCFF430RTZ	ENCFF331AFC	U2AF2 eCLIP mock input	ENCFF325JZX,ENCFF303MYY	ENCFF097VMD
LARP7	K562	ENCSR456KXI	ENCSR863ZGZ	ENCFF803VTZ,ENCFF905YHV,ENCFF327HGP,ENCFF256RGM	ENCFF473ESV,ENCFF918NSS	ENCFF017NRG,ENCFF208AAW	ENCFF305BNZ	LARP7 eCLIP mock input	ENCFF476ASR,ENCFF967IQR	ENCFF699GNU
U2AF1	K562	ENCSR862QCH	ENCSR482ZSE	ENCFF818OSI,ENCFF936MBM,ENCFF663SQD,ENCFF208AKL	ENCFF367JCV,ENCFF425GCF	ENCFF555DWV,ENCFF468LUS	ENCFF163SWW	U2AF1 eCLIP mock input	ENCFF704DIO,ENCFF690PIW	ENCFF097FJQ
XRN2	K562	ENCSR657TZB	ENCSR170XQH	ENCFF032DOJ,ENCFF963JOW,ENCFF107DSH,ENCFF096SEZ	ENCFF630LQE,ENCFF752ZYN	ENCFF167DBG,ENCFF441GJR	ENCFF851FUY	XRN2 eCLIP mock input	ENCFF624VHF,ENCFF449OPY	ENCFF651CUS
HNRNPA1	K562	ENCSR154HRN	ENCSR898ZCL	ENCFF107UYK,ENCFF352GSS,ENCFF546OAU,ENCFF850NCY	ENCFF012EDL,ENCFF292CIT	ENCFF615KJU,ENCFF174RLY	ENCFF955PCQ	HNRNPA1 eCLIP mock input	ENCFF895XZY,ENCFF872NAM	ENCFF335HAD
HNRNPU	K562	ENCSR520BZQ	ENCSR829SLO	ENCFF384LLO,ENCFF089LNF,ENCFF145OZZ,ENCFF253HOY	ENCFF881JZG,ENCFF439LWC	ENCFF960NDY,ENCFF014BXV	ENCFF844VZT	HNRNPU eCLIP mock input	ENCFF487SZW,ENCFF300GEY	ENCFF710NVK
SLTM	K562	ENCSR000SSH	ENCSR820GBM	ENCFF334ONA,ENCFF470BUR,ENCFF506XBB,ENCFF896KIF	ENCFF827FAW,ENCFF405BRH	ENCFF392CBU,ENCFF052VSB	ENCFF693ZAZ	SLTM eCLIP mock input	ENCFF864EZE,ENCFF699JUE	ENCFF869ACG
CPSF6	K562	ENCSR532VUB	ENCSR249WNK	ENCFF776TRJ,ENCFF975ABT,ENCFF394FNH,ENCFF420PXR	ENCFF550ABZ,ENCFF185XTD	ENCFF284QIO,ENCFF515QAG	ENCFF264WFT	CPSF6 eCLIP mock input	ENCFF887HZS,ENCFF523STK	ENCFF747XJC
EIF4G2	K562	ENCSR307YIW	ENCSR651NUF	ENCFF537IFC,ENCFF699HKX,ENCFF723JSM,ENCFF683WKJ	ENCFF118NIZ,ENCFF873WNB	ENCFF462XFB,ENCFF512MNG	ENCFF648LCX	EIF4G2 eCLIP mock input	ENCFF013DLR,ENCFF566LOT	ENCFF551LIR
SLBP	K562	ENCSR483NOP	ENCSR950WBG	ENCFF192LYD,ENCFF835QFU,ENCFF929QLP,ENCFF833YXA	ENCFF036FAN,ENCFF013SZJ	ENCFF874WRG,ENCFF397VAA	ENCFF456CGG	SLBP eCLIP mock input	ENCFF494AAJ,ENCFF296EON	ENCFF913HKF
SAFB2	K562	ENCSR943MHU	ENCSR978JXM	ENCFF820EYG,ENCFF082JRS,ENCFF899HPH,ENCFF878YBB	ENCFF663LQH,ENCFF488ZWQ	ENCFF801ARQ,ENCFF273BVZ	ENCFF193UPY	SAFB2 eCLIP mock input	ENCFF698YHW,ENCFF598NHN	ENCFF140UJJ
U2AF2	HepG2	ENCSR202BFN	ENCSR049GND	ENCFF565HKG,ENCFF912MAK,ENCFF559BLA,ENCFF440IJI	ENCFF555WXD,ENCFF706QJH	ENCFF444TCK,ENCFF523JWI	ENCFF159VOF	U2AF2 eCLIP mock input	ENCFF156ZDE,ENCFF939YLN	ENCFF045UZN
CSTF2T	K562	ENCSR840DRD	ENCSR722LZB	ENCFF305FQD,ENCFF480LCY,ENCFF084WXF,ENCFF251DNT	ENCFF106RNO,ENCFF926RLW	ENCFF043QXI,ENCFF379UQU	ENCFF536BUW	CSTF2T eCLIP mock input	ENCFF271URZ,ENCFF599GSZ	ENCFF729BOP
PRPF8	K562	ENCSR534YOI	ENCSR096SZE	ENCFF378HIP,ENCFF792GSE,ENCFF343JQN,ENCFF975SKP	ENCFF319LAK,ENCFF689MJF	ENCFF687LRO,ENCFF576DYQ	ENCFF949RPR	PRPF8 eCLIP mock input	ENCFF486ZOM,ENCFF939HBM	ENCFF365IYY
FAM120A	K562	ENCSR006OEQ	ENCSR811FFO	ENCFF874PCG,ENCFF352HXC,ENCFF094VBR,ENCFF820TME	ENCFF668AFD,ENCFF225RJI	ENCFF150KMB,ENCFF901AAL	ENCFF368MXJ	FAM120A eCLIP mock input	ENCFF161YHF,ENCFF897LLL	ENCFF847OPT
HNRNPU	HepG2	ENCSR240MVJ	ENCSR614VYQ	ENCFF195JRZ,ENCFF383SFO,ENCFF739PWI,ENCFF942SSU	ENCFF323IDR,ENCFF979DWE	ENCFF024FCB,ENCFF587FNW	ENCFF854NXI	HNRNPU eCLIP mock input	ENCFF962DLT,ENCFF149QMI	ENCFF424XSW
U2AF1	HepG2	ENCSR328LLU	ENCSR941GJG	ENCFF222RBX,ENCFF249GEL,ENCFF084CWF,ENCFF569ESD	ENCFF318ITR,ENCFF062APM	ENCFF078SCZ,ENCFF295GHA	ENCFF021VWK	U2AF1 eCLIP mock input	ENCFF036XAD,ENCFF189CPD	ENCFF753HXO
HNRNPA1	HepG2	ENCSR769UEW	ENCSR110XNS	ENCFF997GSC,ENCFF068NOP,ENCFF361AWK,ENCFF224UUW	ENCFF963VIU,ENCFF804BLC	ENCFF535MAE,ENCFF604WJZ	ENCFF121XLA	HNRNPA1 eCLIP mock input	ENCFF854MYE,ENCFF483JSE	ENCFF205PBQ
DDX21	K562	ENCSR040QLV	ENCSR266XXD	ENCFF671GCD,ENCFF363TSA,ENCFF946SJB,ENCFF253EGX	ENCFF845KUG,ENCFF099RYM	ENCFF572GMO,ENCFF945XNS	ENCFF800GPC	DDX21 eCLIP mock input	ENCFF790GSX,ENCFF953OQX	ENCFF787VFD
TIA1	K562	ENCSR057DWB	ENCSR356GCJ	ENCFF893QVN,ENCFF604VPQ,ENCFF710AFX,ENCFF820BWG	ENCFF314LSF,ENCFF900OHV	ENCFF509PKA,ENCFF673MNH	ENCFF298ZAG	TIA1 eCLIP mock input	ENCFF441RYK,ENCFF504YTU	ENCFF644ZWS
HNRNPUL1	K562	ENCSR571VHI	ENCSR482AWB	ENCFF621CZT,ENCFF658VCP,ENCFF831UXT,ENCFF342XLD	ENCFF270LHK,ENCFF472FBT	ENCFF297PQZ,ENCFF734NGD	ENCFF821EXR	HNRNPUL1 eCLIP mock input	ENCFF129UTE,ENCFF207FLE	ENCFF868UQK
PRPF8	HepG2	ENCSR121NVA	ENCSR565KBR	ENCFF507XFA,ENCFF074MHP,ENCFF419BEO,ENCFF770UHE	ENCFF244MEN,ENCFF134AZF	ENCFF646XFI,ENCFF156PFJ	ENCFF865SCT	PRPF8 eCLIP mock input	ENCFF998PYJ,ENCFF025IVF	ENCFF849APG
CSTF2T	HepG2	ENCSR919HSE	ENCSR391GLS	ENCFF762UXF,ENCFF860GJP,ENCFF093WJU,ENCFF313BCR	ENCFF346HHC,ENCFF268ECW	ENCFF700HIR,ENCFF786JAM	ENCFF945YRD	CSTF2T eCLIP mock input	ENCFF094OOZ,ENCFF895RAR	ENCFF073SGO
FAM120A	HepG2	ENCSR987NYS	ENCSR839KAX	ENCFF687SEY,ENCFF545IVO,ENCFF319ICK,ENCFF815UFF	ENCFF105IAX,ENCFF599VUS	ENCFF511SXK,ENCFF287ADK	ENCFF741FRL	FAM120A eCLIP mock input	ENCFF869DFG,ENCFF903ZBT	ENCFF333KJO
LARP7	HepG2	ENCSR961OKA	ENCSR095SIV	ENCFF932HYJ,ENCFF834FSL,ENCFF237QRX,ENCFF419HTA	ENCFF406RMO,ENCFF805KJP	ENCFF699ZLU,ENCFF440FLF	ENCFF302FFF	LARP7 eCLIP mock input	ENCFF029VYS,ENCFF076AKR	ENCFF015FBQ
SRSF1	HepG2	ENCSR989VIY	ENCSR499ZCU	ENCFF017IOI,ENCFF816JAS,ENCFF851FZF,ENCFF286FKW	ENCFF953OZR,ENCFF832WNY	ENCFF179SCM,ENCFF184TBM	ENCFF530MIN	SRSF1 eCLIP mock input	ENCFF614VTZ,ENCFF831COI	ENCFF445NNG
SND1	HepG2	ENCSR061EVO	ENCSR167OYL	ENCFF886NVW,ENCFF303YBI,ENCFF169YJW,ENCFF335KAS	ENCFF827JFL,ENCFF174TXM	ENCFF054ZXE,ENCFF749TYO	ENCFF101EKG	SND1 eCLIP mock input	ENCFF354GQD,ENCFF431GGI	ENCFF543YCY
XRCC6	HepG2	ENCSR571ROL	ENCSR044NGV	ENCFF464GUK,ENCFF202EFD,ENCFF246PWB,ENCFF632XDW	ENCFF021CNP,ENCFF128IDP	ENCFF225IXQ,ENCFF381LFD	ENCFF656IDO	XRCC6 eCLIP mock input	ENCFF656XSL,ENCFF574XRV	ENCFF350VUK
SRSF1	K562	ENCSR432XUP	ENCSR925TYQ	ENCFF776RIU,ENCFF982ZPQ,ENCFF632XBD,ENCFF559MWF	ENCFF374XWQ,ENCFF833PXB	ENCFF609IXO,ENCFF287KWV	ENCFF788UFQ	SRSF1 eCLIP mock input	ENCFF017BEN,ENCFF376PZO	ENCFF913MGS
FXR1	K562	ENCSR774RFN	ENCSR562BJW	ENCFF004KTT,ENCFF191BRO,ENCFF956CKP,ENCFF205KCE	ENCFF070XXP,ENCFF716VUM	ENCFF464GTB,ENCFF678MSG	ENCFF310NDD	FXR1 eCLIP mock input	ENCFF608BOA,ENCFF742KQJ	ENCFF589FSV
SND1	K562	ENCSR128VXC	ENCSR435EVK	ENCFF237HET,ENCFF871WGQ,ENCFF128MAP,ENCFF157LOT	ENCFF367EEH,ENCFF612RZN	ENCFF677MQI,ENCFF479VZE	ENCFF331VCF	SND1 eCLIP mock input	ENCFF056XTI,ENCFF711IGJ	ENCFF502YXG
HNRNPUL1	HepG2	ENCSR755TJC	ENCSR643JMB	ENCFF007BKB,ENCFF956VZN,ENCFF648UJC,ENCFF168AGB	ENCFF398LMC,ENCFF076JEG	ENCFF676GXG,ENCFF801KHR	ENCFF355WVE	HNRNPUL1 eCLIP mock input	ENCFF300XRU,ENCFF382BPZ	ENCFF647EHU
LIN28B	K562	ENCSR970NKP	ENCSR399CBP	ENCFF110KUU,ENCFF961JRQ,ENCFF594JCF,ENCFF557FKM	ENCFF134BOJ,ENCFF103UQK	ENCFF823WIW,ENCFF823UGV	ENCFF540UOQ	LIN28B eCLIP mock input	ENCFF064SDM,ENCFF870VFV	ENCFF981KYA
HNRNPK	K562	ENCSR268ETU	ENCSR669DKA	ENCFF228HUK,ENCFF335HRO,ENCFF900FEK,ENCFF169OLG	ENCFF525XIM,ENCFF049KXT	ENCFF769QNG,ENCFF079MYZ	ENCFF448SCQ	HNRNPK eCLIP mock input	ENCFF223QBU,ENCFF280QZL	ENCFF742LSN
RBM22	K562	ENCSR295OKT	ENCSR344EGD	ENCFF981SGX,ENCFF163RYF,ENCFF080OLT,ENCFF999SQE	ENCFF828HVQ,ENCFF367YKB	ENCFF074GNZ,ENCFF020UVE	ENCFF039FGP	RBM22 eCLIP mock input	ENCFF672MVA,ENCFF135PIG	ENCFF556BXK
ILF3	K562	ENCSR438KWZ	ENCSR760SFB	ENCFF412NAX,ENCFF585YOO,ENCFF526EKC,ENCFF824RQD	ENCFF958RKH,ENCFF415JAG	ENCFF821QFO,ENCFF857MJR	ENCFF370GDB	ILF3 eCLIP mock input	ENCFF495ZOZ,ENCFF535YZW	ENCFF715OWV
TAF15	K562	ENCSR568DZW	ENCSR653CNZ	ENCFF798VKV,ENCFF646IFT,ENCFF364URW,ENCFF915ATC	ENCFF959XVH,ENCFF797IKQ	ENCFF979IVI,ENCFF783IGF	ENCFF131ZWK	TAF15 eCLIP mock input	ENCFF868SVO,ENCFF895IJH	ENCFF252UPV
TARDBP	K562	ENCSR584TCR	ENCSR924OLO	ENCFF661TYX,ENCFF734UEC,ENCFF147JYD,ENCFF218BOC	ENCFF565CEU,ENCFF453YOD	ENCFF697CMV,ENCFF333KPU	ENCFF259NLI	TARDBP eCLIP mock input	ENCFF558NTZ,ENCFF333DTJ	ENCFF887NON
DGCR8	K562	ENCSR947JVR	ENCSR616BTD	ENCFF969KXX,ENCFF370UVC,ENCFF905DBX,ENCFF162KZD	ENCFF614EMY,ENCFF491LUG	ENCFF887LSX,ENCFF735UHA	ENCFF239WCW	DGCR8 eCLIP mock input	ENCFF389CTP,ENCFF933TIF	ENCFF291ITN
GTF2F1	K562	ENCSR736AAG	ENCSR157BRV	ENCFF372THP,ENCFF044HRW,ENCFF634ATL,ENCFF520MEC	ENCFF189QBX,ENCFF215OMD	ENCFF739CHZ,ENCFF968DUU	ENCFF445JRX	GTF2F1 eCLIP mock input	ENCFF317QOW,ENCFF057SJT	ENCFF135DTM
SMNDC1	HepG2	ENCSR373ODC	ENCSR388VKV	ENCFF643XEW,ENCFF347ARQ,ENCFF911CAB,ENCFF963AVW	ENCFF468CQU,ENCFF966TSJ	ENCFF230AER,ENCFF240MCZ	ENCFF693EMF	SMNDC1 eCLIP mock input	ENCFF040CHT,ENCFF993KFQ	ENCFF410TUD
PCBP2	HepG2	ENCSR339FUY	ENCSR115GAA	ENCFF332NKK,ENCFF359KSX,ENCFF893VXG,ENCFF488GID	ENCFF812IPR,ENCFF032HWP	ENCFF074AQN,ENCFF322DXB	ENCFF560CDL	PCBP2 eCLIP mock input	ENCFF837BRE,ENCFF130FRI	ENCFF124RDW
DDX3X	K562	ENCSR930BZL	ENCSR028CRL	ENCFF943MML,ENCFF151JUK,ENCFF029BAQ,ENCFF357NSP	ENCFF260CNL,ENCFF188BJH	ENCFF737SOJ,ENCFF039BKT	ENCFF667MXK	DDX3X eCLIP mock input	ENCFF006DQH,ENCFF768GAB	ENCFF697EJY
SBDS	K562	ENCSR059CWF	ENCSR038TMA	ENCFF523LSW,ENCFF114WDK,ENCFF932LRA,ENCFF385QVY	ENCFF974XMI,ENCFF840JWJ	ENCFF175EIG,ENCFF873TSY	ENCFF105PMR	SBDS eCLIP mock input	ENCFF397TYS,ENCFF270EUA	ENCFF310FMZ
KHDRBS1	K562	ENCSR628IDK	ENCSR197NFH	ENCFF289UZZ,ENCFF651RTO,ENCFF676NAG,ENCFF947CCD	ENCFF608WLW,ENCFF352QTY	ENCFF052ABQ,ENCFF390ANM	ENCFF124YKO	KHDRBS1 eCLIP mock input	ENCFF413EEC,ENCFF949DMR	ENCFF721FKR
NPM1	K562	ENCSR867DSZ	ENCSR468ZQA	ENCFF217PBP,ENCFF741BIN,ENCFF938BSK,ENCFF996KND	ENCFF415BMS,ENCFF531FNJ	ENCFF743GIA,ENCFF392QAQ	ENCFF545FMX	NPM1 eCLIP mock input	ENCFF040BAA,ENCFF209VJW	ENCFF494JUE
GNL3	K562	ENCSR301UQM	ENCSR977GTT	ENCFF424ZQP,ENCFF364XWE,ENCFF509YYT,ENCFF410KLG	ENCFF282DMO,ENCFF379DSY	ENCFF943BFF,ENCFF004XHQ	ENCFF800XSC	GNL3 eCLIP mock input	ENCFF720COV,ENCFF892UQR	ENCFF419JON
YWHAG	K562	ENCSR867ZVK	ENCSR812PBU	ENCFF498FKK,ENCFF010GZO,ENCFF803FES,ENCFF973PMP	ENCFF352NIP,ENCFF463WLQ	ENCFF240CRZ,ENCFF467LHB	ENCFF363FKB	YWHAG eCLIP mock input	ENCFF661RIY,ENCFF101JTN	ENCFF481AIY
PTBP1	K562	ENCSR981WKN	ENCSR445FZX	ENCFF019TEQ,ENCFF989UNR,ENCFF689XJE,ENCFF273VIJ	ENCFF517FVN,ENCFF247DQN	ENCFF262NXW,ENCFF200AWX	ENCFF924CZR	PTBP1 eCLIP mock input	ENCFF905RDN,ENCFF960RXN	ENCFF982TFI
APOBEC3C	K562	ENCSR739VVT	ENCSR382QLC	ENCFF260KKZ,ENCFF713YLQ,ENCFF023SPX,ENCFF285GQG,ENCFF655HJD,ENCFF774VNR,ENCFF082VYL,ENCFF392MTE,ENCFF315VJK,ENCFF315EQH	ENCFF346VFW,ENCFF398XYR	ENCFF519AJS,ENCFF319VBB	ENCFF736YDH	APOBEC3C eCLIP mock input	ENCFF718JPO,ENCFF417GHU	ENCFF420VUM
SRSF7	K562	ENCSR468FSW	ENCSR145PHJ	ENCFF077YYE,ENCFF789FCB,ENCFF931PJS,ENCFF447CPA	ENCFF302CUU,ENCFF542LDV	ENCFF939AMV,ENCFF090BZK	ENCFF449ZHX	SRSF7 eCLIP mock input	ENCFF394FLG,ENCFF770WMT	ENCFF182OOU
DGCR8	HepG2	ENCSR061SZV	ENCSR298SAD	ENCFF420ZZD,ENCFF905UKZ,ENCFF542YWU,ENCFF347OGO	ENCFF559WUX,ENCFF703NQI	ENCFF674MHQ,ENCFF382SXP	ENCFF242WEP	DGCR8 eCLIP mock input	ENCFF869IBS,ENCFF225SLP	ENCFF209NTM
GTF2F1	HepG2	ENCSR265ZIS	ENCSR451HMR	ENCFF747FBU,ENCFF613QDB,ENCFF692APB,ENCFF321BPE	ENCFF587LRZ,ENCFF498YIO	ENCFF092IJR,ENCFF240QYG	ENCFF241SUC	GTF2F1 eCLIP mock input	ENCFF595TEO,ENCFF251NBU	ENCFF435UZZ
LIN28B	HepG2	ENCSR861GYE	ENCSR746ZSV	ENCFF916HAS,ENCFF794YIP,ENCFF459WIT,ENCFF917QVW	ENCFF763NGW,ENCFF925HAH	ENCFF976KYV,ENCFF381VVY	ENCFF451AQL	LIN28B eCLIP mock input	ENCFF439RMU,ENCFF436NGE	ENCFF362UUB
TAF15	HepG2	ENCSR841EQA	ENCSR708TCY	ENCFF456KCB,ENCFF185GGV,ENCFF192XSY,ENCFF718IXR	ENCFF981SIK,ENCFF730OHC	ENCFF603JTU,ENCFF063BTH	ENCFF513PTZ	TAF15 eCLIP mock input	ENCFF832HQP,ENCFF612XKJ	ENCFF743PLU
SF3A3	HepG2	ENCSR331MIC	ENCSR859PUB	ENCFF318QPN,ENCFF507QFP,ENCFF358LEO,ENCFF912UMI	ENCFF955MLC,ENCFF231UPL	ENCFF642VTG,ENCFF075FPZ	ENCFF710LWM	SF3A3 eCLIP mock input	ENCFF337AFM,ENCFF370RMU	ENCFF514RHC
NONO	K562	ENCSR861PAR	ENCSR487EUV	ENCFF724ERL,ENCFF109GPL,ENCFF008LDP,ENCFF896KWG	ENCFF171ATE,ENCFF224NTR	ENCFF174MVU,ENCFF201YQC	ENCFF363HHT	NONO eCLIP mock input	ENCFF399ONM,ENCFF608XVX	ENCFF347ECS
PABPC4	K562	ENCSR958FKZ	ENCSR192TPA	ENCFF662IWF,ENCFF484RUL,ENCFF440SQF,ENCFF478YTR	ENCFF047TLS,ENCFF953EUQ	ENCFF463ZSJ,ENCFF772SPP	ENCFF956PEQ	PABPC4 eCLIP mock input	ENCFF611LDZ,ENCFF371WFK	ENCFF120HRN
PPIL4	K562	ENCSR197INS	ENCSR346IHS	ENCFF234LRU,ENCFF045ANJ,ENCFF854FTL,ENCFF427FOO	ENCFF194KZE,ENCFF601IBB	ENCFF188XKC,ENCFF036ZXE	ENCFF546EKR	PPIL4 eCLIP mock input	ENCFF221USS,ENCFF932XAN	ENCFF296UEW
WRN	K562	ENCSR038JME	ENCSR925ZRV	ENCFF553UKA,ENCFF673VLP,ENCFF548GPO,ENCFF137XEJ	ENCFF480XQJ,ENCFF264AQP	ENCFF109LYL,ENCFF138IUK	ENCFF938JQE	WRN eCLIP mock input	ENCFF467KQF,ENCFF137BBS	ENCFF922LFX
AKAP8L	K562	ENCSR206RXT	ENCSR550SGC	ENCFF941NZR,ENCFF228RUA,ENCFF368HXQ,ENCFF443KRX	ENCFF977DLI,ENCFF127ULN	ENCFF781FPH,ENCFF189LGT	ENCFF923ZLX	AKAP8L eCLIP mock input	ENCFF741GZP,ENCFF534UAZ	ENCFF057WTV
SFPQ	HepG2	ENCSR965DLL	ENCSR506EIW	ENCFF822GVL,ENCFF315AQY,ENCFF617MDS,ENCFF981KZD	ENCFF849HII,ENCFF862AWU	ENCFF221WOF,ENCFF919FIY	ENCFF805LKH	SFPQ eCLIP mock input	ENCFF526FTD,ENCFF163HDX	ENCFF839ZIO
KHSRP	K562	ENCSR438GZQ	ENCSR305IPT	ENCFF014LLF,ENCFF538QCY,ENCFF973MWU,ENCFF901KIG	ENCFF665BIZ,ENCFF133EJA	ENCFF498QZQ,ENCFF531NDZ	ENCFF871BYW	KHSRP eCLIP mock input	ENCFF927DLO,ENCFF517CRH	ENCFF644CKP
EWSR1	K562	ENCSR887LPK	ENCSR067UKU	ENCFF797UGN,ENCFF921GQG,ENCFF529KND,ENCFF514NRD	ENCFF455LTY,ENCFF922VUQ	ENCFF535SBV,ENCFF621ZUN	ENCFF890NIT	EWSR1 eCLIP mock input	ENCFF110AGV,ENCFF130YYP	ENCFF485UCP
PUM2	K562	ENCSR661ICQ	ENCSR439GXW	ENCFF956TOZ,ENCFF041KJT,ENCFF133DNM,ENCFF462SCV	ENCFF280ONP,ENCFF177VQI	ENCFF091HXE,ENCFF262JRE	ENCFF767LWE	PUM2 eCLIP mock input	ENCFF616FCF,ENCFF495ZPY	ENCFF043ERY
LSM11	K562	ENCSR022BVV	ENCSR952UOL	ENCFF408YYK,ENCFF924IHY,ENCFF203JSP,ENCFF875THF	ENCFF608XEX,ENCFF636BMJ	ENCFF136HXF,ENCFF425PPQ	ENCFF538ZHY	LSM11 eCLIP mock input	ENCFF122YZY,ENCFF308SPS	ENCFF816DYE
SMNDC1	K562	ENCSR658IQB	ENCSR631CJA	ENCFF317RZD,ENCFF909OTT,ENCFF457GTR,ENCFF372GBO	ENCFF851QPV,ENCFF817JQS	ENCFF581FUT,ENCFF142PZD	ENCFF119DHE	SMNDC1 eCLIP mock input	ENCFF981COP,ENCFF842VFC	ENCFF918AAS
TROVE2	K562	ENCSR539ZTS	ENCSR687GJH	ENCFF108KYH,ENCFF815JMM,ENCFF053TCK,ENCFF145LAT	ENCFF581RBS,ENCFF568HWB	ENCFF243GNO,ENCFF043TCO	ENCFF514NWO	TROVE2 eCLIP mock input	ENCFF228JKT,ENCFF015EIO	ENCFF536YVM
GPKOW	K562	ENCSR647CLF	ENCSR393STP	ENCFF776RIX,ENCFF357GNY,ENCFF062JEH,ENCFF085PPS	ENCFF400PVK,ENCFF636IYL	ENCFF760JZI,ENCFF410KNT	ENCFF889CCS	GPKOW eCLIP mock input	ENCFF821KVN,ENCFF216XJZ	ENCFF914HZF
NSUN2	K562	ENCSR081JYH	ENCSR595PFU	ENCFF149VKG,ENCFF839INY,ENCFF877FZZ,ENCFF852NUQ	ENCFF384EMH,ENCFF479GVM	ENCFF257SMG,ENCFF270MTA	ENCFF036IYW	NSUN2 eCLIP mock input	ENCFF489IRY,ENCFF645ZNG	ENCFF112GWP
FASTKD2	K562	ENCSR887FHF	ENCSR119AFY	ENCFF225HCD,ENCFF724UQB,ENCFF111XRA,ENCFF567KSY	ENCFF223JNG,ENCFF158VSM	ENCFF885BWV,ENCFF943JBN	ENCFF357ABQ	FASTKD2 eCLIP mock input	ENCFF507IXS,ENCFF197INO	ENCFF928RKY
LARP4	K562	ENCSR888YTT	ENCSR679NKE	ENCFF109RNC,ENCFF984MPJ,ENCFF780ORI,ENCFF498JIR	ENCFF644NKM,ENCFF528CMP	ENCFF544HGJ,ENCFF305LNT	ENCFF284NOU	LARP4 eCLIP mock input	ENCFF246ZNB,ENCFF586LZV	ENCFF776GPK
FTO	K562	ENCSR989SMC	ENCSR575DKE	ENCFF836JKJ,ENCFF374PSI,ENCFF877URW,ENCFF185EIE	ENCFF552FOU,ENCFF589ZWA	ENCFF485IYX,ENCFF465VTS	ENCFF441YAZ	FTO eCLIP mock input	ENCFF679NRW,ENCFF757EAS	ENCFF755GLY
UPF1	K562	ENCSR456ASB	ENCSR461LGW	ENCFF170KCT,ENCFF425NCO,ENCFF493EKO,ENCFF466HWF	ENCFF119DJS,ENCFF174FBV	ENCFF873FZT,ENCFF792HYY	ENCFF814JGE	UPF1 eCLIP mock input	ENCFF210JCS,ENCFF519MAY	ENCFF806EIK
QKI	K562	ENCSR366YOG	ENCSR615AAW	ENCFF475LRP,ENCFF823SQL,ENCFF120WPV,ENCFF776ISN	ENCFF494AKD,ENCFF372LCI	ENCFF534JXG,ENCFF963AMI	ENCFF027CBV	QKI eCLIP mock input	ENCFF620NEF,ENCFF647NVG	ENCFF849FKQ
MTPAP	K562	ENCSR200DKE	ENCSR927XDB	ENCFF962AUM,ENCFF569EHE,ENCFF386BEJ,ENCFF169NFE	ENCFF169EUQ,ENCFF998TQA	ENCFF448TUI,ENCFF984DXU	ENCFF546ZFM	MTPAP eCLIP mock input	ENCFF803XPM,ENCFF088TKT	ENCFF358UNB
UTP3	K562	ENCSR734ZHL	ENCSR241ALC	ENCFF037SFC,ENCFF901ESA,ENCFF085FSS,ENCFF612CUM	ENCFF182NRE,ENCFF317ALA	ENCFF122OMX,ENCFF739KMN	ENCFF832JDM	UTP3 eCLIP mock input	ENCFF352XFW,ENCFF850GVH	ENCFF204HIN
NCBP2	HepG2	ENCSR018RVZ	ENCSR257OYO	ENCFF841ZMA,ENCFF444ZHJ,ENCFF731KNX,ENCFF838SXG	ENCFF071ZJE,ENCFF457IKB	ENCFF047YUZ,ENCFF500HBQ	ENCFF456PLF	NCBP2 eCLIP mock input	ENCFF304ECY,ENCFF016MTU	ENCFF232YSX
QKI	HepG2	ENCSR570WLM	ENCSR130TOJ	ENCFF444DES,ENCFF540VOG,ENCFF746GSO,ENCFF180SZL	ENCFF081ZJS,ENCFF179YDO	ENCFF525PZA,ENCFF459ANM	ENCFF445CGF	QKI eCLIP mock input	ENCFF702IDH,ENCFF974DXZ	ENCFF365AGK
XRCC6	K562	ENCSR258QKO	ENCSR687HHB	ENCFF041HAI,ENCFF701NLR,ENCFF290QYC,ENCFF830OQL	ENCFF727MET,ENCFF636DUC	ENCFF007DHU,ENCFF564IUM	ENCFF329VBT	XRCC6 eCLIP mock input	ENCFF314GJB,ENCFF018HDR	ENCFF424DIC
DROSHA	K562	ENCSR653HQC	ENCSR828NSY	ENCFF073ILV,ENCFF541YAM,ENCFF521GGC,ENCFF307CXZ	ENCFF637FTL,ENCFF434GPP	ENCFF840QVA,ENCFF602ZLI	ENCFF238REI	DROSHA eCLIP mock input	ENCFF018AVT,ENCFF004HVL	ENCFF059NAB
DDX24	K562	ENCSR999WKT	ENCSR195IWB	ENCFF692JAV,ENCFF795YLW,ENCFF661UCF,ENCFF091DPF	ENCFF240HDP,ENCFF280ZCF	ENCFF006KFT,ENCFF354NUG	ENCFF792WPY	DDX24 eCLIP mock input	ENCFF113HCY,ENCFF739MOT	ENCFF327VQR
POLR2G	HepG2	ENCSR820WHR	ENCSR129SCO	ENCFF865UYY,ENCFF497VHY,ENCFF086EHM,ENCFF219FAE	ENCFF783TNF,ENCFF429JCN	ENCFF635IBM,ENCFF749CYD	ENCFF014MZO	POLR2G eCLIP mock input	ENCFF365RSB,ENCFF534IGJ	ENCFF054YWG
EXOSC5	K562	ENCSR013CTQ	ENCSR308RMD	ENCFF357QDX,ENCFF609MDJ,ENCFF193VEK,ENCFF293TAU	ENCFF070QII,ENCFF710TEK	ENCFF781WWB,ENCFF918VFZ	ENCFF427AAU	EXOSC5 eCLIP mock input	ENCFF156NIJ,ENCFF577TAB	ENCFF044BSI
DDX3X	HepG2	ENCSR648LAH	ENCSR090VXV	ENCFF484KWX,ENCFF524KUN,ENCFF244ADV,ENCFF059FHR	ENCFF984UNN,ENCFF889OOU	ENCFF798XQM,ENCFF799ICU	ENCFF885OWJ	DDX3X eCLIP mock input	ENCFF060CDK,ENCFF220JYP	ENCFF440HUP
ILF3	HepG2	ENCSR786TSC	ENCSR080OLK	ENCFF568MYZ,ENCFF479BNC,ENCFF357DPL,ENCFF431PMM	ENCFF286FBL,ENCFF409NUO	ENCFF460MRE,ENCFF535COB	ENCFF485DDA	ILF3 eCLIP mock input	ENCFF489GBW,ENCFF500NQE	ENCFF950TBS
RBM22	HepG2	ENCSR456JJQ	ENCSR775UPS	ENCFF827TLD,ENCFF125EJB,ENCFF210HLS,ENCFF433TMO	ENCFF743SKO,ENCFF755XIB	ENCFF353XWS,ENCFF990UNN	ENCFF933AGU	RBM22 eCLIP mock input	ENCFF273WXJ,ENCFF936IFL	ENCFF091VIF
PPIG	HepG2	ENCSR097NEE	ENCSR445LJH	ENCFF647KKB,ENCFF477APU,ENCFF343FWV,ENCFF193XUL	ENCFF733DRI,ENCFF144GBK	ENCFF597JSM,ENCFF603DSB	ENCFF284MRX	PPIG eCLIP mock input	ENCFF825NBG,ENCFF469MCT	ENCFF774GNF
BUD13	HepG2	ENCSR830BSQ	ENCSR777PDA	ENCFF363NIE,ENCFF793PYD,ENCFF918HTG,ENCFF201ZNG	ENCFF592BEM,ENCFF094VWE	ENCFF364QPG,ENCFF929ITC	ENCFF080PGT	BUD13 eCLIP mock input	ENCFF582HAW,ENCFF908SIL	ENCFF624JXG
RBM5	HepG2	ENCSR489ABS	ENCSR414RME	ENCFF068IRI,ENCFF391YUD,ENCFF253SAE,ENCFF797BGS	ENCFF184RSE,ENCFF949ENR	ENCFF980CBO,ENCFF663GBN	ENCFF400CFS	RBM5 eCLIP mock input	ENCFF783GFR,ENCFF021GAP	ENCFF613LRN
TROVE2	HepG2	ENCSR993FMY	ENCSR619LRH	ENCFF857CKQ,ENCFF476NYI,ENCFF681SRL,ENCFF049UNM	ENCFF876ONV,ENCFF305FNR	ENCFF515SVK,ENCFF029CYV	ENCFF877QKG	TROVE2 eCLIP mock input	ENCFF456RUG,ENCFF465JRJ	ENCFF194SFB
SF3B1	K562	ENCSR133QEA	ENCSR496UBM	ENCFF351MRH,ENCFF585JKL,ENCFF763CZN,ENCFF151JUN	ENCFF177PRH,ENCFF766KGY	ENCFF498GFT,ENCFF210VRR	ENCFF322GPD	SF3B1 eCLIP mock input	ENCFF185ZHX,ENCFF231PYQ	ENCFF865PNX
SF3B4	K562	ENCSR267OLV	ENCSR305KNE	ENCFF036ZJT,ENCFF363ZXR,ENCFF063MAF,ENCFF900YPE	ENCFF379LAL,ENCFF477PBU	ENCFF013ZHF,ENCFF658CBT	ENCFF187VMX	SF3B4 eCLIP mock input	ENCFF492WZW,ENCFF802HAI	ENCFF503WPM
BUD13	K562	ENCSR663WES	ENCSR736LKF	ENCFF318ADU,ENCFF545BFR,ENCFF608MEF,ENCFF912DJK	ENCFF130YZF,ENCFF104FKE	ENCFF560OAU,ENCFF102QYZ	ENCFF651CNX	BUD13 eCLIP mock input	ENCFF818MIM,ENCFF593CTK	ENCFF068QGD
METAP2	K562	ENCSR303OQD	ENCSR750NTM	ENCFF136TZL,ENCFF305KBN,ENCFF255JDZ,ENCFF385LMB	ENCFF662GNC,ENCFF468ZMC	ENCFF727RJA,ENCFF041HMB	ENCFF565BTR	METAP2 eCLIP mock input	ENCFF832UNJ,ENCFF591UZM	ENCFF942TNV
AATF	K562	ENCSR819XBT	ENCSR290JPJ	ENCFF057BVQ,ENCFF268XIQ,ENCFF647ZMG,ENCFF990ZCZ	ENCFF783AKB,ENCFF906MGJ	ENCFF415HBM,ENCFF715LDJ	ENCFF514KIW	AATF eCLIP mock input	ENCFF934QLS,ENCFF440KLK	ENCFF093NIR
RBM15	K562	ENCSR196INN	ENCSR454EER	ENCFF688FME,ENCFF418DFE,ENCFF008EYG,ENCFF452DMI	ENCFF141MFP,ENCFF532QNF	ENCFF715SCF,ENCFF404OSK	ENCFF527BMM	RBM15 eCLIP mock input	ENCFF933ORH,ENCFF584YFH	ENCFF413OBS
NOLC1	K562	ENCSR001VAC	ENCSR009CIV	ENCFF498BYQ,ENCFF120UIK,ENCFF678KRL,ENCFF974GXQ	ENCFF362IRW,ENCFF624HKO	ENCFF754NXM,ENCFF942SMX	ENCFF151HRC	NOLC1 eCLIP mock input	ENCFF813QRH,ENCFF900HNJ	ENCFF415WMT
WDR43	K562	ENCSR349CMI	ENCSR404ABA	ENCFF083HOA,ENCFF899IIA,ENCFF522XKE,ENCFF188RTW	ENCFF380CNM,ENCFF748FDO	ENCFF509FAF,ENCFF425HAU	ENCFF358QSY	WDR43 eCLIP mock input	ENCFF855XKN,ENCFF407AXQ	ENCFF701CEW
HLTF	K562	ENCSR589YHM	ENCSR502NKG	ENCFF325PJW,ENCFF538MPL,ENCFF814HAY,ENCFF442CAN	ENCFF043RMT,ENCFF370ROE	ENCFF726GRF,ENCFF952TOI	ENCFF623DVN	HLTF eCLIP mock input	ENCFF767CEO,ENCFF089OYZ	ENCFF615TJD
RPS3	K562	ENCSR120EAR	ENCSR494JFR	ENCFF250XVF,ENCFF111EUR,ENCFF544ECV,ENCFF209JOZ	ENCFF528YKE,ENCFF094OTN	ENCFF323ZDL,ENCFF922WMS	ENCFF834BGX	RPS3 eCLIP mock input	ENCFF672BYS,ENCFF744CGY	ENCFF700HKI
AGGF1	K562	ENCSR725ARB	ENCSR910LAN	ENCFF290RMT,ENCFF505DQW,ENCFF914VHS,ENCFF243EOW	ENCFF259KQL,ENCFF606WSU	ENCFF450VBG,ENCFF683KLO	ENCFF169SMQ	AGGF1 eCLIP mock input	ENCFF725ITK,ENCFF934XSG	ENCFF764ZUP
NOL12	HepG2	ENCSR820DQJ	ENCSR709ABG	ENCFF241ABH,ENCFF483TJU,ENCFF765OCP,ENCFF906PLZ	ENCFF160ZHG,ENCFF821NNN	ENCFF716SCR,ENCFF515WRY	ENCFF047PZR	NOL12 eCLIP mock input	ENCFF847HXV,ENCFF635VEP	ENCFF818JLM
RPS3	HepG2	ENCSR766FAC	ENCSR745BIL	ENCFF850KGS,ENCFF574FKW,ENCFF048FYV,ENCFF368GUH	ENCFF634IHJ,ENCFF055PDH	ENCFF843WBE,ENCFF163XOB	ENCFF985DTC	RPS3 eCLIP mock input	ENCFF457ZQN,ENCFF779VXI	ENCFF708TVU
AGGF1	HepG2	ENCSR543TPH	ENCSR182AEG	ENCFF139PUX,ENCFF208VFO,ENCFF164QUS,ENCFF958HKG	ENCFF036HIA,ENCFF948TWD	ENCFF388PDG,ENCFF283MCJ	ENCFF617LAH	AGGF1 eCLIP mock input	ENCFF794KAP,ENCFF782ZJI	ENCFF506IYH
DKC1	HepG2	ENCSR301TFY	ENCSR197LHH	ENCFF850VGF,ENCFF462ZYJ,ENCFF565YYP,ENCFF494NKD	ENCFF111YEH,ENCFF568RRM	ENCFF074ATJ,ENCFF043XKO	ENCFF002FLD	DKC1 eCLIP mock input	ENCFF793DFG,ENCFF734WRT	ENCFF973XJS
EIF3H	HepG2	ENCSR916XIV	ENCSR756NPZ	ENCFF408PDH,ENCFF146VOH,ENCFF105SXR,ENCFF834HXI	ENCFF321VYR,ENCFF135UVS	ENCFF770FPA,ENCFF582LGR	ENCFF928OEC	EIF3H eCLIP mock input	ENCFF183PTD,ENCFF901JEH	ENCFF984JIA
NKRF	HepG2	ENCSR277DEO	ENCSR479XOI	ENCFF558SOA,ENCFF661HMQ,ENCFF430JKC,ENCFF660VTK	ENCFF825FWR,ENCFF470VYY	ENCFF233SNH,ENCFF864UGQ	ENCFF061DTB	NKRF eCLIP mock input	ENCFF374APS,ENCFF837GYT	ENCFF085NXC
ZRANB2	K562	ENCSR663NRA	ENCSR528HOM	ENCFF955OGW,ENCFF435TFT,ENCFF897MPT,ENCFF681RRF	ENCFF157TJP,ENCFF350ANF	ENCFF464HWD,ENCFF709ENB	ENCFF982GEG	ZRANB2 eCLIP mock input	ENCFF215LAB,ENCFF554SKU	ENCFF562FIX
DDX55	K562	ENCSR923NKN	ENCSR180EJY	ENCFF992HTJ,ENCFF782ZSQ,ENCFF667IWN,ENCFF438QZI	ENCFF826HOQ,ENCFF492LNE	ENCFF432FVJ,ENCFF099PFC	ENCFF727XDH	DDX55 eCLIP mock input	ENCFF971JKG,ENCFF216XJE	ENCFF034NUD
YBX3	K562	ENCSR529FKI	ENCSR660VTT	ENCFF655OVT,ENCFF631SCU,ENCFF047HLT,ENCFF841ECJ	ENCFF176ZDX,ENCFF916BBS	ENCFF526YVR,ENCFF231IID	ENCFF567MGK	YBX3 eCLIP mock input	ENCFF035HRR,ENCFF131CGH	ENCFF405CXK
RBM15	HepG2	ENCSR754NDA	ENCSR317PWQ	ENCFF060IFR,ENCFF923FKJ,ENCFF869TEZ,ENCFF172MCY	ENCFF499LMU,ENCFF415HAC	ENCFF017HYK,ENCFF971BBY	ENCFF982RHC	RBM15 eCLIP mock input	ENCFF314IKA,ENCFF882PYI	ENCFF809OPL
NOLC1	HepG2	ENCSR194HZU	ENCSR278BZH	ENCFF537BAJ,ENCFF656UJI,ENCFF161CIM,ENCFF091OGJ	ENCFF840HYK,ENCFF102DLV	ENCFF913QWS,ENCFF633BUL	ENCFF944ISN	NOLC1 eCLIP mock input	ENCFF200IHY,ENCFF134DMB	ENCFF221KHG
CDC40	HepG2	ENCSR815VVI	ENCSR828ALT	ENCFF359LZO,ENCFF376EVA,ENCFF570ACD,ENCFF886RPO	ENCFF171MEK,ENCFF282MQX	ENCFF890AXT,ENCFF513MLD	ENCFF204UQL	CDC40 eCLIP mock input	ENCFF238HQO,ENCFF188PUE	ENCFF656NLF
LARP4	HepG2	ENCSR805SRN	ENCSR192PUP	ENCFF365UUW,ENCFF362EMN,ENCFF276CTM,ENCFF163HLQ	ENCFF284OHP,ENCFF080EMQ	ENCFF288SGB,ENCFF130RAQ	ENCFF263BIJ	LARP4 eCLIP mock input	ENCFF512AHQ,ENCFF649CHF	ENCFF234DAV
HNRNPL	K562	ENCSR795CAI	ENCSR299AAB	ENCFF868IOA,ENCFF490VFL,ENCFF669YDE,ENCFF549QWD	ENCFF330GSE,ENCFF431VLG	ENCFF796KSB,ENCFF782DAY	ENCFF296JHG	HNRNPL eCLIP mock input	ENCFF796BVT,ENCFF862OAB	ENCFF639SDC
NIPBL	K562	ENCSR891RIC	ENCSR816NVJ	ENCFF742IAV,ENCFF658FIC,ENCFF022RTU,ENCFF325XUV	ENCFF861ARK,ENCFF472YSO	ENCFF484RAM,ENCFF525NXB	ENCFF092XHF	NIPBL eCLIP mock input	ENCFF283GNU,ENCFF835HJQ	ENCFF411ZIS
NCBP2	K562	ENCSR484LTQ	ENCSR921SHJ	ENCFF053VCT,ENCFF205RFL,ENCFF098RUK,ENCFF608TLJ	ENCFF891QNV,ENCFF771UZR	ENCFF014NHI,ENCFF509XPD	ENCFF481RZR	NCBP2 eCLIP mock input	ENCFF184DBI,ENCFF093FNE	ENCFF074LHS
ZNF622	K562	ENCSR657TZZ	ENCSR594RFP	ENCFF529AAI,ENCFF890BOX,ENCFF241RKD,ENCFF005MIK	ENCFF216ACB,ENCFF388PIX	ENCFF177JVW,ENCFF567UXH	ENCFF037BNT	ZNF622 eCLIP mock input	ENCFF626LUV,ENCFF795SBP	ENCFF790DUN
FUBP3	HepG2	ENCSR486YGP	ENCSR056RZV	ENCFF231PRV,ENCFF442NVV,ENCFF126AZS,ENCFF938RNB	ENCFF709YPU,ENCFF565TFN	ENCFF410ITK,ENCFF714TFP	ENCFF598NYT	FUBP3 eCLIP mock input	ENCFF414YHF,ENCFF024OZW	ENCFF370QJE
CSTF2	HepG2	ENCSR384MWO	ENCSR309GHK	ENCFF597QAD,ENCFF366XCA,ENCFF180MDZ,ENCFF408GJH	ENCFF175HHG,ENCFF103BFG	ENCFF892JUQ,ENCFF370ZBJ	ENCFF222ULF	CSTF2 eCLIP mock input	ENCFF900NQN,ENCFF413QVJ	ENCFF836AYV
DROSHA	HepG2	ENCSR834YLD	ENCSR785VKF	ENCFF744PVS,ENCFF484RCY,ENCFF673CDP,ENCFF110FOW	ENCFF773TOS,ENCFF190HNU	ENCFF548JFY,ENCFF146RNO	ENCFF624RZR	DROSHA eCLIP mock input	ENCFF687BMD,ENCFF064NLH	ENCFF960QIE
DDX6	K562	ENCSR893EFU	ENCSR207DWI	ENCFF024VZT,ENCFF259KOV,ENCFF915SRQ,ENCFF163DCH	ENCFF457JWB,ENCFF766EMG	ENCFF906PBB,ENCFF626UUD	ENCFF846JEW	DDX6 eCLIP mock input	ENCFF301TAX,ENCFF510SNL	ENCFF982ORK
EFTUD2	K562	ENCSR844RVX	ENCSR266UVO	ENCFF073SAE,ENCFF701RMR,ENCFF273YUG,ENCFF688KVW	ENCFF737JZP,ENCFF652IOV	ENCFF689YIJ,ENCFF691BHS	ENCFF190WAS	EFTUD2 eCLIP mock input	ENCFF283JNS,ENCFF480DFF	ENCFF786JER
TBRG4	K562	ENCSR506OTC	ENCSR512EZA	ENCFF894RPF,ENCFF399OEH,ENCFF582GSU,ENCFF345TKW	ENCFF910QNU,ENCFF307XYP	ENCFF033ZLA,ENCFF040CEA	ENCFF509AKB	TBRG4 eCLIP mock input	ENCFF986GFV,ENCFF491PHA	ENCFF365ZFZ
DDX51	K562	ENCSR145NLR	ENCSR268SKI	ENCFF447BHR,ENCFF402STK,ENCFF258EAW,ENCFF143MWR	ENCFF536UEG,ENCFF924PFV	ENCFF475ZZT,ENCFF042FAB	ENCFF146YPF	DDX51 eCLIP mock input	ENCFF057EYS,ENCFF839MJH	ENCFF509GAY
DDX6	HepG2	ENCSR141OIM	ENCSR099KAK	ENCFF513AFK,ENCFF102XRX,ENCFF057WYD,ENCFF566VWD	ENCFF978UYI,ENCFF293PUM	ENCFF438KSN,ENCFF650BQD	ENCFF261SMW	DDX6 eCLIP mock input	ENCFF219DHH,ENCFF158NBG	ENCFF686MTX
LSM11	HepG2	ENCSR135VMS	ENCSR114XBO	ENCFF407UHQ,ENCFF754DEC,ENCFF004CIG,ENCFF453KFP	ENCFF229GCX,ENCFF443NQT	ENCFF870HZF,ENCFF220ECM	ENCFF637JMJ	LSM11 eCLIP mock input	ENCFF356BGH,ENCFF369YVX	ENCFF016TIF
STAU2	HepG2	ENCSR979EWD	ENCSR701QEP	ENCFF920RKR,ENCFF048PWH,ENCFF366NPD,ENCFF659GPS	ENCFF709VHF,ENCFF884DMT	ENCFF879BYO,ENCFF792GQD	ENCFF788LMZ	STAU2 eCLIP mock input	ENCFF278UYQ,ENCFF053PON	ENCFF737HQI
DDX55	HepG2	ENCSR845VGB	ENCSR454OFD	ENCFF341WEI,ENCFF669BXQ,ENCFF802XHE,ENCFF718DYI	ENCFF744ELJ,ENCFF825UNM	ENCFF315AVG,ENCFF584QHX	ENCFF822NMS	DDX55 eCLIP mock input	ENCFF426NRC,ENCFF284VKE	ENCFF419WYK
GRSF1	HepG2	ENCSR668MJX	ENCSR638YHN	ENCFF427GWM,ENCFF948LDL,ENCFF955NYU,ENCFF886HXX	ENCFF163SXQ,ENCFF374FFC	ENCFF733VOV,ENCFF451GQU	ENCFF103XLC	GRSF1 eCLIP mock input	ENCFF015RNL,ENCFF632IKX	ENCFF073MFR
WDR43	HepG2	ENCSR085JPB	ENCSR722KGI	ENCFF503AHN,ENCFF577MTW,ENCFF133XVB,ENCFF291FNE	ENCFF569JWF,ENCFF938XEE	ENCFF868YSF,ENCFF784AMG	ENCFF431WWR	WDR43 eCLIP mock input	ENCFF274FAE,ENCFF535EYW	ENCFF917IQK
DDX59	HepG2	ENCSR214BZA	ENCSR334OMC	ENCFF735YZN,ENCFF828OKI,ENCFF298QDG,ENCFF191WAJ	ENCFF480MRD,ENCFF112UBR	ENCFF441KPC,ENCFF485MSN	ENCFF074EQM	DDX59 eCLIP mock input	ENCFF993FHX,ENCFF678SWO	ENCFF995MPE
UCHL5	K562	ENCSR349KMG	ENCSR751CSY	ENCFF096AKL,ENCFF155EKG,ENCFF787FER,ENCFF807WFX	ENCFF488QYF,ENCFF922LSS	ENCFF912GTJ,ENCFF713NFZ	ENCFF374PBK	UCHL5 eCLIP mock input	ENCFF434XME,ENCFF545RPT	ENCFF886HUH
RPS11	K562	ENCSR269AJF	ENCSR881RJL	ENCFF005DWR,ENCFF268WIE,ENCFF463FQZ,ENCFF449AWG	ENCFF681CLC,ENCFF430NNZ	ENCFF661HIT,ENCFF062WUD	ENCFF803GSP	RPS11 eCLIP mock input	ENCFF431WVH,ENCFF159ANK	ENCFF067EPR
TBRG4	HepG2	ENCSR916SRV	ENCSR081WUU	ENCFF085PRU,ENCFF669MVS,ENCFF447XXS,ENCFF718RWU	ENCFF925OBE,ENCFF116ASC	ENCFF472CCD,ENCFF454ZHL	ENCFF304YLR	TBRG4 eCLIP mock input	ENCFF727FEM,ENCFF312KNQ	ENCFF082JCZ
UTP18	HepG2	ENCSR488JKQ	ENCSR387OVO	ENCFF555EML,ENCFF117YFR,ENCFF019ITV,ENCFF466WOW	ENCFF747AWV,ENCFF220TVR	ENCFF227SZN,ENCFF235ASG	ENCFF926QBW	UTP18 eCLIP mock input	ENCFF811ZGE,ENCFF812WIZ	ENCFF180MCF
AARS	K562	ENCSR825SVO	ENCSR696PRX	ENCFF315MYF,ENCFF505WTD,ENCFF249ULX,ENCFF698SDU	ENCFF236UYB,ENCFF694QCY	ENCFF400HPZ,ENCFF374VRV	ENCFF756RYJ	AARS eCLIP mock input	ENCFF159ZFD,ENCFF595YFZ	ENCFF713BCH
EIF3D	HepG2	ENCSR041NUV	ENCSR755PSW	ENCFF024EQI,ENCFF851SIK,ENCFF957IOQ,ENCFF329LNT	ENCFF187PCO,ENCFF005VCE	ENCFF650RVF,ENCFF738CPK	ENCFF130JJX	EIF3D eCLIP mock input	ENCFF576RGH,ENCFF432GMP	ENCFF400HLC
GRWD1	HepG2	ENCSR893NWB	ENCSR835ZOK	ENCFF451BKG,ENCFF500BLJ,ENCFF874PLO,ENCFF933DLG	ENCFF449TUS,ENCFF459XDE	ENCFF689GDA,ENCFF735YNV	ENCFF713QGM	GRWD1 eCLIP mock input	ENCFF305DED,ENCFF138IDT	ENCFF403RNH
UCHL5	HepG2	ENCSR490IEE	ENCSR161TFX	ENCFF322VWH,ENCFF007BPN,ENCFF769IXL,ENCFF101IOW	ENCFF642XMP,ENCFF671VFZ	ENCFF305LRB,ENCFF171KTG	ENCFF391KVJ	UCHL5 eCLIP mock input	ENCFF196BNM,ENCFF269WBT	ENCFF352SQG
EFTUD2	HepG2	ENCSR527DXF	ENCSR878HWU	ENCFF490GBA,ENCFF441XUV,ENCFF727KTZ,ENCFF454UOS	ENCFF381UFF,ENCFF201YNC	ENCFF511ZTQ,ENCFF955RUR	ENCFF017IRY	EFTUD2 eCLIP mock input	ENCFF826QWS,ENCFF671ZYB	ENCFF056AWB
SUB1	HepG2	ENCSR406OOZ	ENCSR641PRC	ENCFF811LOQ,ENCFF457GXO,ENCFF514SOO,ENCFF513BPQ	ENCFF994CFH,ENCFF908VRY	ENCFF033IXH,ENCFF978MMK	ENCFF510KUY	SUB1 eCLIP mock input	ENCFF838LHV,ENCFF988APT	ENCFF402KQE
ZC3H11A	HepG2	ENCSR907GUB	ENCSR098VKQ	ENCFF058CEF,ENCFF824KNR,ENCFF458RXV,ENCFF481WSB	ENCFF784LBV,ENCFF225LEZ	ENCFF058BHE,ENCFF141VGU	ENCFF055TAZ	ZC3H11A eCLIP mock input	ENCFF612GEW,ENCFF854LFS	ENCFF102OYH
DDX52	HepG2	ENCSR970FEW	ENCSR991LWQ	ENCFF479WLK,ENCFF560TLH,ENCFF522NFJ,ENCFF939HML	ENCFF356MCF,ENCFF879GTY	ENCFF591WOA,ENCFF539JUN	ENCFF257KKQ	DDX52 eCLIP mock input	ENCFF258COW,ENCFF065PGK	ENCFF943JVS
BCLAF1	HepG2	ENCSR876EYA	ENCSR128BUO	ENCFF463HOI,ENCFF033JHH,ENCFF695FAB,ENCFF490SCE	ENCFF376EDQ,ENCFF139XGO	ENCFF691JPV,ENCFF858HBB	ENCFF930HHV	BCLAF1 eCLIP mock input	ENCFF096GCS,ENCFF173AOK	ENCFF291XOO
GRWD1	K562	ENCSR999YGP	ENCSR251FMT	ENCFF248ZFV,ENCFF939DRW,ENCFF727IRZ,ENCFF569HJH	ENCFF885NJW,ENCFF491DNL	ENCFF757KMM,ENCFF607PIM	ENCFF146YIO	GRWD1 eCLIP mock input	ENCFF398EKK,ENCFF214CCK	ENCFF811ULI
EIF3G	K562	ENCSR023PKW	ENCSR761AJD	ENCFF548DYX,ENCFF627GSD,ENCFF908IVH,ENCFF364MMW	ENCFF613CYM,ENCFF083KKV	ENCFF362BDI,ENCFF258VPL	ENCFF534ONM	EIF3G eCLIP mock input	ENCFF539DGJ,ENCFF743HXX	ENCFF750DBW
FASTKD2	HepG2	ENCSR023UHL	ENCSR671FKF	ENCFF891HJO,ENCFF128ROY,ENCFF761ZXY,ENCFF540UVX	ENCFF903QKL,ENCFF121OYK	ENCFF503DBN,ENCFF136QLO	ENCFF265RIO	FASTKD2 eCLIP mock input	ENCFF189FJO,ENCFF202HGO	ENCFF217NZS
SUPV3L1	HepG2	ENCSR580MFX	ENCSR376KLZ	ENCFF300RXV,ENCFF956CPQ,ENCFF728OEM,ENCFF349HRX	ENCFF429MXX,ENCFF816LYN	ENCFF882KLS,ENCFF089NRQ	ENCFF758EWI	SUPV3L1 eCLIP mock input	ENCFF258APN,ENCFF708EUI	ENCFF737MAB
HLTF	HepG2	ENCSR647HOX	ENCSR705DCQ	ENCFF255ZCV,ENCFF992EIC,ENCFF150BXG,ENCFF622ZDB	ENCFF773TEB,ENCFF748PZV	ENCFF250KNJ,ENCFF490MGU	ENCFF410XHF	HLTF eCLIP mock input	ENCFF272ZVR,ENCFF816KHR	ENCFF395HUI
SUGP2	HepG2	ENCSR506UPY	ENCSR895TTM	ENCFF179OBF,ENCFF451TDR,ENCFF358YCG,ENCFF873UBU	ENCFF265BFS,ENCFF556QBW	ENCFF187DUQ,ENCFF699DTX	ENCFF764MPF	SUGP2 eCLIP mock input	ENCFF126HSC,ENCFF598EKW	ENCFF021LLL
DHX30	HepG2	ENCSR565DGW	ENCSR151MPZ	ENCFF797NFN,ENCFF831CXB,ENCFF969FSD,ENCFF827KOV	ENCFF259ZLG,ENCFF678OCJ	ENCFF506NPG,ENCFF191HRQ	ENCFF233ZXV	DHX30 eCLIP mock input	ENCFF618ASS,ENCFF342RNA	ENCFF552GHW
XPO5	HepG2	ENCSR921SXC	ENCSR583KVR	ENCFF039NQM,ENCFF172XZS,ENCFF865ZYB,ENCFF989AWZ	ENCFF581UJN,ENCFF679AXS	ENCFF756YND,ENCFF028MVM	ENCFF440FET	XPO5 eCLIP mock input	ENCFF161GQY,ENCFF491CRL	ENCFF039AMW
SUPV3L1	K562	ENCSR580OFI	ENCSR328KKB	ENCFF171KZO,ENCFF987DVU,ENCFF813UKO,ENCFF126HSF	ENCFF620GJH,ENCFF852ZSI	ENCFF942LSK,ENCFF207VRH	ENCFF901ABJ	SUPV3L1 eCLIP mock input	ENCFF808KHS,ENCFF936WEJ	ENCFF445GIJ
PUS1	K562	ENCSR291XPT	ENCSR869TOB	ENCFF049SUS,ENCFF906EMD,ENCFF479SQA,ENCFF320HAD	ENCFF489AEX,ENCFF334MWZ	ENCFF990JXJ,ENCFF268XIE	ENCFF470JIH	PUS1 eCLIP mock input	ENCFF339KXC,ENCFF586BVD	ENCFF283DWL
AQR	K562	ENCSR606BPV	ENCSR952RGL	ENCFF053NWA,ENCFF761MCX,ENCFF300ZIN,ENCFF441OJX	ENCFF235BMH,ENCFF345VSH	ENCFF325SFV,ENCFF465QKS	ENCFF400KYS	AQR eCLIP mock input	ENCFF671DQC,ENCFF759FOS	ENCFF122NOF
RBFOX2	K562	ENCSR756CKJ	ENCSR051IXX	ENCFF930TLO,ENCFF163QEA,ENCFF462CMF,ENCFF942TPA	ENCFF654XPT,ENCFF249RTF	ENCFF076RDA,ENCFF994PFX	ENCFF582WWR	RBFOX2 eCLIP mock input	ENCFF495WQA,ENCFF492QZU	ENCFF045FUV
GEMIN5	K562	ENCSR238CLX	ENCSR347MVO	ENCFF384BDA,ENCFF175TMY,ENCFF921PTG,ENCFF447WDR	ENCFF410UTY,ENCFF620MFE	ENCFF594WHT,ENCFF083ZYT	ENCFF875QBF	GEMIN5 eCLIP mock input	ENCFF064TEN,ENCFF381NWX	ENCFF605CQT
HNRNPL	HepG2	ENCSR724RDN	ENCSR513UTE	ENCFF149UBH,ENCFF761PZC,ENCFF242YTA,ENCFF081VYS	ENCFF840DTR,ENCFF894SMP	ENCFF581SSQ,ENCFF415HDB	ENCFF890KEE	HNRNPL eCLIP mock input	ENCFF375ZHC,ENCFF676LYW	ENCFF139YRQ
PHF6	K562	ENCSR001KKZ	ENCSR103HDM	ENCFF877HWY,ENCFF461CTN,ENCFF042XJN,ENCFF165KAR	ENCFF213NMK,ENCFF153JFX	ENCFF967JAT,ENCFF016IHL	ENCFF958EFT	PHF6 eCLIP mock input	ENCFF928TNJ,ENCFF804TGO	ENCFF427GOR
DDX52	K562	ENCSR154CSN	ENCSR864XNB	ENCFF794QAR,ENCFF533ART,ENCFF018JZA,ENCFF592QGC	ENCFF354DPT,ENCFF698DHB	ENCFF818KZJ,ENCFF343EUG	ENCFF888SME	DDX52 eCLIP mock input	ENCFF947YWJ,ENCFF190PTC	ENCFF301JHF
DHX30	K562	ENCSR529GSJ	ENCSR224SND	ENCFF238BOS,ENCFF116KYR,ENCFF413RCX,ENCFF510RNY	ENCFF846CJI,ENCFF301IKV	ENCFF507AKH,ENCFF634UAJ	ENCFF485NXM	DHX30 eCLIP mock input	ENCFF418SOC,ENCFF245WDH	ENCFF325PKM
ZC3H8	K562	ENCSR181NRW	ENCSR716DGM	ENCFF411LMS,ENCFF361EVD,ENCFF222OHT,ENCFF172VCZ	ENCFF302NJT,ENCFF717DIZ	ENCFF515ATI,ENCFF990BSZ	ENCFF207UUG	ZC3H8 eCLIP mock input	ENCFF472ZEH,ENCFF903ROZ	ENCFF279QTB
ZC3H11A	K562	ENCSR712IAG	ENCSR321GBR	ENCFF696WFR,ENCFF735ZUW,ENCFF730ZZF,ENCFF378WQX	ENCFF116JFD,ENCFF462QFK	ENCFF929BZH,ENCFF310KBC	ENCFF327WXM	ZC3H11A eCLIP mock input	ENCFF394SQZ,ENCFF721JZR	ENCFF713XZZ
WDR3	K562	ENCSR202HKN	ENCSR033FWT	ENCFF915BUQ,ENCFF953XOY,ENCFF270QTE,ENCFF733LSZ	ENCFF731PVT,ENCFF444UFA	ENCFF380SYQ,ENCFF991NPH	ENCFF215XPR	WDR3 eCLIP mock input	ENCFF639TBT,ENCFF505OPV	ENCFF789QMT
UTP18	K562	ENCSR964VOX	ENCSR255PGS	ENCFF656OVN,ENCFF386YUM,ENCFF038OVY,ENCFF795DXS	ENCFF946YXD,ENCFF724EMZ	ENCFF379LHC,ENCFF014AWF	ENCFF456SOS	UTP18 eCLIP mock input	ENCFF372JTR,ENCFF315ECX	ENCFF342GWG
FUS	K562	ENCSR069EVH	ENCSR389ISM	ENCFF307BRQ,ENCFF336ZEJ,ENCFF841ZLV,ENCFF554AWP	ENCFF297CPZ,ENCFF763LLF	ENCFF764SZR,ENCFF446LST	ENCFF777FHS	FUS eCLIP mock input	ENCFF128HQK,ENCFF084ZXT	ENCFF481NLU
PUM1	K562	ENCSR308YNT	ENCSR832DWW	ENCFF046QBX,ENCFF116YKN,ENCFF019LLG,ENCFF353ZJC	ENCFF463VDB,ENCFF353WDF	ENCFF933SBL,ENCFF060XYT	ENCFF969AOQ	PUM1 eCLIP mock input	ENCFF475RBN,ENCFF294VPI	ENCFF344PFX
PCBP1	HepG2	ENCSR256CHX	ENCSR825FTY	ENCFF725CBA,ENCFF125HTS,ENCFF627OUC,ENCFF973FFS	ENCFF547HEQ,ENCFF041ULU	ENCFF252BJN,ENCFF940CJE	ENCFF108TOJ	PCBP1 eCLIP mock input	ENCFF693OCX,ENCFF468VDU	ENCFF935TUD
SERBP1	K562	ENCSR121GQH	ENCSR752YLF	ENCFF628QLB,ENCFF690PXO,ENCFF412TCD,ENCFF007VAP	ENCFF918RID,ENCFF287EUA	ENCFF979XAE,ENCFF710IZS	ENCFF727HMM	SERBP1 eCLIP mock input	ENCFF997VKX,ENCFF012GQR	ENCFF257CGL
FUS	HepG2	ENCSR464OSH	ENCSR986HXA	ENCFF400CXS,ENCFF331AAL,ENCFF161SRN,ENCFF821CAW	ENCFF014VCG,ENCFF311LXM	ENCFF106CGP,ENCFF163PLH	ENCFF336WDV	FUS eCLIP mock input	ENCFF078WXK,ENCFF609YLK	ENCFF654ULI
MATR3	HepG2	ENCSR290VLT	ENCSR438XYI	ENCFF891MFI,ENCFF453ITV,ENCFF527QLM,ENCFF927IJF	ENCFF719KGK,ENCFF764PHF	ENCFF874BAL,ENCFF333CUY	ENCFF298YFY	MATR3 eCLIP mock input	ENCFF396MHA,ENCFF480VLX	ENCFF790VFN
PTBP1	HepG2	ENCSR384KAN	ENCSR438NCK	ENCFF824TZM,ENCFF921MMF,ENCFF176JNE,ENCFF515WDT	ENCFF395VNE,ENCFF938PTT	ENCFF154BAE,ENCFF471GJE	ENCFF170SCU	PTBP1 eCLIP mock input	ENCFF585EFC,ENCFF583UFX	ENCFF603FCS
AKAP1	K562	ENCSR177QQY	ENCSR544UON	ENCFF413SVN,ENCFF916SOX,ENCFF187YLY,ENCFF013IBR	ENCFF981APU,ENCFF581UEA	ENCFF972INE,ENCFF701BNI	ENCFF151ZTH	AKAP1 eCLIP mock input	ENCFF208EFX,ENCFF317MHT	ENCFF447WQT
HNRNPC	K562	ENCSR249ROI	ENCSR960OKV	ENCFF937KFG,ENCFF734JPC,ENCFF149LRA,ENCFF669MUY	ENCFF381SDJ,ENCFF669YBJ	ENCFF062LWZ,ENCFF971ZDB	ENCFF159HMF	HNRNPC eCLIP mock input	ENCFF309BBY,ENCFF143NLE	ENCFF338MIV
CPEB4	K562	ENCSR046JHH	ENCSR533BNK	ENCFF764VBB,ENCFF445MTV,ENCFF423MRZ,ENCFF854FIH	ENCFF165CFI,ENCFF161SFX	ENCFF379DBY,ENCFF104VMP	ENCFF153CMF	CPEB4 eCLIP mock input	ENCFF732JDY,ENCFF296WZS	ENCFF777AFV
NIP7	HepG2	ENCSR361OCV	ENCSR138HJN	ENCFF260EIZ,ENCFF125GZY,ENCFF427MET,ENCFF134AMO	ENCFF251ZRM,ENCFF048BEP	ENCFF077RVD,ENCFF527MFS	ENCFF955VYD	NIP7 eCLIP mock input	ENCFF850JPJ,ENCFF023VWU	ENCFF325ZEZ
AKAP1	HepG2	ENCSR356ZMO	ENCSR902XTJ	ENCFF852ECZ,ENCFF672HYO,ENCFF990EAG,ENCFF075DAU	ENCFF430MTS,ENCFF847SYN	ENCFF271UXH,ENCFF807KPM	ENCFF575BCP	AKAP1 eCLIP mock input	ENCFF956TUZ,ENCFF378CCG	ENCFF008YNL
G3BP1	HepG2	ENCSR721HPX	ENCSR907EBB	ENCFF557CZU,ENCFF486NTL,ENCFF342WGS,ENCFF065SWB	ENCFF564AEK,ENCFF340DMM	ENCFF934JFZ,ENCFF165JYX	ENCFF963CVD	G3BP1 eCLIP mock input	ENCFF483ETG,ENCFF574CCO	ENCFF581DQC
FXR2	HepG2	ENCSR973HOJ	ENCSR592ESN	ENCFF733GMZ,ENCFF074OYO,ENCFF034XGK,ENCFF300OPL	ENCFF032TZM,ENCFF385GCC	ENCFF815YGA,ENCFF246SBA	ENCFF149CJJ	FXR2 eCLIP mock input	ENCFF052EKD,ENCFF160EHF	ENCFF936GTY
MATR3	K562	ENCSR440SUX	ENCSR183FVK	ENCFF991YSW,ENCFF365CXY,ENCFF358JCT,ENCFF806OBL	ENCFF457BSQ,ENCFF010BJI	ENCFF121ZEY,ENCFF904GOE	ENCFF046VQV	MATR3 eCLIP mock input	ENCFF401KWK,ENCFF230VBS	ENCFF245VHY
PCBP1	K562	ENCSR922WJV	ENCSR322KLN	ENCFF754BZY,ENCFF010ECT,ENCFF795GKY,ENCFF466YKR	ENCFF175YZC,ENCFF030CFW	ENCFF381ZBA,ENCFF022GSN	ENCFF431FMQ	PCBP1 eCLIP mock input	ENCFF998SFM,ENCFF747VRT	ENCFF524GUO
EXOSC5	HepG2	ENCSR693JWP	ENCSR831WYG	ENCFF173ODI,ENCFF507EGU,ENCFF578XQC,ENCFF383ASP,ENCFF603RJN,ENCFF622OZH,ENCFF735QHY,ENCFF261AZU,ENCFF165IYB,ENCFF050JGG	ENCFF144JVB,ENCFF535JNJ	ENCFF120LSF,ENCFF360EQG	ENCFF937QJB	EXOSC5 eCLIP mock input	ENCFF418PCV,ENCFF190LZU	ENCFF500BEE
FTO	HepG2	ENCSR903PRV	ENCSR343MKJ	ENCFF580QMH,ENCFF820YSI,ENCFF214SLR,ENCFF096YYD,ENCFF099LFN,ENCFF233ZOI,ENCFF844HAH,ENCFF790KRT,ENCFF428MRF,ENCFF460IHR	ENCFF723DFF,ENCFF063UTV	ENCFF655JNU,ENCFF925SGC	ENCFF034YUT	FTO eCLIP mock input	ENCFF104YFG,ENCFF028JUM	ENCFF310NFE
UPF1	HepG2	ENCSR539BEV	ENCSR042RCU	ENCFF022DHH,ENCFF881UQQ,ENCFF943HIX,ENCFF528BUU	ENCFF315BLR,ENCFF787DWG	ENCFF848JHB,ENCFF483STL	ENCFF242FDW	UPF1 eCLIP mock input	ENCFF159XFE,ENCFF257MNA	ENCFF639BOG
YBX3	HepG2	ENCSR735HOK	ENCSR700UGT	ENCFF428UJW,ENCFF070GQY,ENCFF594XZD,ENCFF593QXS	ENCFF843MHP,ENCFF331WIZ	ENCFF268SII,ENCFF904UKX	ENCFF075TIW	YBX3 eCLIP mock input	ENCFF706KON,ENCFF798TFX	ENCFF576RGE
SSB	HepG2	ENCSR352STY	ENCSR145ZKN	ENCFF527CYH,ENCFF916XEL,ENCFF120ZCK,ENCFF432KDL	ENCFF746AWW,ENCFF856EEK	ENCFF828WCR,ENCFF746RLH	ENCFF565RQI	SSB eCLIP mock input	ENCFF291AXK,ENCFF634ZXH	ENCFF820ONK
ABCF1	K562	ENCSR089BXO	ENCSR857ORY	ENCFF087VMD,ENCFF241MTQ,ENCFF212LWQ,ENCFF781LAN	ENCFF203DRR,ENCFF906OCW	ENCFF376NBT,ENCFF332BZR	ENCFF929AVT	ABCF1 eCLIP mock input	ENCFF022GWO,ENCFF039OUK	ENCFF817YCI
ZNF800	K562	ENCSR586DGV	ENCSR615ZYL	ENCFF642EHH,ENCFF737XQX,ENCFF009EJC,ENCFF631INY	ENCFF270YPL,ENCFF303MEM	ENCFF806GQI,ENCFF787LVR	ENCFF579NNP	ZNF800 eCLIP mock input	ENCFF369AIZ,ENCFF034ROO	ENCFF762HKJ
SSB	K562	ENCSR356MSW	ENCSR680HYD	ENCFF734LCT,ENCFF258RPS,ENCFF677KYJ,ENCFF676BHH	ENCFF659FQL,ENCFF022SQB	ENCFF704NUD,ENCFF871PJK	ENCFF324PNB	SSB eCLIP mock input	ENCFF830PVF,ENCFF642QNB	ENCFF662VUV
SDAD1	K562	ENCSR906ZJF	ENCSR155XOS	ENCFF012LSN,ENCFF646DAJ,ENCFF019OYM,ENCFF856AGT	ENCFF262TRZ,ENCFF998XEU	ENCFF475FOJ,ENCFF642DGM	ENCFF241KPE	SDAD1 eCLIP mock input	ENCFF863JKQ,ENCFF953KYZ	ENCFF982LYY
ZNF800	HepG2	ENCSR685AUR	ENCSR624CUX	ENCFF160MKE,ENCFF348GPW,ENCFF959DLJ,ENCFF343DKZ	ENCFF643WBT,ENCFF248VYV	ENCFF038BAZ,ENCFF660MWG	ENCFF793EJK	ZNF800 eCLIP mock input	ENCFF356RSL,ENCFF362SXF	ENCFF966FGY
SDAD1	HepG2	ENCSR050BDZ	ENCSR130ZDS	ENCFF283KXT,ENCFF522VGK,ENCFF772OQA,ENCFF861PYS	ENCFF875HEP,ENCFF004ZSD	ENCFF325VKM,ENCFF943KDD	ENCFF075XTM	SDAD1 eCLIP mock input	ENCFF942DWN,ENCFF908FHY	ENCFF575PPP
SAFB	HepG2	ENCSR337XGI	ENCSR451BRX	ENCFF040MFF,ENCFF134UTH,ENCFF272SVX,ENCFF707BBC	ENCFF255QDJ,ENCFF669OQB	ENCFF035IYP,ENCFF932VUF	ENCFF469SRC	SAFB eCLIP mock input	ENCFF147POJ,ENCFF184MJQ	ENCFF172IOQ
SAFB	K562	ENCSR484LAB	ENCSR111USM	ENCFF198ESK,ENCFF484YDH,ENCFF983WHV,ENCFF607DEZ	ENCFF759SQV,ENCFF251LGV	ENCFF639MAG,ENCFF407GVQ	ENCFF934PXE	SAFB eCLIP mock input	ENCFF085YZL,ENCFF855ENR	ENCFF840WOP
PABPN1	HepG2	ENCSR820UYE	ENCSR310WYE	ENCFF937NJC,ENCFF009PZB,ENCFF049DAF,ENCFF482ULC	ENCFF441BOM,ENCFF922VHA	ENCFF190DLZ,ENCFF927DMJ	ENCFF975HKC	PABPN1 eCLIP mock input	ENCFF598XCN,ENCFF204AJE	ENCFF224LLH
PRPF4	HepG2	ENCSR977OXG	ENCSR367ACZ	ENCFF601DRB,ENCFF397TFH,ENCFF041DDW,ENCFF541DXC	ENCFF714PLV,ENCFF690QDN	ENCFF270OMS,ENCFF383UPL	ENCFF485KCC	PRPF4 eCLIP mock input	ENCFF560IMA,ENCFF343WLN	ENCFF827HXV
TIAL1	HepG2	ENCSR322HHA	ENCSR599YGK	ENCFF164ZGA,ENCFF959XKN,ENCFF430UQQ,ENCFF708YAL	ENCFF118ANT,ENCFF620WSX	ENCFF456DAU,ENCFF473IIG	ENCFF387ZAH	TIAL1 eCLIP mock input	ENCFF335LFP,ENCFF095YOS	ENCFF593ZRE
KHSRP	HepG2	ENCSR366DGX	ENCSR423QXH	ENCFF950SML,ENCFF503GYR,ENCFF844XLZ,ENCFF840EOA	ENCFF464FAG,ENCFF963RSK	ENCFF509GWT,ENCFF891IAC	ENCFF553APP	KHSRP eCLIP mock input	ENCFF638CND,ENCFF665FHS	ENCFF792HHG
AQR	HepG2	ENCSR018WPY	ENCSR716AKC	ENCFF019WXR,ENCFF455ERC,ENCFF166EBF,ENCFF985BEH	ENCFF615YND,ENCFF072DMC	ENCFF016UFV,ENCFF791WOH	ENCFF351RHN	AQR eCLIP mock input	ENCFF862RKC,ENCFF746PPV	ENCFF673RJW

## Sheet: KD-RNA-seq
RBP	Cell_line	RNA-Seq_exp	Control_exp	RBP knockdown fastq files	RBP knockdown bam files	RBP knockdown RSEM	RBP knockdown CUFFDIFF	RBP knockdown DESeq	RBP knockdown MISO	RBP knockdown rMATS	RBP knockdown DESeq after batch Correction	RBP knockdown rMATS after batch Correction	Non-target control datasets	Control fastq files	Control bam files	Control RSEM
STAU1	HepG2	ENCSR124KCF	ENCSR067GHD	ENCFF756OXT,ENCFF036XQB,ENCFF084DHZ,ENCFF691HLO	ENCFF501MSW,ENCFF365QAH	ENCFF834FOW,ENCFF408GMM	ENCFF523JIV	ENCFF436JDD	ENCFF378LQU	ENCFF727RBG	ENCFF577UMY	ENCFF907FID	non-target	ENCFF773HLT,ENCFF768JSC,ENCFF914FKR,ENCFF838TBG	ENCFF774FAK,ENCFF103PVI	ENCFF990KGR,ENCFF992TTT
FMR1	HepG2	ENCSR905HID	ENCSR042QTH	ENCFF326YLT,ENCFF339AAQ,ENCFF193FFL,ENCFF272WFQ	ENCFF035LSX,ENCFF045GQX	ENCFF382BWK,ENCFF230KFS	ENCFF296LGW	ENCFF722HLC	ENCFF348OYO	ENCFF874BYG	ENCFF107GGG	ENCFF375PDV	non-target	ENCFF399RNY,ENCFF964LLJ,ENCFF546VNH,ENCFF420URE	ENCFF829TUN,ENCFF350VVR	ENCFF726AVT,ENCFF657KMW
RPS10	HepG2	ENCSR410UHJ	ENCSR491FOC	ENCFF614MDJ,ENCFF144GGZ,ENCFF944FBA,ENCFF739QTJ	ENCFF964BRZ,ENCFF196RKN	ENCFF664CRD,ENCFF542HDK	ENCFF278CZA	ENCFF488FIC	ENCFF499YTI	ENCFF206GTY	ENCFF219RJO	ENCFF835EVU	non-target	ENCFF813XBJ,ENCFF276KEO,ENCFF307YSL,ENCFF823EPB	ENCFF326XKY,ENCFF712XJM	ENCFF243JZQ,ENCFF266MHP
EIF2S1	HepG2	ENCSR861ENA	ENCSR237YZT	ENCFF392XBJ,ENCFF711IKC,ENCFF405UJA,ENCFF245HYS	ENCFF188MUD,ENCFF287DXE	ENCFF037QEG,ENCFF161VPA	ENCFF243GFU	ENCFF416VKJ	ENCFF547BHG	ENCFF246FRE	ENCFF328RWO	ENCFF017VFB	non-target	ENCFF801YDB,ENCFF794CUL,ENCFF619LUS,ENCFF200OMG	ENCFF857QSU,ENCFF052HTH	ENCFF427UKK,ENCFF025LXR
FIP1L1	HepG2	ENCSR116QBU	ENCSR067GHD	ENCFF826NBM,ENCFF534PRU,ENCFF667PNW,ENCFF037UWR	ENCFF546TSA,ENCFF551ACF	ENCFF963NPH,ENCFF211OKO	ENCFF054VPJ	ENCFF924CHL	ENCFF087NFE	ENCFF308RZH	ENCFF581EHK	ENCFF199MAC	non-target	ENCFF773HLT,ENCFF768JSC,ENCFF914FKR,ENCFF838TBG	ENCFF774FAK,ENCFF103PVI	ENCFF990KGR,ENCFF992TTT
GRWD1	HepG2	ENCSR850FEH	ENCSR674KEK	ENCFF488MOL,ENCFF879ZES,ENCFF812KAI,ENCFF003IEE	ENCFF695NHA,ENCFF681EYY	ENCFF272SHB,ENCFF293IFF	ENCFF625MCN	ENCFF475FWO	ENCFF005UBP	ENCFF836UVJ	ENCFF338UZK	ENCFF027EMK	non-target	ENCFF006QAK,ENCFF278VBD,ENCFF613HXG,ENCFF989HXZ	ENCFF505HKR,ENCFF142SQX	ENCFF252YUA,ENCFF909SGR
TARDBP	HepG2	ENCSR527QNC	ENCSR264TUE	ENCFF424BJP,ENCFF306FRF,ENCFF637BLZ,ENCFF682WVW	ENCFF246URB,ENCFF498VOW	ENCFF469BRI,ENCFF930AKS	ENCFF111BQS	ENCFF012AES	ENCFF148ZAK	ENCFF079RDP	ENCFF312DHO	ENCFF379IAP	non-target	ENCFF427IYE,ENCFF554VFV,ENCFF032JQZ,ENCFF191JJU	ENCFF742IJE,ENCFF231NKH	ENCFF324NDP,ENCFF562MRH
AGO1	HepG2	ENCSR533HXS	ENCSR003EKR	ENCFF212NRX,ENCFF406QLI,ENCFF074NKA,ENCFF739XYN	ENCFF807YHN,ENCFF475KTX	ENCFF827XWW,ENCFF787TFD	ENCFF421MGM	ENCFF609AMH	ENCFF047TCC	ENCFF446YYP	ENCFF103ICG	ENCFF462JDM	non-target	ENCFF866KCW,ENCFF518SUL,ENCFF361RLP,ENCFF043VJU	ENCFF383QRK,ENCFF200WXE	ENCFF849QNH,ENCFF972SEZ
RPS3A	HepG2	ENCSR118VQR	ENCSR279HMU	ENCFF565XPN,ENCFF321EUT,ENCFF476ZAC,ENCFF196OEK	ENCFF406FCK,ENCFF597LPT	ENCFF736MIA,ENCFF824GEY	ENCFF215UIT	ENCFF181MZG	ENCFF085HYN	ENCFF328NGG	ENCFF438VIY	ENCFF618MZS	non-target	ENCFF366MJN,ENCFF259JKZ,ENCFF006BJQ,ENCFF271EDI	ENCFF610JDV,ENCFF481PMW	ENCFF340RWX,ENCFF286KOT
EEF2	HepG2	ENCSR477TRX	ENCSR689PHN	ENCFF292CKX,ENCFF521TMC,ENCFF293PDA,ENCFF696PCN	ENCFF062AVO,ENCFF591NXT	ENCFF463WUK,ENCFF964MVX	ENCFF077VHQ	ENCFF922PHD	ENCFF558OGK	ENCFF889VFZ	ENCFF413LEH	ENCFF948MDG	non-target	ENCFF793WXG,ENCFF201DSF,ENCFF344ITC,ENCFF314EUX	ENCFF628UPI,ENCFF561UZL	ENCFF813RCD,ENCFF065EZU
METAP2	HepG2	ENCSR992JGE	ENCSR689PHN	ENCFF499ITZ,ENCFF553WDY,ENCFF721IPD,ENCFF485ZGX,ENCFF876QNA,ENCFF383DSE	ENCFF095WYC,ENCFF682JKD	ENCFF352ZIK,ENCFF448DNR	ENCFF669COR	ENCFF005PYY	ENCFF927NAX	ENCFF731ZMX	ENCFF965AWQ	ENCFF491CBP	non-target	ENCFF793WXG,ENCFF201DSF,ENCFF344ITC,ENCFF314EUX	ENCFF628UPI,ENCFF561UZL	ENCFF813RCD,ENCFF065EZU
CSTF2T	HepG2	ENCSR914WQV	ENCSR003EKR	ENCFF558BZK,ENCFF693OKA,ENCFF662TVD,ENCFF230BQU	ENCFF352MST,ENCFF187JOD	ENCFF812WEZ,ENCFF204MEG	ENCFF601GSO	ENCFF122EGU	ENCFF295GFU	ENCFF378UIG	ENCFF172EQJ	ENCFF129MJV	non-target	ENCFF866KCW,ENCFF518SUL,ENCFF361RLP,ENCFF043VJU	ENCFF383QRK,ENCFF200WXE	ENCFF849QNH,ENCFF972SEZ
DDX24	HepG2	ENCSR300IEW	ENCSR003EKR	ENCFF404AVL,ENCFF406DBJ,ENCFF557NVN,ENCFF986FPH	ENCFF202KRA,ENCFF940KMT	ENCFF762HNH,ENCFF676DXH	ENCFF672KIU	ENCFF392SUR	ENCFF450UAX	ENCFF603YEG	ENCFF167KTX	ENCFF606QVJ	non-target	ENCFF866KCW,ENCFF518SUL,ENCFF361RLP,ENCFF043VJU	ENCFF383QRK,ENCFF200WXE	ENCFF849QNH,ENCFF972SEZ
TIAL1	HepG2	ENCSR450VQO	ENCSR305XWT	ENCFF486AME,ENCFF857GEA,ENCFF963IHK,ENCFF032PXL	ENCFF468DJE,ENCFF604SZR	ENCFF416PWC,ENCFF148YLP	ENCFF181RAV	ENCFF366FLB	ENCFF616LOQ	ENCFF951BOW	ENCFF634OMK	ENCFF013CVR	non-target	ENCFF711JSH,ENCFF941XAQ,ENCFF701KJC,ENCFF603JIF	ENCFF460AAE,ENCFF058QDT	ENCFF024EGT,ENCFF939PSG
UPF1	HepG2	ENCSR689MIY	ENCSR691IVR	ENCFF946UUY,ENCFF430MDC,ENCFF549TIA,ENCFF691EYK	ENCFF578QNC,ENCFF484REW	ENCFF821QBU,ENCFF606BMQ	ENCFF976QWN	ENCFF444YJE	ENCFF980WKA	ENCFF841NHV	ENCFF801DCD	ENCFF457REQ	non-target	ENCFF248RMM,ENCFF349QHG,ENCFF947QZH,ENCFF258VUW	ENCFF115BQI,ENCFF715AGI	ENCFF072ZOG,ENCFF573ATS
KHSRP	HepG2	ENCSR850CKU	ENCSR237YZT	ENCFF837DMD,ENCFF491ITH,ENCFF635IHA,ENCFF454KMT	ENCFF624GLA,ENCFF461CJW	ENCFF096YJH,ENCFF325NGU	ENCFF239VGX	ENCFF951QIU	ENCFF240MUL	ENCFF666LIT	ENCFF159HBP	ENCFF544YKB	non-target	ENCFF801YDB,ENCFF794CUL,ENCFF619LUS,ENCFF200OMG	ENCFF857QSU,ENCFF052HTH	ENCFF427UKK,ENCFF025LXR
TFIP11	HepG2	ENCSR573UBF	ENCSR856ZRV	ENCFF609QPI,ENCFF478DNB,ENCFF421LJW,ENCFF832IOU	ENCFF132PEP,ENCFF788JGG	ENCFF241RYP,ENCFF307YVI	ENCFF250FLF	ENCFF835LUS	ENCFF585WOB	ENCFF828IOY	ENCFF430JCR	ENCFF233QVK	non-target	ENCFF385GEX,ENCFF922CDR,ENCFF403CZA,ENCFF278TEH	ENCFF705LNP,ENCFF038LUH	ENCFF231SUG,ENCFF533PXL
UPF2	HepG2	ENCSR318OXM	ENCSR856ZRV	ENCFF085AZU,ENCFF674YWJ,ENCFF693ZLZ,ENCFF163BAQ,ENCFF243ZQC,ENCFF012NYF	ENCFF334NRZ,ENCFF578YZK	ENCFF438UCN,ENCFF857OVU	ENCFF549WSE	ENCFF031ACG	ENCFF619BKH	ENCFF119RRH	ENCFF603GEN	ENCFF736PHC	non-target	ENCFF385GEX,ENCFF922CDR,ENCFF403CZA,ENCFF278TEH	ENCFF705LNP,ENCFF038LUH	ENCFF231SUG,ENCFF533PXL
PSIP1	HepG2	ENCSR744YVR	ENCSR674KEK	ENCFF162EMY,ENCFF576CAF,ENCFF686WMY,ENCFF811DUX	ENCFF099LRS,ENCFF863XOG	ENCFF888FBH,ENCFF538FJO	ENCFF035KPR	ENCFF932CDF	ENCFF036ELH	ENCFF660MKU	ENCFF439EBR	ENCFF621HEM	non-target	ENCFF006QAK,ENCFF278VBD,ENCFF613HXG,ENCFF989HXZ	ENCFF505HKR,ENCFF142SQX	ENCFF252YUA,ENCFF909SGR
PA2G4	HepG2	ENCSR028YAQ	ENCSR689PHN	ENCFF060ZTX,ENCFF555DRB,ENCFF061LWF,ENCFF519JRM	ENCFF393QIH,ENCFF148JEE	ENCFF441MEE,ENCFF914YMY	ENCFF028RGS	ENCFF306AVY	ENCFF397AMM	ENCFF332IIQ	ENCFF972LYY	ENCFF474SXL	non-target	ENCFF793WXG,ENCFF201DSF,ENCFF344ITC,ENCFF314EUX	ENCFF628UPI,ENCFF561UZL	ENCFF813RCD,ENCFF065EZU
PRPF8	HepG2	ENCSR998MZP	ENCSR856ZRV	ENCFF530DTM,ENCFF198XKY,ENCFF285CHT,ENCFF112WXE	ENCFF556JQE,ENCFF082BNK	ENCFF879UCI,ENCFF511WCD	ENCFF902YDX	ENCFF346YUA	ENCFF885YFS	ENCFF702XCZ	ENCFF440BGI	ENCFF292BFN	non-target	ENCFF385GEX,ENCFF922CDR,ENCFF403CZA,ENCFF278TEH	ENCFF705LNP,ENCFF038LUH	ENCFF231SUG,ENCFF533PXL
ZC3H8	HepG2	ENCSR696JWA	ENCSR584UYK	ENCFF149WDM,ENCFF163IDA,ENCFF993RFY,ENCFF881XAZ	ENCFF453IRD,ENCFF634OWT	ENCFF100FFS,ENCFF994ZAW	ENCFF890IUZ	ENCFF971NRT	ENCFF602EYE	ENCFF315FYU	ENCFF942LXF	ENCFF036AHX	non-target	ENCFF258AKK,ENCFF028JDE,ENCFF988NMV,ENCFF205QCK	ENCFF946XBA,ENCFF752TEZ	ENCFF362OVH,ENCFF502YGT
SUB1	HepG2	ENCSR997FOT	ENCSR491FOC	ENCFF886YHH,ENCFF963ZLK,ENCFF844LYQ,ENCFF336JBQ	ENCFF785OWH,ENCFF147AZH	ENCFF432VGJ,ENCFF941HSC	ENCFF146FWD	ENCFF523ZKG	ENCFF677QMA	ENCFF281DNF	ENCFF186RTA	ENCFF437LSM	non-target	ENCFF813XBJ,ENCFF276KEO,ENCFF307YSL,ENCFF823EPB	ENCFF326XKY,ENCFF712XJM	ENCFF243JZQ,ENCFF266MHP
ETF1	HepG2	ENCSR840QOH	ENCSR997HCQ	ENCFF283BFT,ENCFF144IXI,ENCFF478SRL,ENCFF739UUY	ENCFF298PYT,ENCFF611HBN	ENCFF430YCI,ENCFF336TXK	ENCFF675DIR	ENCFF836SXE	ENCFF206CMW	ENCFF288UOA	ENCFF423OFY	ENCFF744UVK	non-target	ENCFF970XPJ,ENCFF295GVT,ENCFF447YTB,ENCFF210CQX	ENCFF715VOF,ENCFF515ZFQ	ENCFF264PIV,ENCFF653VIH
RTF1	HepG2	ENCSR906WTM	ENCSR491FOC	ENCFF440YFG,ENCFF541TIF,ENCFF336OME,ENCFF050XMB	ENCFF341XOS,ENCFF872WLN	ENCFF092EGW,ENCFF470TWT	ENCFF772PLW	ENCFF516AUO	ENCFF002RRS	ENCFF315QRN	ENCFF514MOA	ENCFF967GEX	non-target	ENCFF813XBJ,ENCFF276KEO,ENCFF307YSL,ENCFF823EPB	ENCFF326XKY,ENCFF712XJM	ENCFF243JZQ,ENCFF266MHP
HNRNPA0	HepG2	ENCSR720BPO	ENCSR279HMU	ENCFF392EQV,ENCFF862YSI,ENCFF368RSP,ENCFF130ZSK	ENCFF707FIH,ENCFF352GXN	ENCFF872VJD,ENCFF123YYG	ENCFF295KEF	ENCFF496KIS	ENCFF131ZDX	ENCFF812NZJ	ENCFF506WQC	ENCFF844CCV	non-target	ENCFF366MJN,ENCFF259JKZ,ENCFF006BJQ,ENCFF271EDI	ENCFF610JDV,ENCFF481PMW	ENCFF340RWX,ENCFF286KOT
RPS2	HepG2	ENCSR667RIA	ENCSR674KEK	ENCFF596MWB,ENCFF853XXP,ENCFF742RPW,ENCFF066WRI	ENCFF945DBT,ENCFF791MAQ	ENCFF008BTV,ENCFF576BRC	ENCFF849WUL	ENCFF624SRJ	ENCFF485BSQ	ENCFF252ZLO	ENCFF845YRD	ENCFF586UPA	non-target	ENCFF006QAK,ENCFF278VBD,ENCFF613HXG,ENCFF989HXZ	ENCFF505HKR,ENCFF142SQX	ENCFF252YUA,ENCFF909SGR
MATR3	HepG2	ENCSR492UFS	ENCSR237YZT	ENCFF402MVG,ENCFF231BZR,ENCFF968OEL,ENCFF310OEP	ENCFF387CQS,ENCFF878ELZ	ENCFF510HFS,ENCFF543BMR	ENCFF977OBI	ENCFF700OPB	ENCFF024LBX	ENCFF835GCP	ENCFF926ERV	ENCFF547BES	non-target	ENCFF801YDB,ENCFF794CUL,ENCFF619LUS,ENCFF200OMG	ENCFF857QSU,ENCFF052HTH	ENCFF427UKK,ENCFF025LXR
HNRNPD	HepG2	ENCSR660MZN	ENCSR279HMU	ENCFF305RAA,ENCFF997QSH,ENCFF074UEX,ENCFF053TTB	ENCFF616QND,ENCFF549PGZ	ENCFF946NJM,ENCFF466VTO	ENCFF804NBZ	ENCFF326PCA	ENCFF483IQR	ENCFF925OJV	ENCFF388USI	ENCFF098SZR	non-target	ENCFF366MJN,ENCFF259JKZ,ENCFF006BJQ,ENCFF271EDI	ENCFF610JDV,ENCFF481PMW	ENCFF340RWX,ENCFF286KOT
KHDRBS1	HepG2	ENCSR784FTX	ENCSR279HMU	ENCFF730GDK,ENCFF689XVP,ENCFF909SSA,ENCFF702UDY	ENCFF227TTE,ENCFF354CDR	ENCFF689DEN,ENCFF954PLL	ENCFF161UUY	ENCFF656NZI	ENCFF293VYP	ENCFF846ARY	ENCFF434DLA	ENCFF944PLO	non-target	ENCFF366MJN,ENCFF259JKZ,ENCFF006BJQ,ENCFF271EDI	ENCFF610JDV,ENCFF481PMW	ENCFF340RWX,ENCFF286KOT
ILF2	HepG2	ENCSR366FFV	ENCSR305XWT	ENCFF272JXX,ENCFF193CZC,ENCFF851RGA,ENCFF184EWI	ENCFF943PEC,ENCFF157XBJ	ENCFF839VYR,ENCFF803JGU	ENCFF229VRE	ENCFF365PPN	ENCFF332YMS	ENCFF310KUF	ENCFF650HWW	ENCFF090FWC	non-target	ENCFF711JSH,ENCFF941XAQ,ENCFF701KJC,ENCFF603JIF	ENCFF460AAE,ENCFF058QDT	ENCFF024EGT,ENCFF939PSG
MAGOH	HepG2	ENCSR746EKS	ENCSR237YZT	ENCFF303LTZ,ENCFF701CTE,ENCFF346ZXG,ENCFF233BKW	ENCFF629OTS,ENCFF809RUA	ENCFF308ELQ,ENCFF229MZD	ENCFF740SRX	ENCFF776JMC	ENCFF197YVE	ENCFF702KLT	ENCFF295XXJ	ENCFF095ERT	non-target	ENCFF801YDB,ENCFF794CUL,ENCFF619LUS,ENCFF200OMG	ENCFF857QSU,ENCFF052HTH	ENCFF427UKK,ENCFF025LXR
ATP5C1	HepG2	ENCSR713OLV	ENCSR067GHD	ENCFF895BDK,ENCFF933QDD,ENCFF334BJT,ENCFF189GFD	ENCFF817IOG,ENCFF652MXA	ENCFF090FUG,ENCFF690FYP	ENCFF936JJU	ENCFF614BJC	ENCFF186SIJ	ENCFF347PSO	ENCFF034JMS	ENCFF496PMP	non-target	ENCFF773HLT,ENCFF768JSC,ENCFF914FKR,ENCFF838TBG	ENCFF774FAK,ENCFF103PVI	ENCFF990KGR,ENCFF992TTT
LSM11	HepG2	ENCSR883BXR	ENCSR674KEK	ENCFF378XSA,ENCFF607UZB,ENCFF194USN,ENCFF010WNS	ENCFF101FLQ,ENCFF245MMG	ENCFF589CTM,ENCFF600BDG	ENCFF692XYA	ENCFF176BOL	ENCFF314JCP	ENCFF137QRO	ENCFF850UCL	ENCFF482HPS	non-target	ENCFF006QAK,ENCFF278VBD,ENCFF613HXG,ENCFF989HXZ	ENCFF505HKR,ENCFF142SQX	ENCFF252YUA,ENCFF909SGR
CALR	HepG2	ENCSR040WAK	ENCSR364GRM	ENCFF488QAT,ENCFF081MJU,ENCFF080GES,ENCFF992IIL	ENCFF495QHS,ENCFF418UCJ	ENCFF528ECH,ENCFF427MTH	ENCFF574AWA	ENCFF089SET	ENCFF198IML	ENCFF241MQA	ENCFF137FIH	ENCFF254VYI	non-target	ENCFF327YPN,ENCFF150UHB,ENCFF244GPS,ENCFF587DIQ	ENCFF304DEE,ENCFF379PKN	ENCFF404VVI,ENCFF002VSQ
RBM39	HepG2	ENCSR760EGM	ENCSR104ABF	ENCFF643IQM,ENCFF940VDD,ENCFF525BYQ,ENCFF214RCT	ENCFF161VUQ,ENCFF907LAX	ENCFF097CMF,ENCFF496UIT	ENCFF223QOC	ENCFF887QPX	ENCFF029MZZ	ENCFF780SGK	ENCFF574UFA	ENCFF572NMQ	non-target	ENCFF291QQH,ENCFF602GIQ,ENCFF503VRZ,ENCFF105YHI	ENCFF988VWE,ENCFF893QHC	ENCFF653XRX,ENCFF401ECA
SF3B4	HepG2	ENCSR148MQK	ENCSR603TCV	ENCFF823ZLQ,ENCFF541HLQ,ENCFF825DLG,ENCFF855NHU	ENCFF987GMJ,ENCFF283MXG	ENCFF503EWD,ENCFF746STC	ENCFF229HQI	ENCFF822KIN	ENCFF516TIF	ENCFF269UDR	ENCFF954COO	ENCFF478EYZ	non-target	ENCFF025YLM,ENCFF697WWV,ENCFF317AWM,ENCFF023MFT	ENCFF755GKJ,ENCFF571ARP	ENCFF334SUT,ENCFF262BZV
EIF4G1	HepG2	ENCSR509LIV	ENCSR042QTH	ENCFF457UXJ,ENCFF445RNI,ENCFF118DRU,ENCFF854SOV	ENCFF692EUM,ENCFF648QEW	ENCFF955TXI,ENCFF049UZV	ENCFF860LVA	ENCFF593JBL	ENCFF099OWZ	ENCFF562RZZ	ENCFF853TCL	ENCFF274ZRA	non-target	ENCFF399RNY,ENCFF964LLJ,ENCFF546VNH,ENCFF420URE	ENCFF829TUN,ENCFF350VVR	ENCFF726AVT,ENCFF657KMW
G3BP1	HepG2	ENCSR074UZM	ENCSR237YZT	ENCFF826MUD,ENCFF358XGE,ENCFF281GKZ,ENCFF928RWG	ENCFF433ERW,ENCFF012GYQ	ENCFF832SEF,ENCFF261DZS	ENCFF040NUK	ENCFF615XAE	ENCFF816ZBP	ENCFF849JRY	ENCFF126NCR	ENCFF853OQD	non-target	ENCFF801YDB,ENCFF794CUL,ENCFF619LUS,ENCFF200OMG	ENCFF857QSU,ENCFF052HTH	ENCFF427UKK,ENCFF025LXR
EIF3H	HepG2	ENCSR964YLV	ENCSR853AOV	ENCFF339KWQ,ENCFF013HID,ENCFF036PPZ,ENCFF492VLP	ENCFF371UOX,ENCFF444CHN	ENCFF143LFH,ENCFF329HKV	ENCFF663RHV	ENCFF301PBP	ENCFF057VIK	ENCFF473CBX	ENCFF510DQX	ENCFF266GQU	non-target	ENCFF683KQQ,ENCFF224AVH,ENCFF784BBJ,ENCFF559ZHD	ENCFF030GVE,ENCFF996LFJ	ENCFF074PYI,ENCFF639KOJ
MTPAP	HepG2	ENCSR701GSV	ENCSR264TUE	ENCFF529ESP,ENCFF996LTS,ENCFF243MHI,ENCFF573WYT	ENCFF748NRY,ENCFF761AIG	ENCFF705VFF,ENCFF896XVO	ENCFF552GUR	ENCFF414TVO	ENCFF921YKQ	ENCFF596BII	ENCFF944IWR	ENCFF163UBA	non-target	ENCFF427IYE,ENCFF554VFV,ENCFF032JQZ,ENCFF191JJU	ENCFF742IJE,ENCFF231NKH	ENCFF324NDP,ENCFF562MRH
DKC1	HepG2	ENCSR118KUN	ENCSR538QOG	ENCFF079NDM,ENCFF475BKB,ENCFF424OZB,ENCFF975XQH	ENCFF712RNK,ENCFF265NMT	ENCFF997DOI,ENCFF447CYY	ENCFF432CSP	ENCFF432KPL	ENCFF435QNW	ENCFF530OJE	ENCFF210PCK	ENCFF913RIE	non-target	ENCFF077URG,ENCFF909KFE,ENCFF924TZR,ENCFF949KOY	ENCFF823MST,ENCFF579IAU	ENCFF725CZV,ENCFF970SMH
NOLC1	HepG2	ENCSR959HPB	ENCSR521WAI	ENCFF751WNY,ENCFF784KIA,ENCFF169MDM,ENCFF374DXZ	ENCFF726SVT,ENCFF216RLK	ENCFF678SSZ,ENCFF700ITI	ENCFF148GNA	ENCFF795QLC	ENCFF941KAF	ENCFF461OBB	ENCFF417UUE	ENCFF083SDO	non-target	ENCFF552VOE,ENCFF100IFZ,ENCFF230IAI,ENCFF550QYI	ENCFF729LZA,ENCFF872YYA	ENCFF564PPK,ENCFF879PGY
RBM47	HepG2	ENCSR711ZJQ	ENCSR279HMU	ENCFF065SGA,ENCFF989NPW,ENCFF395NJY,ENCFF656CUM	ENCFF121EPB,ENCFF594AMB	ENCFF002WBS,ENCFF867LFJ	ENCFF482GUJ	ENCFF134FSP	ENCFF890QRX	ENCFF107XOH	ENCFF512YOI	ENCFF547QOY	non-target	ENCFF366MJN,ENCFF259JKZ,ENCFF006BJQ,ENCFF271EDI	ENCFF610JDV,ENCFF481PMW	ENCFF340RWX,ENCFF286KOT
XRN2	HepG2	ENCSR347ZHQ	ENCSR856ZRV	ENCFF011SMR,ENCFF454SOJ,ENCFF438PVX,ENCFF317GTG	ENCFF407VNE,ENCFF322LTW	ENCFF863NBZ,ENCFF194ZCD	ENCFF551LBD	ENCFF899WWJ	ENCFF932UIO	ENCFF075OBJ	ENCFF684MBB	ENCFF663LEC	non-target	ENCFF385GEX,ENCFF922CDR,ENCFF403CZA,ENCFF278TEH	ENCFF705LNP,ENCFF038LUH	ENCFF231SUG,ENCFF533PXL
AKAP8L	HepG2	ENCSR807ODB	ENCSR538QOG	ENCFF021TLE,ENCFF195QQM,ENCFF096LNJ,ENCFF824FVD	ENCFF377DAR,ENCFF754BCQ	ENCFF308YWZ,ENCFF051WSC	ENCFF012UTC	ENCFF848ZDV	ENCFF719OYD	ENCFF958AVV	ENCFF685AFC	ENCFF500MDZ	non-target	ENCFF077URG,ENCFF909KFE,ENCFF924TZR,ENCFF949KOY	ENCFF823MST,ENCFF579IAU	ENCFF725CZV,ENCFF970SMH
DDX6	HepG2	ENCSR147ZBD	ENCSR237YZT	ENCFF353TCN,ENCFF897ZIG,ENCFF697HUP,ENCFF639SIY	ENCFF343WSX,ENCFF401NSP	ENCFF649NBU,ENCFF533HCH	ENCFF752WJO	ENCFF850KXY	ENCFF540MYD	ENCFF099OAM	ENCFF354QLG	ENCFF737GEB	non-target	ENCFF801YDB,ENCFF794CUL,ENCFF619LUS,ENCFF200OMG	ENCFF857QSU,ENCFF052HTH	ENCFF427UKK,ENCFF025LXR
SDAD1	HepG2	ENCSR715QWM	ENCSR521WAI	ENCFF818ZRN,ENCFF551MVW,ENCFF284HWX,ENCFF278ILV	ENCFF654TTY,ENCFF137VUJ	ENCFF734GAW,ENCFF893ZDD	ENCFF062QZV	ENCFF805PFP	ENCFF714PHG	ENCFF946BKA	ENCFF769SVY	ENCFF782QGN	non-target	ENCFF552VOE,ENCFF100IFZ,ENCFF230IAI,ENCFF550QYI	ENCFF729LZA,ENCFF872YYA	ENCFF564PPK,ENCFF879PGY
AKAP1	HepG2	ENCSR016IDR	ENCSR237YZT	ENCFF384YZT,ENCFF101BOD,ENCFF653YRR,ENCFF979ZNO	ENCFF426DHN,ENCFF108HHU	ENCFF722SSP,ENCFF869PZR	ENCFF970ZOE	ENCFF776UKS	ENCFF811TLY	ENCFF404BDP	ENCFF034MFR	ENCFF686CAX	non-target	ENCFF801YDB,ENCFF794CUL,ENCFF619LUS,ENCFF200OMG	ENCFF857QSU,ENCFF052HTH	ENCFF427UKK,ENCFF025LXR
AKAP8	HepG2	ENCSR958KSY	ENCSR246RRQ	ENCFF210THQ,ENCFF930QYJ,ENCFF528LYC,ENCFF919KTT	ENCFF093STD,ENCFF285YDY	ENCFF361MIN,ENCFF063JBI	ENCFF081ZQZ	ENCFF960EZT	ENCFF779OCI	ENCFF576EYP	ENCFF687NCH	ENCFF828CFX	non-target	ENCFF667DSW,ENCFF963KVV,ENCFF139GST,ENCFF599WQS	ENCFF975SQY,ENCFF776ARB	ENCFF037HIB,ENCFF190SRU
CDC40	HepG2	ENCSR278NFF	ENCSR481WJH	ENCFF930PYM,ENCFF740MXN,ENCFF588RRE,ENCFF231SOE	ENCFF800BJN,ENCFF900XKJ	ENCFF559KDL,ENCFF962OTV	ENCFF736HHZ	ENCFF711DXS	ENCFF505XBD	ENCFF367DCS	ENCFF724QGD	ENCFF838UCV	non-target	ENCFF460YOT,ENCFF051FJX,ENCFF737CSN,ENCFF782QYO	ENCFF843QOP,ENCFF432WNR	ENCFF763ZJL,ENCFF333VAN
HNRNPLL	HepG2	ENCSR490DYI	ENCSR264TUE	ENCFF370WAJ,ENCFF841CWK,ENCFF443IPN,ENCFF026VNR	ENCFF049UJQ,ENCFF846LPR	ENCFF151TDU,ENCFF113KON	ENCFF381MLP	ENCFF919UOO	ENCFF926YCJ	ENCFF760OZR	ENCFF533STD	ENCFF503VOB	non-target	ENCFF427IYE,ENCFF554VFV,ENCFF032JQZ,ENCFF191JJU	ENCFF742IJE,ENCFF231NKH	ENCFF324NDP,ENCFF562MRH
NONO	HepG2	ENCSR647NYX	ENCSR856ZRV	ENCFF781GYO,ENCFF521PWU,ENCFF934BDQ,ENCFF748HNR	ENCFF743IBK,ENCFF905RMN	ENCFF201WEV,ENCFF385QWY	ENCFF232FPN	ENCFF806MZT	ENCFF239BZI	ENCFF063CYJ	ENCFF531YVA	ENCFF924ODL	non-target	ENCFF385GEX,ENCFF922CDR,ENCFF403CZA,ENCFF278TEH	ENCFF705LNP,ENCFF038LUH	ENCFF231SUG,ENCFF533PXL
DDX3X	HepG2	ENCSR637JLM	ENCSR237YZT	ENCFF695MUQ,ENCFF282INV,ENCFF341IGR,ENCFF160MRP	ENCFF201FHG,ENCFF977MZX	ENCFF431MTB,ENCFF186DMR	ENCFF768AUH	ENCFF872EDP	ENCFF011RPM	ENCFF815NUE	ENCFF456KHF	ENCFF962SKP	non-target	ENCFF801YDB,ENCFF794CUL,ENCFF619LUS,ENCFF200OMG	ENCFF857QSU,ENCFF052HTH	ENCFF427UKK,ENCFF025LXR
PTBP1	HepG2	ENCSR064DXG	ENCSR603TCV	ENCFF983TGB,ENCFF486ADH,ENCFF887GOE,ENCFF555EDL	ENCFF527FPF,ENCFF155FIK	ENCFF663OZT,ENCFF917GHN	ENCFF089VRS	ENCFF903PZF	ENCFF984OVL	ENCFF712KUJ	ENCFF207MJK	ENCFF094RWP	non-target	ENCFF025YLM,ENCFF697WWV,ENCFF317AWM,ENCFF023MFT	ENCFF755GKJ,ENCFF571ARP	ENCFF334SUT,ENCFF262BZV
HNRNPA1	HepG2	ENCSR182DAW	ENCSR305XWT	ENCFF096PID,ENCFF068KKI,ENCFF196EOX,ENCFF786LGW	ENCFF032FGV,ENCFF339VWZ	ENCFF080XUV,ENCFF565SIR	ENCFF573YTX	ENCFF436NFA	ENCFF514IWE	ENCFF435HPK	ENCFF709RAM	ENCFF283XEH	non-target	ENCFF711JSH,ENCFF941XAQ,ENCFF701KJC,ENCFF603JIF	ENCFF460AAE,ENCFF058QDT	ENCFF024EGT,ENCFF939PSG
IGF2BP1	HepG2	ENCSR268XHM	ENCSR105NML	ENCFF712MFS,ENCFF051UMI,ENCFF177UID,ENCFF641TDC	ENCFF326QKH,ENCFF384APO	ENCFF750JCA,ENCFF409LBZ	ENCFF629QDM	ENCFF258BYE	ENCFF144KRU	ENCFF741ORL	ENCFF425TYO	ENCFF491AQM	non-target	ENCFF255GEL,ENCFF930LDL,ENCFF582GSM,ENCFF299GUW	ENCFF534AWV,ENCFF134QUL	ENCFF272JSE,ENCFF816DSO
SRSF5	HepG2	ENCSR781YNI	ENCSR042QTH	ENCFF959WPC,ENCFF003NIO,ENCFF755GJK,ENCFF266LRB	ENCFF341XGN,ENCFF946EQQ	ENCFF343XZY,ENCFF339RGD	ENCFF238WAE	ENCFF722EUI	ENCFF588JNT	ENCFF679VYY	ENCFF750VRT	ENCFF825LCT	non-target	ENCFF399RNY,ENCFF964LLJ,ENCFF546VNH,ENCFF420URE	ENCFF829TUN,ENCFF350VVR	ENCFF726AVT,ENCFF657KMW
NOL12	HepG2	ENCSR643UFV	ENCSR042QTH	ENCFF798YGI,ENCFF874FUL,ENCFF269NJH,ENCFF926ENE	ENCFF453VAW,ENCFF329LUC	ENCFF232YAZ,ENCFF443TYD	ENCFF240KYN	ENCFF897RLX	ENCFF058PNA	ENCFF091HKI	ENCFF590KHO	ENCFF544VBO	non-target	ENCFF399RNY,ENCFF964LLJ,ENCFF546VNH,ENCFF420URE	ENCFF829TUN,ENCFF350VVR	ENCFF726AVT,ENCFF657KMW
IGF2BP3	HepG2	ENCSR710NWE	ENCSR237YZT	ENCFF873TWM,ENCFF312ROS,ENCFF903GYZ,ENCFF683AXB	ENCFF536RKP,ENCFF930KJO	ENCFF962CLT,ENCFF784FKR	ENCFF603MCQ	ENCFF116DHN	ENCFF389CKK	ENCFF031VFM	ENCFF948WPZ	ENCFF794IZX	non-target	ENCFF801YDB,ENCFF794CUL,ENCFF619LUS,ENCFF200OMG	ENCFF857QSU,ENCFF052HTH	ENCFF427UKK,ENCFF025LXR
DDX55	HepG2	ENCSR964YTW	ENCSR856ZRV	ENCFF867MZR,ENCFF584HLK,ENCFF029ZGL,ENCFF067TCM	ENCFF799DYJ,ENCFF935XLF	ENCFF946DGA,ENCFF688DNF	ENCFF375ACE	ENCFF266JFK	ENCFF754QAO	ENCFF827RXW	ENCFF355ZEQ	ENCFF548HSQ	non-target	ENCFF385GEX,ENCFF922CDR,ENCFF403CZA,ENCFF278TEH	ENCFF705LNP,ENCFF038LUH	ENCFF231SUG,ENCFF533PXL
EWSR1	HepG2	ENCSR532ZPP	ENCSR538QOG	ENCFF134KCP,ENCFF804EYQ,ENCFF140PVV,ENCFF282HYI	ENCFF811NAN,ENCFF584DDC	ENCFF492CNZ,ENCFF863YWK	ENCFF003BDP	ENCFF323WNL	ENCFF708QBE	ENCFF913YGB	ENCFF118KEA	ENCFF080KHN	non-target	ENCFF077URG,ENCFF909KFE,ENCFF924TZR,ENCFF949KOY	ENCFF823MST,ENCFF579IAU	ENCFF725CZV,ENCFF970SMH
FUS	HepG2	ENCSR927JXU	ENCSR003EKR	ENCFF259VDL,ENCFF796SDA,ENCFF138XJC,ENCFF169XEG	ENCFF162PMY,ENCFF382DXD	ENCFF208AAJ,ENCFF777IMP	ENCFF546SWA	ENCFF451HBC	ENCFF490UES	ENCFF440ART	ENCFF007BHV	ENCFF487ZFW	non-target	ENCFF866KCW,ENCFF518SUL,ENCFF361RLP,ENCFF043VJU	ENCFF383QRK,ENCFF200WXE	ENCFF849QNH,ENCFF972SEZ
TROVE2	HepG2	ENCSR946OFN	ENCSR689PHN	ENCFF773TIP,ENCFF992YHM,ENCFF233IZY,ENCFF278WVM	ENCFF099TTE,ENCFF565GTX	ENCFF427RKG,ENCFF496SSR	ENCFF030TUO	ENCFF053EYO	ENCFF608GJA	ENCFF783CMK	ENCFF160LSJ	ENCFF666CWU	non-target	ENCFF793WXG,ENCFF201DSF,ENCFF344ITC,ENCFF314EUX	ENCFF628UPI,ENCFF561UZL	ENCFF813RCD,ENCFF065EZU
SNRNP70	HepG2	ENCSR635BOO	ENCSR264TUE	ENCFF922LCG,ENCFF138XVU,ENCFF619WHQ,ENCFF455KZB	ENCFF080EFD,ENCFF717XEO	ENCFF792FWO,ENCFF285AJM	ENCFF186EZO	ENCFF225YDN	ENCFF863TNH	ENCFF267KCU	ENCFF462XEN	ENCFF302BLN	non-target	ENCFF427IYE,ENCFF554VFV,ENCFF032JQZ,ENCFF191JJU	ENCFF742IJE,ENCFF231NKH	ENCFF324NDP,ENCFF562MRH
SART3	HepG2	ENCSR011BBS	ENCSR279HMU	ENCFF833EAW,ENCFF705YLZ,ENCFF912KOQ,ENCFF879VXM	ENCFF099GGP,ENCFF172AYP	ENCFF328JWO,ENCFF889YDN	ENCFF525VTU	ENCFF725YCP	ENCFF062LOG	ENCFF839QXB	ENCFF015POB	ENCFF389PQX	non-target	ENCFF366MJN,ENCFF259JKZ,ENCFF006BJQ,ENCFF271EDI	ENCFF610JDV,ENCFF481PMW	ENCFF340RWX,ENCFF286KOT
PKM	HepG2	ENCSR656DQV	ENCSR689PHN	ENCFF961CLP,ENCFF424TEQ,ENCFF461GAS,ENCFF968UER	ENCFF617SLZ,ENCFF556NSH	ENCFF209RHL,ENCFF707XLL	ENCFF349XKA	ENCFF906UJE	ENCFF522WJS	ENCFF272MMR	ENCFF122TBL	ENCFF341OKX	non-target	ENCFF793WXG,ENCFF201DSF,ENCFF344ITC,ENCFF314EUX	ENCFF628UPI,ENCFF561UZL	ENCFF813RCD,ENCFF065EZU
CPSF6	HepG2	ENCSR676EKU	ENCSR264TUE	ENCFF317BIK,ENCFF448SHE,ENCFF086QPV,ENCFF847XAB	ENCFF806WSX,ENCFF713OCI	ENCFF853JLU,ENCFF548SDP	ENCFF214BGF	ENCFF568UDY	ENCFF587UMG	ENCFF522KLC	ENCFF913EOV	ENCFF820PUQ	non-target	ENCFF427IYE,ENCFF554VFV,ENCFF032JQZ,ENCFF191JJU	ENCFF742IJE,ENCFF231NKH	ENCFF324NDP,ENCFF562MRH
DNAJC2	HepG2	ENCSR004OSI	ENCSR305XWT	ENCFF574NLR,ENCFF254YMX,ENCFF004YZO,ENCFF557NSW	ENCFF582HPV,ENCFF601DMY	ENCFF132HKJ,ENCFF690PPK	ENCFF585KOA	ENCFF266QAS	ENCFF760CHB	ENCFF493QQY	ENCFF518ORC	ENCFF930MOV	non-target	ENCFF711JSH,ENCFF941XAQ,ENCFF701KJC,ENCFF603JIF	ENCFF460AAE,ENCFF058QDT	ENCFF024EGT,ENCFF939PSG
NPM1	HepG2	ENCSR016XPB	ENCSR104ABF	ENCFF220TLU,ENCFF744RQX,ENCFF764HJD,ENCFF350CEQ	ENCFF590AIM,ENCFF698DFA	ENCFF840YCZ,ENCFF705ZSK	ENCFF839CBH	ENCFF957YBS	ENCFF447RHN	ENCFF865JGV	ENCFF802XYB	ENCFF613UUK	non-target	ENCFF291QQH,ENCFF602GIQ,ENCFF503VRZ,ENCFF105YHI	ENCFF988VWE,ENCFF893QHC	ENCFF653XRX,ENCFF401ECA
U2AF2	HepG2	ENCSR426UUG	ENCSR104ABF	ENCFF229BQW,ENCFF020XNK,ENCFF354AMD,ENCFF298TSM	ENCFF792JQH,ENCFF251QKG	ENCFF042BJG,ENCFF969CLS	ENCFF593XXC	ENCFF241POH	ENCFF290ROJ	ENCFF888CHD	ENCFF156DBI	ENCFF375WMP	non-target	ENCFF291QQH,ENCFF602GIQ,ENCFF503VRZ,ENCFF105YHI	ENCFF988VWE,ENCFF893QHC	ENCFF653XRX,ENCFF401ECA
SRSF7	HepG2	ENCSR845MNM	ENCSR105NML	ENCFF802SMQ,ENCFF980VES,ENCFF293EYK,ENCFF879NNR	ENCFF757NZN,ENCFF220CPX	ENCFF799WYC,ENCFF233SMB	ENCFF336CMH	ENCFF332XCQ	ENCFF288SYG	ENCFF909LQV	ENCFF562RLX	ENCFF962LDL	non-target	ENCFF255GEL,ENCFF930LDL,ENCFF582GSM,ENCFF299GUW	ENCFF534AWV,ENCFF134QUL	ENCFF272JSE,ENCFF816DSO
FASTKD1	HepG2	ENCSR728BOL	ENCSR279HMU	ENCFF994OSE,ENCFF773GOI,ENCFF704AON,ENCFF266JFP	ENCFF150SWH,ENCFF545NCH	ENCFF314KIJ,ENCFF858BHK	ENCFF030SRI	ENCFF659UGU	ENCFF396WLU	ENCFF948MJM	ENCFF635WLG	ENCFF973JOL	non-target	ENCFF366MJN,ENCFF259JKZ,ENCFF006BJQ,ENCFF271EDI	ENCFF610JDV,ENCFF481PMW	ENCFF340RWX,ENCFF286KOT
HNRNPUL1	HepG2	ENCSR689ZJC	ENCSR104ABF	ENCFF907CDK,ENCFF256ODI,ENCFF386PUA,ENCFF872RJV	ENCFF721EPM,ENCFF468MLK	ENCFF015XJP,ENCFF560RIT	ENCFF740VNU	ENCFF224HGK	ENCFF858APL	ENCFF873HQN	ENCFF342BOV	ENCFF622DQK	non-target	ENCFF291QQH,ENCFF602GIQ,ENCFF503VRZ,ENCFF105YHI	ENCFF988VWE,ENCFF893QHC	ENCFF653XRX,ENCFF401ECA
SBDS	HepG2	ENCSR343DHN	ENCSR279HMU	ENCFF646LBK,ENCFF097IVE,ENCFF564BXF,ENCFF068EQH	ENCFF488ZBV,ENCFF433WPM	ENCFF744BDN,ENCFF727KUX	ENCFF059WKW	ENCFF476QBC	ENCFF848BNN	ENCFF158NVV	ENCFF065JJK	ENCFF281FHZ	non-target	ENCFF366MJN,ENCFF259JKZ,ENCFF006BJQ,ENCFF271EDI	ENCFF610JDV,ENCFF481PMW	ENCFF340RWX,ENCFF286KOT
ABCF1	HepG2	ENCSR610VTA	ENCSR067GHD	ENCFF681WKG,ENCFF067AQF,ENCFF337AXV,ENCFF390FTP	ENCFF015TIY,ENCFF596YKH	ENCFF724GZU,ENCFF135AQK	ENCFF734YIN	ENCFF640ULV	ENCFF426VAV	ENCFF437XBV	ENCFF573TNC	ENCFF585NTQ	non-target	ENCFF773HLT,ENCFF768JSC,ENCFF914FKR,ENCFF838TBG	ENCFF774FAK,ENCFF103PVI	ENCFF990KGR,ENCFF992TTT
KRR1	HepG2	ENCSR542ESY	ENCSR246RRQ	ENCFF269JTR,ENCFF260BAM,ENCFF058AVY,ENCFF319AYU	ENCFF417WJR,ENCFF151QED	ENCFF764EQR,ENCFF973GFG	ENCFF084GVQ	ENCFF565RIX	ENCFF921XMN	ENCFF895SIQ	ENCFF067VNJ	ENCFF942HNH	non-target	ENCFF667DSW,ENCFF963KVV,ENCFF139GST,ENCFF599WQS	ENCFF975SQY,ENCFF776ARB	ENCFF037HIB,ENCFF190SRU
EIF4B	HepG2	ENCSR313CHR	ENCSR237YZT	ENCFF181RDF,ENCFF113MYQ,ENCFF528RFZ,ENCFF577TKY	ENCFF165UVA,ENCFF501TAD	ENCFF691ULQ,ENCFF721RJD	ENCFF917PSB	ENCFF816SUR	ENCFF813OXF	ENCFF457QYG	ENCFF757OSV	ENCFF736XPW	non-target	ENCFF801YDB,ENCFF794CUL,ENCFF619LUS,ENCFF200OMG	ENCFF857QSU,ENCFF052HTH	ENCFF427UKK,ENCFF025LXR
RAVER1	HepG2	ENCSR576GOW	ENCSR491FOC	ENCFF313XFX,ENCFF143QVA,ENCFF845HPT,ENCFF794KGE	ENCFF488AVD,ENCFF226GRM	ENCFF363ELC,ENCFF041KKF	ENCFF680OYW	ENCFF178RIP	ENCFF538PHX	ENCFF844HTF	ENCFF116CGT	ENCFF423VVL	non-target	ENCFF813XBJ,ENCFF276KEO,ENCFF307YSL,ENCFF823EPB	ENCFF326XKY,ENCFF712XJM	ENCFF243JZQ,ENCFF266MHP
SFPQ	HepG2	ENCSR782MXN	ENCSR104ABF	ENCFF857LTR,ENCFF713QLK,ENCFF045VON,ENCFF595HGP	ENCFF153PUW,ENCFF474BUK	ENCFF587WVP,ENCFF537PNI	ENCFF082GJO	ENCFF185OZU	ENCFF547NRF	ENCFF871UVP	ENCFF838YLY	ENCFF167DNW	non-target	ENCFF291QQH,ENCFF602GIQ,ENCFF503VRZ,ENCFF105YHI	ENCFF988VWE,ENCFF893QHC	ENCFF653XRX,ENCFF401ECA
RECQL	HepG2	ENCSR572AMC	ENCSR603TCV	ENCFF485ZZE,ENCFF720AIL,ENCFF222JMY,ENCFF968XOE	ENCFF397KTR,ENCFF333ROV	ENCFF887EHR,ENCFF554RCL	ENCFF446VJF	ENCFF529YAT	ENCFF041TSD	ENCFF741YMX	ENCFF853ZOV	ENCFF934RES	non-target	ENCFF025YLM,ENCFF697WWV,ENCFF317AWM,ENCFF023MFT	ENCFF755GKJ,ENCFF571ARP	ENCFF334SUT,ENCFF262BZV
RBM14	HepG2	ENCSR166MWM	ENCSR521WAI	ENCFF732HIC,ENCFF334MQT,ENCFF834RFI,ENCFF024ENI	ENCFF341DUQ,ENCFF779FLC	ENCFF268ITM,ENCFF370YHX	ENCFF547TZG	ENCFF412MFS	ENCFF516WNG	ENCFF887MRQ	ENCFF638LQJ	ENCFF978KQH	non-target	ENCFF552VOE,ENCFF100IFZ,ENCFF230IAI,ENCFF550QYI	ENCFF729LZA,ENCFF872YYA	ENCFF564PPK,ENCFF879PGY
LIN28B	HepG2	ENCSR927SLP	ENCSR674KEK	ENCFF061UWY,ENCFF655RIO,ENCFF840BKE,ENCFF910OAA	ENCFF170MXT,ENCFF732IMS	ENCFF499BYZ,ENCFF066BLA	ENCFF040ZEI	ENCFF925GJW	ENCFF715ZBJ	ENCFF422PZF	ENCFF554WYU	ENCFF272KVO	non-target	ENCFF006QAK,ENCFF278VBD,ENCFF613HXG,ENCFF989HXZ	ENCFF505HKR,ENCFF142SQX	ENCFF252YUA,ENCFF909SGR
ESF1	HepG2	ENCSR060IWW	ENCSR067GHD	ENCFF311TZW,ENCFF268SVX,ENCFF058GKO,ENCFF038XRY	ENCFF252NEG,ENCFF501BAP	ENCFF983BUR,ENCFF926FSX	ENCFF711YVF	ENCFF193OEV	ENCFF727GAQ	ENCFF492LVU	ENCFF535OEF	ENCFF873GAL	non-target	ENCFF773HLT,ENCFF768JSC,ENCFF914FKR,ENCFF838TBG	ENCFF774FAK,ENCFF103PVI	ENCFF990KGR,ENCFF992TTT
HNRNPU	HepG2	ENCSR308IKH	ENCSR305XWT	ENCFF436HPH,ENCFF224MBX,ENCFF533QHC,ENCFF057KLZ	ENCFF935RCR,ENCFF556EJB	ENCFF200UIG,ENCFF560VRL	ENCFF799JRP	ENCFF979KVQ	ENCFF880SIB	ENCFF057GHN	ENCFF826NYW	ENCFF230CVA	non-target	ENCFF711JSH,ENCFF941XAQ,ENCFF701KJC,ENCFF603JIF	ENCFF460AAE,ENCFF058QDT	ENCFF024EGT,ENCFF939PSG
UTP3	HepG2	ENCSR910ECL	ENCSR691IVR	ENCFF257FUP,ENCFF813XIG,ENCFF210ODS,ENCFF634DWK	ENCFF622ENH,ENCFF318MDE	ENCFF071UHE,ENCFF162XBO	ENCFF697DKY	ENCFF619OST	ENCFF649ACX	ENCFF907IJM	ENCFF296TZH	ENCFF821QEV	non-target	ENCFF248RMM,ENCFF349QHG,ENCFF947QZH,ENCFF258VUW	ENCFF115BQI,ENCFF715AGI	ENCFF072ZOG,ENCFF573ATS
DDX27	HepG2	ENCSR210RWL	ENCSR856ZRV	ENCFF068IJE,ENCFF850YSY,ENCFF770ZXB,ENCFF398QAB,ENCFF265RYO,ENCFF554LIG	ENCFF495SBM,ENCFF754YET	ENCFF311UBJ,ENCFF714ORU	ENCFF433RJL	ENCFF250EQK	ENCFF127MIE	ENCFF335IXU	ENCFF081CXJ	ENCFF668CSC	non-target	ENCFF385GEX,ENCFF922CDR,ENCFF403CZA,ENCFF278TEH	ENCFF705LNP,ENCFF038LUH	ENCFF231SUG,ENCFF533PXL
HNRNPAB	HepG2	ENCSR354XQY	ENCSR279HMU	ENCFF481MQZ,ENCFF975SOB,ENCFF961DOB,ENCFF530FPX	ENCFF821PAW,ENCFF366UBV	ENCFF427SEQ,ENCFF803RAZ	ENCFF930YEI	ENCFF936WLB	ENCFF367ZJQ	ENCFF002WXY	ENCFF048UGL	ENCFF726NAC	non-target	ENCFF366MJN,ENCFF259JKZ,ENCFF006BJQ,ENCFF271EDI	ENCFF610JDV,ENCFF481PMW	ENCFF340RWX,ENCFF286KOT
ASCC1	HepG2	ENCSR193FFA	ENCSR237YZT	ENCFF749DKA,ENCFF904BLH,ENCFF363WAW,ENCFF299KPW	ENCFF074RKR,ENCFF491BPO	ENCFF765XDQ,ENCFF491BHU	ENCFF088DCW	ENCFF478LLS	ENCFF285TCL	ENCFF569SZY	ENCFF125RJE	ENCFF457UQD	non-target	ENCFF801YDB,ENCFF794CUL,ENCFF619LUS,ENCFF200OMG	ENCFF857QSU,ENCFF052HTH	ENCFF427UKK,ENCFF025LXR
APOBEC3C	HepG2	ENCSR012DAF	ENCSR279HMU	ENCFF388DYX,ENCFF550NYY,ENCFF478TQB,ENCFF408ARC	ENCFF772ENG,ENCFF887JLA	ENCFF276ZFM,ENCFF315TAR	ENCFF365ZLE	ENCFF482JRS	ENCFF033PNL	ENCFF760HLW	ENCFF559AID	ENCFF995DPE	non-target	ENCFF366MJN,ENCFF259JKZ,ENCFF006BJQ,ENCFF271EDI	ENCFF610JDV,ENCFF481PMW	ENCFF340RWX,ENCFF286KOT
FKBP4	HepG2	ENCSR639LKS	ENCSR856ZRV	ENCFF663YGQ,ENCFF796SHO,ENCFF107HUY,ENCFF071HGB	ENCFF377GZT,ENCFF635BOE	ENCFF590SVM,ENCFF333XHH	ENCFF355AAY	ENCFF841RAK	ENCFF333VVL	ENCFF378XFU	ENCFF762SBM	ENCFF723DXZ	non-target	ENCFF385GEX,ENCFF922CDR,ENCFF403CZA,ENCFF278TEH	ENCFF705LNP,ENCFF038LUH	ENCFF231SUG,ENCFF533PXL
SRSF9	HepG2	ENCSR597XHH	ENCSR603TCV	ENCFF391OVD,ENCFF763ICV,ENCFF515DAB,ENCFF275BLA	ENCFF879FTB,ENCFF222VIH	ENCFF755MHT,ENCFF117XEK	ENCFF501MVX	ENCFF968YHY	ENCFF375FYR	ENCFF617BSF	ENCFF396PEK	ENCFF626GYB	non-target	ENCFF025YLM,ENCFF697WWV,ENCFF317AWM,ENCFF023MFT	ENCFF755GKJ,ENCFF571ARP	ENCFF334SUT,ENCFF262BZV
RRP9	HepG2	ENCSR471GIS	ENCSR856ZRV	ENCFF664VXC,ENCFF963BLJ,ENCFF891FZS,ENCFF133KFL	ENCFF943GWU,ENCFF819AEP	ENCFF018ZLT,ENCFF184DMC	ENCFF761ORA	ENCFF064YCE	ENCFF350HMZ	ENCFF249FXC	ENCFF189TXC	ENCFF624CSH	non-target	ENCFF385GEX,ENCFF922CDR,ENCFF403CZA,ENCFF278TEH	ENCFF705LNP,ENCFF038LUH	ENCFF231SUG,ENCFF533PXL
SRP68	HepG2	ENCSR167JPY	ENCSR856ZRV	ENCFF637XJX,ENCFF635INU,ENCFF376NVO,ENCFF402OGW	ENCFF402SKG,ENCFF544JIA	ENCFF959YQS,ENCFF738FQC	ENCFF185EZM	ENCFF674RJU	ENCFF896XCI	ENCFF232QKW	ENCFF984UYA	ENCFF841XUU	non-target	ENCFF385GEX,ENCFF922CDR,ENCFF403CZA,ENCFF278TEH	ENCFF705LNP,ENCFF038LUH	ENCFF231SUG,ENCFF533PXL
GEMIN5	HepG2	ENCSR771QMJ	ENCSR689PHN	ENCFF436ELI,ENCFF389VYH,ENCFF196UCW,ENCFF100MUM	ENCFF962VUU,ENCFF500VFR	ENCFF766LHE,ENCFF678JQU	ENCFF798WKZ	ENCFF005PIU	ENCFF136LHQ	ENCFF424FFL	ENCFF038WSC	ENCFF371EOP	non-target	ENCFF793WXG,ENCFF201DSF,ENCFF344ITC,ENCFF314EUX	ENCFF628UPI,ENCFF561UZL	ENCFF813RCD,ENCFF065EZU
RBM15	HepG2	ENCSR599PXD	ENCSR585KOJ	ENCFF731UZZ,ENCFF132LKO,ENCFF313YGK,ENCFF590JFP	ENCFF598XVT,ENCFF418OZB	ENCFF200VUU,ENCFF159HVQ	ENCFF326WLB	ENCFF489BOR	ENCFF766ATT	ENCFF015QZQ	ENCFF282DAW	ENCFF092LAC	non-target	ENCFF011KFI,ENCFF701HKR,ENCFF200CUU,ENCFF239LDQ	ENCFF836ZPZ,ENCFF017OAA	ENCFF363ROT,ENCFF630SYM
UTP18	HepG2	ENCSR269ZAO	ENCSR691IVR	ENCFF924EZD,ENCFF444BKK,ENCFF605VXW,ENCFF913ZEI	ENCFF219OWH,ENCFF576LMK	ENCFF633YPB,ENCFF102XVG	ENCFF848WYS	ENCFF860PHK	ENCFF256HUW	ENCFF014HOU	ENCFF976JTC	ENCFF368LAK	non-target	ENCFF248RMM,ENCFF349QHG,ENCFF947QZH,ENCFF258VUW	ENCFF115BQI,ENCFF715AGI	ENCFF072ZOG,ENCFF573ATS
GTF2F1	HepG2	ENCSR295XKC	ENCSR491FOC	ENCFF882JQH,ENCFF518ZOL,ENCFF401ZXD,ENCFF345ONV	ENCFF570WZG,ENCFF241EAJ	ENCFF177ILT,ENCFF902TLV	ENCFF258VWP	ENCFF363JLM	ENCFF112ZUJ	ENCFF086GSP	ENCFF923ZIV	ENCFF847RKK	non-target	ENCFF813XBJ,ENCFF276KEO,ENCFF307YSL,ENCFF823EPB	ENCFF326XKY,ENCFF712XJM	ENCFF243JZQ,ENCFF266MHP
NELFE	HepG2	ENCSR939ZRA	ENCSR603TCV	ENCFF035GSF,ENCFF695JZD,ENCFF147BWT,ENCFF361CFU	ENCFF269RNF,ENCFF957GUJ	ENCFF343QKG,ENCFF143BWV	ENCFF855BXQ	ENCFF733AZQ	ENCFF489WXT	ENCFF769MNP	ENCFF120GBA	ENCFF737WIY	non-target	ENCFF025YLM,ENCFF697WWV,ENCFF317AWM,ENCFF023MFT	ENCFF755GKJ,ENCFF571ARP	ENCFF334SUT,ENCFF262BZV
SF1	HepG2	ENCSR644AIM	ENCSR104ABF	ENCFF367RQM,ENCFF037GYP,ENCFF332XYA,ENCFF469XWM	ENCFF164JOP,ENCFF887DJY	ENCFF084KXM,ENCFF938BQO	ENCFF992BIJ	ENCFF795CGZ	ENCFF692CUB	ENCFF767QQN	ENCFF727HED	ENCFF337QHL	non-target	ENCFF291QQH,ENCFF602GIQ,ENCFF503VRZ,ENCFF105YHI	ENCFF988VWE,ENCFF893QHC	ENCFF653XRX,ENCFF401ECA
TRA2A	HepG2	ENCSR030GZQ	ENCSR491FOC	ENCFF670SQS,ENCFF599WMX,ENCFF307NOS,ENCFF808UZU	ENCFF593MYQ,ENCFF578EXH	ENCFF401DYD,ENCFF459BTW	ENCFF888JQH	ENCFF825ZLW	ENCFF825TZF	ENCFF319ZTE	ENCFF088XUV	ENCFF261VIZ	non-target	ENCFF813XBJ,ENCFF276KEO,ENCFF307YSL,ENCFF823EPB	ENCFF326XKY,ENCFF712XJM	ENCFF243JZQ,ENCFF266MHP
G3BP2	HepG2	ENCSR945UYL	ENCSR237YZT	ENCFF383DLH,ENCFF346MFF,ENCFF565IUW,ENCFF129JWT	ENCFF562NOS,ENCFF035NBS	ENCFF798CJD,ENCFF779NOY	ENCFF053PVT	ENCFF688ZOI	ENCFF101DLJ	ENCFF272KWL	ENCFF102YSQ	ENCFF047QJN	non-target	ENCFF801YDB,ENCFF794CUL,ENCFF619LUS,ENCFF200OMG	ENCFF857QSU,ENCFF052HTH	ENCFF427UKK,ENCFF025LXR
SND1	HepG2	ENCSR398LZW	ENCSR491FOC	ENCFF223HHS,ENCFF410DEW,ENCFF048SDS,ENCFF189TUQ	ENCFF283VKH,ENCFF758JDY	ENCFF292CMI,ENCFF791MHZ	ENCFF655CYP	ENCFF434SHD	ENCFF239XXQ	ENCFF939AVW	ENCFF997EMI	ENCFF513TNU	non-target	ENCFF813XBJ,ENCFF276KEO,ENCFF307YSL,ENCFF823EPB	ENCFF326XKY,ENCFF712XJM	ENCFF243JZQ,ENCFF266MHP
PARN	HepG2	ENCSR825QXH	ENCSR305XWT	ENCFF146URB,ENCFF969VMA,ENCFF614MDM,ENCFF665CRU	ENCFF185BCI,ENCFF859SVA	ENCFF828OVZ,ENCFF196AOU	ENCFF108ONI	ENCFF888UTV	ENCFF831QJP	ENCFF249ZLF	ENCFF972VOC	ENCFF453AHR	non-target	ENCFF711JSH,ENCFF941XAQ,ENCFF701KJC,ENCFF603JIF	ENCFF460AAE,ENCFF058QDT	ENCFF024EGT,ENCFF939PSG
TRIM56	HepG2	ENCSR309HXK	ENCSR305XWT	ENCFF197PKZ,ENCFF172DFO,ENCFF510QXH,ENCFF513LJK	ENCFF669FDH,ENCFF301ZPR	ENCFF709JIQ,ENCFF879AZY	ENCFF015AAK	ENCFF476YFD	ENCFF025UIU	ENCFF974JHZ	ENCFF966RNL	ENCFF056KBC	non-target	ENCFF711JSH,ENCFF941XAQ,ENCFF701KJC,ENCFF603JIF	ENCFF460AAE,ENCFF058QDT	ENCFF024EGT,ENCFF939PSG
SAFB2	HepG2	ENCSR110ZYD	ENCSR305XWT	ENCFF625DDR,ENCFF405XDB,ENCFF437OYV,ENCFF578LUJ	ENCFF434WKD,ENCFF205GZW	ENCFF098KQW,ENCFF525BHH	ENCFF150IMI	ENCFF094AKB	ENCFF842USI	ENCFF437ZUK	ENCFF006CLF	ENCFF841SVK	non-target	ENCFF711JSH,ENCFF941XAQ,ENCFF701KJC,ENCFF603JIF	ENCFF460AAE,ENCFF058QDT	ENCFF024EGT,ENCFF939PSG
EXOSC9	HepG2	ENCSR597IYB	ENCSR003EKR	ENCFF172DTK,ENCFF839ISD,ENCFF681TYJ,ENCFF545VDQ	ENCFF077TZR,ENCFF363NEI	ENCFF796KVU,ENCFF350EJK	ENCFF778LKQ	ENCFF877SOM	ENCFF212USH	ENCFF058SDE	ENCFF968GTX	ENCFF043PRZ	non-target	ENCFF866KCW,ENCFF518SUL,ENCFF361RLP,ENCFF043VJU	ENCFF383QRK,ENCFF200WXE	ENCFF849QNH,ENCFF972SEZ
TIA1	HepG2	ENCSR057GCF	ENCSR603TCV	ENCFF338TUE,ENCFF578TWY,ENCFF695YNR,ENCFF741EQA	ENCFF690DUO,ENCFF143PAE	ENCFF213GMC,ENCFF325FQK	ENCFF718NLS	ENCFF669XFB	ENCFF223RPB	ENCFF591KDA	ENCFF729WTG	ENCFF258ZJM	non-target	ENCFF025YLM,ENCFF697WWV,ENCFF317AWM,ENCFF023MFT	ENCFF755GKJ,ENCFF571ARP	ENCFF334SUT,ENCFF262BZV
LARP4	HepG2	ENCSR744PAQ	ENCSR135LXL	ENCFF604CLV,ENCFF597AES,ENCFF996ORV,ENCFF905PJJ	ENCFF583GGM,ENCFF183BFP	ENCFF161OSV,ENCFF124KOT	ENCFF692RAB	ENCFF980POA	ENCFF628GXF	ENCFF727XGW	ENCFF678QPW	ENCFF552TEW	non-target	ENCFF226MZL,ENCFF108KML,ENCFF512QIR,ENCFF816KYC	ENCFF711NDL,ENCFF772LMC	ENCFF403LSL,ENCFF899UQY
HNRNPM	HepG2	ENCSR995JMS	ENCSR067GHD	ENCFF230STX,ENCFF634KSW,ENCFF592ZZR,ENCFF306TVJ	ENCFF303DFN,ENCFF833UFJ	ENCFF843GRN,ENCFF168RBP	ENCFF119APD	ENCFF852PSH	ENCFF176LCB	ENCFF306IVV	ENCFF556WZQ	ENCFF171YPJ	non-target	ENCFF773HLT,ENCFF768JSC,ENCFF914FKR,ENCFF838TBG	ENCFF774FAK,ENCFF103PVI	ENCFF990KGR,ENCFF992TTT
CIRBP	HepG2	ENCSR230ORC	ENCSR237YZT	ENCFF809EGB,ENCFF474WTL,ENCFF714DEB,ENCFF680XKT	ENCFF949KOV,ENCFF299XEY	ENCFF794JHZ,ENCFF505COV	ENCFF109ESX	ENCFF333NUF	ENCFF551OYI	ENCFF732NXF	ENCFF153OMG	ENCFF995DIA	non-target	ENCFF801YDB,ENCFF794CUL,ENCFF619LUS,ENCFF200OMG	ENCFF857QSU,ENCFF052HTH	ENCFF427UKK,ENCFF025LXR
EIF3G	HepG2	ENCSR778AJO	ENCSR003EKR	ENCFF092VKU,ENCFF458TZY,ENCFF665JHX,ENCFF867UBG	ENCFF430WMT,ENCFF614QOI	ENCFF369CJA,ENCFF464JCF	ENCFF185NCW	ENCFF710XRD	ENCFF433WPS	ENCFF441ZTW	ENCFF312TXP	ENCFF605SMH	non-target	ENCFF866KCW,ENCFF518SUL,ENCFF361RLP,ENCFF043VJU	ENCFF383QRK,ENCFF200WXE	ENCFF849QNH,ENCFF972SEZ
LARP7	HepG2	ENCSR624FBY	ENCSR674KEK	ENCFF094PKO,ENCFF756XSJ,ENCFF649AXE,ENCFF308LRZ	ENCFF228WNK,ENCFF936OPH	ENCFF403ROB,ENCFF962PPW	ENCFF410QSR	ENCFF555SUB	ENCFF822JCQ	ENCFF283VIN	ENCFF752VAO	ENCFF569VTU	non-target	ENCFF006QAK,ENCFF278VBD,ENCFF613HXG,ENCFF989HXZ	ENCFF505HKR,ENCFF142SQX	ENCFF252YUA,ENCFF909SGR
CEBPZ	HepG2	ENCSR929PXS	ENCSR067GHD	ENCFF958YTQ,ENCFF954NTL,ENCFF531ZNM,ENCFF233DRW	ENCFF391FXZ,ENCFF925SHM	ENCFF349WOH,ENCFF261FNC	ENCFF184UUP	ENCFF069XDE	ENCFF297XEW	ENCFF885PNF	ENCFF846JEE	ENCFF363CBL	non-target	ENCFF773HLT,ENCFF768JSC,ENCFF914FKR,ENCFF838TBG	ENCFF774FAK,ENCFF103PVI	ENCFF990KGR,ENCFF992TTT
U2AF1	HepG2	ENCSR372UWV	ENCSR067GHD	ENCFF500PDO,ENCFF214WSE,ENCFF897FIU,ENCFF708KQE	ENCFF882SMH,ENCFF811FWH	ENCFF687EIB,ENCFF797IMJ	ENCFF814CAP	ENCFF756SWY	ENCFF935VKN	ENCFF622FSX	ENCFF898LLF	ENCFF639ZRH	non-target	ENCFF773HLT,ENCFF768JSC,ENCFF914FKR,ENCFF838TBG	ENCFF774FAK,ENCFF103PVI	ENCFF990KGR,ENCFF992TTT
HNRNPK	HepG2	ENCSR853ZJS	ENCSR237YZT	ENCFF949CWD,ENCFF106HXI,ENCFF763SDA,ENCFF462KWR	ENCFF589WIS,ENCFF033EZX	ENCFF238QRM,ENCFF536ZWN	ENCFF382MHL	ENCFF655JZX	ENCFF873MCD	ENCFF170OSC	ENCFF763GAE	ENCFF995XAB	non-target	ENCFF801YDB,ENCFF794CUL,ENCFF619LUS,ENCFF200OMG	ENCFF857QSU,ENCFF052HTH	ENCFF427UKK,ENCFF025LXR
FAM120A	HepG2	ENCSR047VPW	ENCSR689PHN	ENCFF844XSA,ENCFF327PBI,ENCFF845TFX,ENCFF841SLY	ENCFF459FNF,ENCFF681TRC	ENCFF412GXB,ENCFF452ACZ	ENCFF535HRU	ENCFF932WWM	ENCFF149YWL	ENCFF854PDJ	ENCFF357QBW	ENCFF004UCA	non-target	ENCFF793WXG,ENCFF201DSF,ENCFF344ITC,ENCFF314EUX	ENCFF628UPI,ENCFF561UZL	ENCFF813RCD,ENCFF065EZU
XPO5	HepG2	ENCSR778RWJ	ENCSR279HMU	ENCFF527PQY,ENCFF497LEB,ENCFF045XSD,ENCFF740IHR	ENCFF580HEE,ENCFF045PJY	ENCFF953ZTM,ENCFF782NCA	ENCFF297DIT	ENCFF907SHH	ENCFF514DOT	ENCFF377OOQ	ENCFF537JWQ	ENCFF854JXN	non-target	ENCFF366MJN,ENCFF259JKZ,ENCFF006BJQ,ENCFF271EDI	ENCFF610JDV,ENCFF481PMW	ENCFF340RWX,ENCFF286KOT
DDX59	HepG2	ENCSR598GKQ	ENCSR264TUE	ENCFF072QAT,ENCFF435WBC,ENCFF814HNO,ENCFF179KHR	ENCFF201XQE,ENCFF277DTA	ENCFF740OXE,ENCFF430NSX	ENCFF439BAW	ENCFF233RYK	ENCFF919ISH	ENCFF467XYC	ENCFF754XZE	ENCFF502HHA	non-target	ENCFF427IYE,ENCFF554VFV,ENCFF032JQZ,ENCFF191JJU	ENCFF742IJE,ENCFF231NKH	ENCFF324NDP,ENCFF562MRH
NUFIP2	HepG2	ENCSR584JRB	ENCSR104ABF	ENCFF264WNW,ENCFF410DNJ,ENCFF039AHJ,ENCFF742VSP	ENCFF102UOY,ENCFF301WWZ	ENCFF203APD,ENCFF222MFA	ENCFF700NVY	ENCFF971BQX	ENCFF116KBB	ENCFF400TBP	ENCFF127MEB	ENCFF218WDL	non-target	ENCFF291QQH,ENCFF602GIQ,ENCFF503VRZ,ENCFF105YHI	ENCFF988VWE,ENCFF893QHC	ENCFF653XRX,ENCFF401ECA
DHX30	HepG2	ENCSR853PBF	ENCSR305XWT	ENCFF515OEI,ENCFF209LFW,ENCFF942ELT,ENCFF662EPC	ENCFF502YPG,ENCFF180JBY	ENCFF266BXR,ENCFF835QUB	ENCFF678BAP	ENCFF246ZVR	ENCFF188OQP	ENCFF024RYT	ENCFF180ZCX	ENCFF337WHQ	non-target	ENCFF711JSH,ENCFF941XAQ,ENCFF701KJC,ENCFF603JIF	ENCFF460AAE,ENCFF058QDT	ENCFF024EGT,ENCFF939PSG
SLTM	HepG2	ENCSR185JGT	ENCSR491FOC	ENCFF557IUI,ENCFF635DCP,ENCFF604PZN,ENCFF870KIO	ENCFF899LRG,ENCFF077NLP	ENCFF526BNH,ENCFF256LZZ	ENCFF119FTO	ENCFF385UUL	ENCFF441BMK	ENCFF276NKK	ENCFF329FOL	ENCFF908ELY	non-target	ENCFF813XBJ,ENCFF276KEO,ENCFF307YSL,ENCFF823EPB	ENCFF326XKY,ENCFF712XJM	ENCFF243JZQ,ENCFF266MHP
FTO	HepG2	ENCSR389HFU	ENCSR264TUE	ENCFF931KRG,ENCFF678ZHA,ENCFF827UKA,ENCFF509SZZ	ENCFF309YKH,ENCFF623FEY	ENCFF527BXM,ENCFF897XDG	ENCFF309BZV	ENCFF674AGE	ENCFF231XTM	ENCFF920WCU	ENCFF301SKI	ENCFF923FRF	non-target	ENCFF427IYE,ENCFF554VFV,ENCFF032JQZ,ENCFF191JJU	ENCFF742IJE,ENCFF231NKH	ENCFF324NDP,ENCFF562MRH
NIP7	HepG2	ENCSR696LLZ	ENCSR674KEK	ENCFF123ZRM,ENCFF403KYM,ENCFF334LGN,ENCFF885RKO	ENCFF652PYP,ENCFF035RWF	ENCFF365NET,ENCFF847PNK	ENCFF308LYA	ENCFF655PXP	ENCFF340LBP	ENCFF495CIQ	ENCFF580TCK	ENCFF471DMZ	non-target	ENCFF006QAK,ENCFF278VBD,ENCFF613HXG,ENCFF989HXZ	ENCFF505HKR,ENCFF142SQX	ENCFF252YUA,ENCFF909SGR
PPIG	HepG2	ENCSR620HAA	ENCSR246RRQ	ENCFF764VIK,ENCFF747VCZ,ENCFF890ITA,ENCFF663JMD	ENCFF329FDS,ENCFF965NWJ	ENCFF051HQS,ENCFF984EJF	ENCFF954IPK	ENCFF288UMN	ENCFF939JLY	ENCFF549SKR	ENCFF169NUI	ENCFF608XLX	non-target	ENCFF667DSW,ENCFF963KVV,ENCFF139GST,ENCFF599WQS	ENCFF975SQY,ENCFF776ARB	ENCFF037HIB,ENCFF190SRU
DAZAP1	HepG2	ENCSR220TBR	ENCSR042QTH	ENCFF313BXR,ENCFF709OSO,ENCFF984IGG,ENCFF071FYQ	ENCFF208PUO,ENCFF808EHG	ENCFF663TNQ,ENCFF095WJB	ENCFF937IXX	ENCFF286FOS	ENCFF319JGO	ENCFF970HUY	ENCFF735XNZ	ENCFF319VOQ	non-target	ENCFF399RNY,ENCFF964LLJ,ENCFF546VNH,ENCFF420URE	ENCFF829TUN,ENCFF350VVR	ENCFF726AVT,ENCFF657KMW
SUCLG1	HepG2	ENCSR810JYX	ENCSR042QTH	ENCFF072SUV,ENCFF818XBZ,ENCFF676KSM,ENCFF876MMB	ENCFF519DOO,ENCFF346DRN	ENCFF237YUH,ENCFF660TEW	ENCFF607PWH	ENCFF324HFY	ENCFF621DJE	ENCFF659OLP	ENCFF026TOF	ENCFF105SVH	non-target	ENCFF399RNY,ENCFF964LLJ,ENCFF546VNH,ENCFF420URE	ENCFF829TUN,ENCFF350VVR	ENCFF726AVT,ENCFF657KMW
RPLP0	HepG2	ENCSR000SKS	ENCSR105NML	ENCFF827AVT,ENCFF540YPZ,ENCFF589FWV,ENCFF215ISD	ENCFF126RPY,ENCFF992YGD	ENCFF866SKC,ENCFF769WAA	ENCFF157CIE	ENCFF732MJQ	ENCFF296ITC	ENCFF084NIP	ENCFF817ALR	ENCFF716FEI	non-target	ENCFF255GEL,ENCFF930LDL,ENCFF582GSM,ENCFF299GUW	ENCFF534AWV,ENCFF134QUL	ENCFF272JSE,ENCFF816DSO
SMNDC1	HepG2	ENCSR995ZGJ	ENCSR491FOC	ENCFF196NMR,ENCFF726OXN,ENCFF272QWU,ENCFF253QAQ	ENCFF360CYQ,ENCFF455QQB	ENCFF619VPC,ENCFF999KPP	ENCFF905DPA	ENCFF612FSV	ENCFF872YQG	ENCFF112OQU	ENCFF751MNR	ENCFF492YPB	non-target	ENCFF813XBJ,ENCFF276KEO,ENCFF307YSL,ENCFF823EPB	ENCFF326XKY,ENCFF712XJM	ENCFF243JZQ,ENCFF266MHP
SRFBP1	HepG2	ENCSR153GKS	ENCSR997HCQ	ENCFF375YMM,ENCFF435LUO,ENCFF182NGK,ENCFF648RKD	ENCFF438XUW,ENCFF275ZLW	ENCFF476ORF,ENCFF792VLN	ENCFF718HYK	ENCFF056OHL	ENCFF273KKM	ENCFF592QVO	ENCFF724TZX	ENCFF009NXP	non-target	ENCFF970XPJ,ENCFF295GVT,ENCFF447YTB,ENCFF210CQX	ENCFF715VOF,ENCFF515ZFQ	ENCFF264PIV,ENCFF653VIH
EIF3D	HepG2	ENCSR788HVK	ENCSR689PHN	ENCFF306CGQ,ENCFF518YAD,ENCFF516OTK,ENCFF309BTW,ENCFF454XED,ENCFF019NHF	ENCFF121JBQ,ENCFF526QIM	ENCFF172VQL,ENCFF581OJR	ENCFF832DNM	ENCFF546JVY	ENCFF075JCQ	ENCFF831KHV	ENCFF042DSQ	ENCFF274OQW	non-target	ENCFF793WXG,ENCFF201DSF,ENCFF344ITC,ENCFF314EUX	ENCFF628UPI,ENCFF561UZL	ENCFF813RCD,ENCFF065EZU
YBX3	HepG2	ENCSR494VSD	ENCSR305XWT	ENCFF438PPS,ENCFF715FJL,ENCFF552XHQ,ENCFF212RVY	ENCFF118VJE,ENCFF121VWZ	ENCFF852VXW,ENCFF837IIK	ENCFF034NMG	ENCFF608QFL	ENCFF485KBP	ENCFF251JFG	ENCFF682EPA	ENCFF562QAI	non-target	ENCFF711JSH,ENCFF941XAQ,ENCFF701KJC,ENCFF603JIF	ENCFF460AAE,ENCFF058QDT	ENCFF024EGT,ENCFF939PSG
TBRG4	HepG2	ENCSR741YCA	ENCSR246RRQ	ENCFF091CHI,ENCFF413BNF,ENCFF121TSO,ENCFF474DJV	ENCFF557WZU,ENCFF088YZA	ENCFF849PQW,ENCFF956JDB	ENCFF114ZAD	ENCFF346IVW	ENCFF631CYZ	ENCFF547JLU	ENCFF943PTE	ENCFF921TXL	non-target	ENCFF667DSW,ENCFF963KVV,ENCFF139GST,ENCFF599WQS	ENCFF975SQY,ENCFF776ARB	ENCFF037HIB,ENCFF190SRU
PCBP2	HepG2	ENCSR028ITN	ENCSR491FOC	ENCFF263RWL,ENCFF201DAB,ENCFF788TCC,ENCFF017PVQ	ENCFF979AOI,ENCFF918BEM	ENCFF009JME,ENCFF913CAO	ENCFF314GQW	ENCFF330USJ	ENCFF522RJV	ENCFF085BRV	ENCFF510SZH	ENCFF287GBE	non-target	ENCFF813XBJ,ENCFF276KEO,ENCFF307YSL,ENCFF823EPB	ENCFF326XKY,ENCFF712XJM	ENCFF243JZQ,ENCFF266MHP
HSPD1	HepG2	ENCSR243IGA	ENCSR246RRQ	ENCFF097ZBH,ENCFF670NYL,ENCFF869KEG,ENCFF921UTY	ENCFF394ADM,ENCFF282FHV	ENCFF651MLB,ENCFF287IED	ENCFF482EAP	ENCFF928EZP	ENCFF999DTN	ENCFF265HZF	ENCFF110MZE	ENCFF051WMT	non-target	ENCFF667DSW,ENCFF963KVV,ENCFF139GST,ENCFF599WQS	ENCFF975SQY,ENCFF776ARB	ENCFF037HIB,ENCFF190SRU
PABPC1	HepG2	ENCSR910YNJ	ENCSR279HMU	ENCFF062EEN,ENCFF531WLW,ENCFF816NNN,ENCFF200BVN	ENCFF748GLV,ENCFF397CTG	ENCFF424UTX,ENCFF781IJG	ENCFF970PCR	ENCFF633WIK	ENCFF021XTN	ENCFF205YVI	ENCFF570PSV	ENCFF550UNM	non-target	ENCFF366MJN,ENCFF259JKZ,ENCFF006BJQ,ENCFF271EDI	ENCFF610JDV,ENCFF481PMW	ENCFF340RWX,ENCFF286KOT
RBFOX2	HepG2	ENCSR767LLP	ENCSR104ABF	ENCFF040CTS,ENCFF435HLB,ENCFF508QNI,ENCFF201PEI	ENCFF347ERZ,ENCFF946VPZ	ENCFF222JWL,ENCFF042VXF	ENCFF288UJR	ENCFF438HSE	ENCFF211DHH	ENCFF484PBD	ENCFF388VQJ	ENCFF869HET	non-target	ENCFF291QQH,ENCFF602GIQ,ENCFF503VRZ,ENCFF105YHI	ENCFF988VWE,ENCFF893QHC	ENCFF653XRX,ENCFF401ECA
AUH	HepG2	ENCSR409CSO	ENCSR997HCQ	ENCFF696ZNH,ENCFF423HGY,ENCFF438WRF,ENCFF040XAO	ENCFF085JXU,ENCFF271WBV	ENCFF289ETL,ENCFF100LQD	ENCFF473YVO	ENCFF378QWD	ENCFF321WPE	ENCFF551QTC	ENCFF585BZD	ENCFF608PCE	non-target	ENCFF970XPJ,ENCFF295GVT,ENCFF447YTB,ENCFF210CQX	ENCFF715VOF,ENCFF515ZFQ	ENCFF264PIV,ENCFF653VIH
GPKOW	HepG2	ENCSR968YWY	ENCSR264TUE	ENCFF434KYB,ENCFF233OXM,ENCFF175EBJ,ENCFF705TWV	ENCFF270TJD,ENCFF235AOH	ENCFF165AAM,ENCFF259QFV	ENCFF422CXP	ENCFF351XEU	ENCFF308YQG	ENCFF033ATB	ENCFF607ZGQ	ENCFF931FTY	non-target	ENCFF427IYE,ENCFF554VFV,ENCFF032JQZ,ENCFF191JJU	ENCFF742IJE,ENCFF231NKH	ENCFF324NDP,ENCFF562MRH
DDX21	HepG2	ENCSR485ZTC	ENCSR003EKR	ENCFF538ZTF,ENCFF385RFZ,ENCFF296NAD,ENCFF783BQE	ENCFF419TNF,ENCFF276ZGA	ENCFF945IUY,ENCFF195KVQ	ENCFF104TXI	ENCFF453TKE	ENCFF651VMW	ENCFF647LES	ENCFF428IWR	ENCFF185UHK	non-target	ENCFF866KCW,ENCFF518SUL,ENCFF361RLP,ENCFF043VJU	ENCFF383QRK,ENCFF200WXE	ENCFF849QNH,ENCFF972SEZ
PUM2	HepG2	ENCSR210DML	ENCSR042QTH	ENCFF037CNE,ENCFF626TNO,ENCFF123DMW,ENCFF958XZI	ENCFF547WSA,ENCFF476YIR	ENCFF876HDX,ENCFF264NFX	ENCFF156NRP	ENCFF227BNP	ENCFF903SRL	ENCFF334ZYM	ENCFF785PNS	ENCFF548OCN	non-target	ENCFF399RNY,ENCFF964LLJ,ENCFF546VNH,ENCFF420URE	ENCFF829TUN,ENCFF350VVR	ENCFF726AVT,ENCFF657KMW
XRCC6	HepG2	ENCSR500WHE	ENCSR491FOC	ENCFF608LYM,ENCFF302LWE,ENCFF061TLX,ENCFF536RCU	ENCFF624WSP,ENCFF707UZQ	ENCFF176KCM,ENCFF435MIO	ENCFF870WKS	ENCFF235GUO	ENCFF993ULH	ENCFF823SJR	ENCFF478JVD	ENCFF549SKU	non-target	ENCFF813XBJ,ENCFF276KEO,ENCFF307YSL,ENCFF823EPB	ENCFF326XKY,ENCFF712XJM	ENCFF243JZQ,ENCFF266MHP
SF3A3	HepG2	ENCSR374NMJ	ENCSR691IVR	ENCFF715KAE,ENCFF131WOU,ENCFF550GUE,ENCFF223PAF	ENCFF291FDL,ENCFF373JTP	ENCFF984CDS,ENCFF683LMK	ENCFF880FBC	ENCFF868CQM	ENCFF744RCS	ENCFF157WRU	ENCFF047ADM	ENCFF950XNO	non-target	ENCFF248RMM,ENCFF349QHG,ENCFF947QZH,ENCFF258VUW	ENCFF115BQI,ENCFF715AGI	ENCFF072ZOG,ENCFF573ATS
ZRANB2	HepG2	ENCSR081QQH	ENCSR491FOC	ENCFF533CTF,ENCFF701CAJ,ENCFF785OZW,ENCFF022ZFY	ENCFF563FGQ,ENCFF095LYX	ENCFF389SWQ,ENCFF838DES	ENCFF929SRN	ENCFF299VOR	ENCFF529JDD	ENCFF550XGI	ENCFF832ZKI	ENCFF804AGP	non-target	ENCFF813XBJ,ENCFF276KEO,ENCFF307YSL,ENCFF823EPB	ENCFF326XKY,ENCFF712XJM	ENCFF243JZQ,ENCFF266MHP
PUM1	HepG2	ENCSR945XKW	ENCSR042QTH	ENCFF079KRI,ENCFF653HYB,ENCFF501GRK,ENCFF631NHC	ENCFF005EIM,ENCFF656HFZ	ENCFF434YCL,ENCFF617AAX	ENCFF433MJB	ENCFF172LMD	ENCFF150HFP	ENCFF334PET	ENCFF798PII	ENCFF503KEU	non-target	ENCFF399RNY,ENCFF964LLJ,ENCFF546VNH,ENCFF420URE	ENCFF829TUN,ENCFF350VVR	ENCFF726AVT,ENCFF657KMW
PUS1	HepG2	ENCSR296ERI	ENCSR538QOG	ENCFF495SUF,ENCFF988WOT,ENCFF559ZLS,ENCFF853NIO	ENCFF087JNB,ENCFF377BWN	ENCFF569YNW,ENCFF743UIE	ENCFF165VFE	ENCFF327CZK	ENCFF242JFN	ENCFF796AOS	ENCFF240GVH	ENCFF593YEU	non-target	ENCFF077URG,ENCFF909KFE,ENCFF924TZR,ENCFF949KOY	ENCFF823MST,ENCFF579IAU	ENCFF725CZV,ENCFF970SMH
RBM22	HepG2	ENCSR330KHN	ENCSR997HCQ	ENCFF986CJT,ENCFF495USF,ENCFF144WRK,ENCFF103BIV	ENCFF776RHY,ENCFF475XDR	ENCFF418ZTW,ENCFF965ZCJ	ENCFF307JNO	ENCFF768GAH	ENCFF525YPQ	ENCFF922RAP	ENCFF026PKC	ENCFF067HFZ	non-target	ENCFF970XPJ,ENCFF295GVT,ENCFF447YTB,ENCFF210CQX	ENCFF715VOF,ENCFF515ZFQ	ENCFF264PIV,ENCFF653VIH
BCCIP	HepG2	ENCSR570CWH	ENCSR856ZRV	ENCFF135KIN,ENCFF426CCB,ENCFF225QRN,ENCFF291SQT	ENCFF022PCS,ENCFF596JEB	ENCFF938GXB,ENCFF311BCU	ENCFF764AFV	ENCFF846USG	ENCFF798UIM	ENCFF113SHL	ENCFF602SMI	ENCFF307LGJ	non-target	ENCFF385GEX,ENCFF922CDR,ENCFF403CZA,ENCFF278TEH	ENCFF705LNP,ENCFF038LUH	ENCFF231SUG,ENCFF533PXL
TAF15	HepG2	ENCSR998RZI	ENCSR603TCV	ENCFF893BDX,ENCFF433AVB,ENCFF093YUX,ENCFF643FDI	ENCFF166NGR,ENCFF970XIQ	ENCFF737VCN,ENCFF650YBC	ENCFF377CBN	ENCFF246KVW	ENCFF516IMU	ENCFF085OYI	ENCFF258SBL	ENCFF359SZC	non-target	ENCFF025YLM,ENCFF697WWV,ENCFF317AWM,ENCFF023MFT	ENCFF755GKJ,ENCFF571ARP	ENCFF334SUT,ENCFF262BZV
PRPF4	HepG2	ENCSR215FRI	ENCSR584UYK	ENCFF503GXO,ENCFF677ZMU,ENCFF824CXQ,ENCFF272MLI	ENCFF457GXY,ENCFF697MAC	ENCFF465ZHB,ENCFF676WIT	ENCFF027RZD	ENCFF415CZS	ENCFF455TLW	ENCFF877LQB	ENCFF769CFH	ENCFF554JYR	non-target	ENCFF258AKK,ENCFF028JDE,ENCFF988NMV,ENCFF205QCK	ENCFF946XBA,ENCFF752TEZ	ENCFF362OVH,ENCFF502YGT
DDX19B	HepG2	ENCSR312SFA	ENCSR538QOG	ENCFF228IQM,ENCFF724OXW,ENCFF699VTS,ENCFF424JYZ	ENCFF532JTC,ENCFF117UAS	ENCFF656QZR,ENCFF455NJX	ENCFF152JVZ	ENCFF012XMG	ENCFF035FKZ	ENCFF939FHE	ENCFF022FFS	ENCFF784IIY	non-target	ENCFF077URG,ENCFF909KFE,ENCFF924TZR,ENCFF949KOY	ENCFF823MST,ENCFF579IAU	ENCFF725CZV,ENCFF970SMH
SSRP1	HepG2	ENCSR422JMS	ENCSR246RRQ	ENCFF552RBM,ENCFF969GRN,ENCFF755SFS,ENCFF887BCE	ENCFF286DGD,ENCFF502YFG	ENCFF218LFY,ENCFF507SBR	ENCFF837NMN	ENCFF968VSU	ENCFF280HLY	ENCFF218QJX	ENCFF274MRI	ENCFF224CDK	non-target	ENCFF667DSW,ENCFF963KVV,ENCFF139GST,ENCFF599WQS	ENCFF975SQY,ENCFF776ARB	ENCFF037HIB,ENCFF190SRU
CPSF7	HepG2	ENCSR594DNW	ENCSR067GHD	ENCFF993GUS,ENCFF679MCW,ENCFF796TFA,ENCFF603LXK	ENCFF970UME,ENCFF387KJD	ENCFF553TPL,ENCFF502RZK	ENCFF704HEM	ENCFF775IDP	ENCFF417QRG	ENCFF363OQM	ENCFF915TDR	ENCFF127NOK	non-target	ENCFF773HLT,ENCFF768JSC,ENCFF914FKR,ENCFF838TBG	ENCFF774FAK,ENCFF103PVI	ENCFF990KGR,ENCFF992TTT
AGGF1	HepG2	ENCSR437GYG	ENCSR853AOV	ENCFF828KDR,ENCFF732QPC,ENCFF887NBC,ENCFF226VRJ	ENCFF265NOS,ENCFF644TFQ	ENCFF057UVW,ENCFF819IWF	ENCFF527GHH	ENCFF935TNW	ENCFF686RFR	ENCFF550CHQ	ENCFF174YMP	ENCFF257PZG	non-target	ENCFF683KQQ,ENCFF224AVH,ENCFF784BBJ,ENCFF559ZHD	ENCFF030GVE,ENCFF996LFJ	ENCFF074PYI,ENCFF639KOJ
HNRNPA2B1	HepG2	ENCSR769GES	ENCSR042QTH	ENCFF206QPT,ENCFF754KCM,ENCFF357UIE,ENCFF267SMC	ENCFF273EDC,ENCFF575VSD	ENCFF766EKQ,ENCFF916MHO	ENCFF735FFJ	ENCFF354QON	ENCFF616THT	ENCFF253EVL	ENCFF169PRD	ENCFF735BWW	non-target	ENCFF399RNY,ENCFF964LLJ,ENCFF546VNH,ENCFF420URE	ENCFF829TUN,ENCFF350VVR	ENCFF726AVT,ENCFF657KMW
PCBP1	HepG2	ENCSR635FRH	ENCSR603TCV	ENCFF894PPR,ENCFF793CAH,ENCFF405SQY,ENCFF703PUD	ENCFF182FFM,ENCFF540GDB	ENCFF308JFX,ENCFF580NNE	ENCFF029VVQ	ENCFF320AIK	ENCFF347KUL	ENCFF142HVI	ENCFF011YCX	ENCFF952VVF	non-target	ENCFF025YLM,ENCFF697WWV,ENCFF317AWM,ENCFF023MFT	ENCFF755GKJ,ENCFF571ARP	ENCFF334SUT,ENCFF262BZV
EIF4G2	HepG2	ENCSR152MON	ENCSR042QTH	ENCFF765UCN,ENCFF515SNE,ENCFF137TXG,ENCFF506RQT	ENCFF723TPD,ENCFF125SRX	ENCFF384ACJ,ENCFF629VSC	ENCFF527PQX	ENCFF072TSB	ENCFF527TUX	ENCFF633FYI	ENCFF954OVV	ENCFF471UFT	non-target	ENCFF399RNY,ENCFF964LLJ,ENCFF546VNH,ENCFF420URE	ENCFF829TUN,ENCFF350VVR	ENCFF726AVT,ENCFF657KMW
SMN1	HepG2	ENCSR090UMI	ENCSR305XWT	ENCFF150JZE,ENCFF540JXJ,ENCFF808LTK,ENCFF927OEA	ENCFF269ZGN,ENCFF781TAZ	ENCFF083WKP,ENCFF914XJD	ENCFF545PHA	ENCFF475JRB	ENCFF015ULV	ENCFF812NYN	ENCFF944KFT	ENCFF381LBB	non-target	ENCFF711JSH,ENCFF941XAQ,ENCFF701KJC,ENCFF603JIF	ENCFF460AAE,ENCFF058QDT	ENCFF024EGT,ENCFF939PSG
FUBP3	HepG2	ENCSR755KOM	ENCSR376RJN	ENCFF248GRO,ENCFF173UFY,ENCFF124VMT,ENCFF148CWS	ENCFF974DGK,ENCFF642RQE	ENCFF585QWZ,ENCFF027JEH	ENCFF703PGV	ENCFF550CBD	ENCFF589QAY	ENCFF185NOL	ENCFF097VCV	ENCFF108PDC	non-target	ENCFF822VTP,ENCFF901ECG,ENCFF342YJO,ENCFF054FSD	ENCFF222QRV,ENCFF435FCA	ENCFF803UDC,ENCFF145DFH
EIF2S2	HepG2	ENCSR110HAA	ENCSR067GHD	ENCFF999OKL,ENCFF428FIL,ENCFF632VKY,ENCFF767DDJ	ENCFF137QNH,ENCFF084VUF	ENCFF388KYN,ENCFF312YHC	ENCFF875YKJ	ENCFF930WKL	ENCFF843YWQ	ENCFF854OGA	ENCFF302OQX	ENCFF815OSV	non-target	ENCFF773HLT,ENCFF768JSC,ENCFF914FKR,ENCFF838TBG	ENCFF774FAK,ENCFF103PVI	ENCFF990KGR,ENCFF992TTT
DDX1	HepG2	ENCSR070LJO	ENCSR305XWT	ENCFF486ESG,ENCFF425EBC,ENCFF848IFD,ENCFF057FUX	ENCFF562PGS,ENCFF516CJR	ENCFF194PTJ,ENCFF559WSX	ENCFF567DVF	ENCFF939KQN	ENCFF689PGG	ENCFF011UKQ	ENCFF140AKL	ENCFF851TGG	non-target	ENCFF711JSH,ENCFF941XAQ,ENCFF701KJC,ENCFF603JIF	ENCFF460AAE,ENCFF058QDT	ENCFF024EGT,ENCFF939PSG
AATF	HepG2	ENCSR424YSV	ENCSR003EKR	ENCFF434WFA,ENCFF495VXI,ENCFF695STL,ENCFF094WZU	ENCFF800WEJ,ENCFF159JHT	ENCFF894KMA,ENCFF204TFW	ENCFF644NNP	ENCFF289EBS	ENCFF398FXQ	ENCFF247GPF	ENCFF248XGQ	ENCFF011FRH	non-target	ENCFF866KCW,ENCFF518SUL,ENCFF361RLP,ENCFF043VJU	ENCFF383QRK,ENCFF200WXE	ENCFF849QNH,ENCFF972SEZ
SRSF4	HepG2	ENCSR471INA	ENCSR853AOV	ENCFF472XFX,ENCFF126SEY,ENCFF229LJE,ENCFF305DES	ENCFF204PDZ,ENCFF527ZRT	ENCFF279PMA,ENCFF321FXQ	ENCFF529NXC	ENCFF299XTH	ENCFF741NER	ENCFF026ORM	ENCFF534YIC	ENCFF858LBB	non-target	ENCFF683KQQ,ENCFF224AVH,ENCFF784BBJ,ENCFF559ZHD	ENCFF030GVE,ENCFF996LFJ	ENCFF074PYI,ENCFF639KOJ
QKI	HepG2	ENCSR330YOU	ENCSR603TCV	ENCFF914WNL,ENCFF304XCG,ENCFF627LXX,ENCFF448FXJ	ENCFF262GAC,ENCFF610CID	ENCFF819QNN,ENCFF055ALR	ENCFF307SYK	ENCFF282YKN	ENCFF476IAA	ENCFF250LPK	ENCFF451CGT	ENCFF473CMJ	non-target	ENCFF025YLM,ENCFF697WWV,ENCFF317AWM,ENCFF023MFT	ENCFF755GKJ,ENCFF571ARP	ENCFF334SUT,ENCFF262BZV
UCHL5	HepG2	ENCSR684HTV	ENCSR856ZRV	ENCFF723LLW,ENCFF766IGS,ENCFF986VVL,ENCFF652ZDY	ENCFF447JFQ,ENCFF509OED	ENCFF810XYT,ENCFF333AHS	ENCFF192QNV	ENCFF531GHR	ENCFF525ZYL	ENCFF567FNF	ENCFF037KGI	ENCFF211PFB	non-target	ENCFF385GEX,ENCFF922CDR,ENCFF403CZA,ENCFF278TEH	ENCFF705LNP,ENCFF038LUH	ENCFF231SUG,ENCFF533PXL
NAA15	HepG2	ENCSR355OQC	ENCSR067GHD	ENCFF139NPY,ENCFF943RCH,ENCFF964IEU,ENCFF824VKD	ENCFF515TAC,ENCFF880YEJ	ENCFF181FMH,ENCFF085DNF	ENCFF716LAU	ENCFF122OZQ	ENCFF311NPW	ENCFF432CYG	ENCFF562EVO	ENCFF690FWV	non-target	ENCFF773HLT,ENCFF768JSC,ENCFF914FKR,ENCFF838TBG	ENCFF774FAK,ENCFF103PVI	ENCFF990KGR,ENCFF992TTT
CNOT7	HepG2	ENCSR274KWA	ENCSR279HMU	ENCFF661WGF,ENCFF494VXS,ENCFF999GET,ENCFF518WZQ	ENCFF983DDC,ENCFF690GXX	ENCFF848LEI,ENCFF774ZTI	ENCFF979PQC	ENCFF214HVQ	ENCFF769VGU	ENCFF877KYH	ENCFF817LPW	ENCFF318UUV	non-target	ENCFF366MJN,ENCFF259JKZ,ENCFF006BJQ,ENCFF271EDI	ENCFF610JDV,ENCFF481PMW	ENCFF340RWX,ENCFF286KOT
KIF1C	HepG2	ENCSR182GKG	ENCSR538QOG	ENCFF906JJU,ENCFF009CEM,ENCFF378OUM,ENCFF867EMI	ENCFF729YOG,ENCFF693JST	ENCFF302HMH,ENCFF671VNN	ENCFF249LHY	ENCFF772JXP	ENCFF932PYX	ENCFF994ZTG	ENCFF317FCY	ENCFF481ZIF	non-target	ENCFF077URG,ENCFF909KFE,ENCFF924TZR,ENCFF949KOY	ENCFF823MST,ENCFF579IAU	ENCFF725CZV,ENCFF970SMH
PPIL4	HepG2	ENCSR851KEX	ENCSR305XWT	ENCFF096QZQ,ENCFF641GOX,ENCFF551HJB,ENCFF794TDS	ENCFF291VAA,ENCFF178YXP	ENCFF469SQG,ENCFF729NVU	ENCFF372EWV	ENCFF286LDD	ENCFF059GHE	ENCFF038KXE	ENCFF152APJ	ENCFF068SXV	non-target	ENCFF711JSH,ENCFF941XAQ,ENCFF701KJC,ENCFF603JIF	ENCFF460AAE,ENCFF058QDT	ENCFF024EGT,ENCFF939PSG
DNAJC21	HepG2	ENCSR385KOY	ENCSR305XWT	ENCFF399PPE,ENCFF268LME,ENCFF307IXW,ENCFF998CGM	ENCFF698MTR,ENCFF531GWL	ENCFF539TBE,ENCFF160CKS	ENCFF829TVJ	ENCFF731BZE	ENCFF752UNB	ENCFF155GJR	ENCFF740QWY	ENCFF845UQD	non-target	ENCFF711JSH,ENCFF941XAQ,ENCFF701KJC,ENCFF603JIF	ENCFF460AAE,ENCFF058QDT	ENCFF024EGT,ENCFF939PSG
RPS5	HepG2	ENCSR838SMC	ENCSR674KEK	ENCFF300MKG,ENCFF915IUK,ENCFF274QSX,ENCFF798NIQ	ENCFF321UEF,ENCFF438JSV	ENCFF696UYJ,ENCFF888IPH	ENCFF943SAL	ENCFF018QFE	ENCFF778QNW	ENCFF484ACF	ENCFF336JRB	ENCFF044MWE	non-target	ENCFF006QAK,ENCFF278VBD,ENCFF613HXG,ENCFF989HXZ	ENCFF505HKR,ENCFF142SQX	ENCFF252YUA,ENCFF909SGR
DDX28	HepG2	ENCSR222CSF	ENCSR856ZRV	ENCFF449SRE,ENCFF265ESV,ENCFF077QGG,ENCFF030DXO	ENCFF545CXX,ENCFF088AZS	ENCFF293UWH,ENCFF917WOG	ENCFF632DMU	ENCFF574KOP	ENCFF503GTD	ENCFF238ALG	ENCFF133CXE	ENCFF925HJD	non-target	ENCFF385GEX,ENCFF922CDR,ENCFF403CZA,ENCFF278TEH	ENCFF705LNP,ENCFF038LUH	ENCFF231SUG,ENCFF533PXL
XRCC5	HepG2	ENCSR732IYM	ENCSR491FOC	ENCFF020VSG,ENCFF251WQU,ENCFF195DCN,ENCFF303SBJ	ENCFF356YKU,ENCFF599PLA	ENCFF949GPP,ENCFF973MSY	ENCFF707CUG	ENCFF431UPW	ENCFF782BUF	ENCFF065PFM	ENCFF871HSM	ENCFF499YDC	non-target	ENCFF813XBJ,ENCFF276KEO,ENCFF307YSL,ENCFF823EPB	ENCFF326XKY,ENCFF712XJM	ENCFF243JZQ,ENCFF266MHP
HDGF	HepG2	ENCSR634KHL	ENCSR538QOG	ENCFF072XHS,ENCFF545AUF,ENCFF075ACC,ENCFF128LJM	ENCFF359JYW,ENCFF803TTT	ENCFF868TZM,ENCFF911RPA	ENCFF255JRC	ENCFF580CJS	ENCFF502NLE	ENCFF277MOQ	ENCFF214VCE	ENCFF566JYL	non-target	ENCFF077URG,ENCFF909KFE,ENCFF924TZR,ENCFF949KOY	ENCFF823MST,ENCFF579IAU	ENCFF725CZV,ENCFF970SMH
NUSAP1	HepG2	ENCSR180XTP	ENCSR674KEK	ENCFF564SYZ,ENCFF540QSP,ENCFF592HYZ,ENCFF412MVK	ENCFF492TDD,ENCFF052IMO	ENCFF595JOG,ENCFF273NUV	ENCFF378FTG	ENCFF386XSU	ENCFF466PKM	ENCFF326MRI	ENCFF734HQV	ENCFF961ROW	non-target	ENCFF006QAK,ENCFF278VBD,ENCFF613HXG,ENCFF989HXZ	ENCFF505HKR,ENCFF142SQX	ENCFF252YUA,ENCFF909SGR
HLTF	HepG2	ENCSR010ZMZ	ENCSR491FOC	ENCFF813VOG,ENCFF609BMN,ENCFF056CJO,ENCFF216XSN	ENCFF120YPA,ENCFF791RLG	ENCFF152IIO,ENCFF613REQ	ENCFF472ZVY	ENCFF060TAD	ENCFF214QRR	ENCFF558ETL	ENCFF051DFK	ENCFF265BEJ	non-target	ENCFF813XBJ,ENCFF276KEO,ENCFF307YSL,ENCFF823EPB	ENCFF326XKY,ENCFF712XJM	ENCFF243JZQ,ENCFF266MHP
RBM27	HepG2	ENCSR222SMI	ENCSR674KEK	ENCFF491ZUL,ENCFF902HPG,ENCFF542HCB,ENCFF844NNV	ENCFF377BGQ,ENCFF457JDA	ENCFF035CDE,ENCFF963ZAD	ENCFF840SFN	ENCFF676BAS	ENCFF196ORY	ENCFF550ODW	ENCFF784WSC	ENCFF692ZNN	non-target	ENCFF006QAK,ENCFF278VBD,ENCFF613HXG,ENCFF989HXZ	ENCFF505HKR,ENCFF142SQX	ENCFF252YUA,ENCFF909SGR
CKAP4	HepG2	ENCSR269SJB	ENCSR538QOG	ENCFF915KRE,ENCFF043TEG,ENCFF200VYJ,ENCFF274EDD	ENCFF860SKR,ENCFF219MPL	ENCFF140CVY,ENCFF474IBM	ENCFF472WZR	ENCFF377JVY	ENCFF219XCW	ENCFF771LPG	ENCFF171LXH	ENCFF737VRC	non-target	ENCFF077URG,ENCFF909KFE,ENCFF924TZR,ENCFF949KOY	ENCFF823MST,ENCFF579IAU	ENCFF725CZV,ENCFF970SMH
EXOSC5	HepG2	ENCSR284SZO	ENCSR521WAI	ENCFF660WJN,ENCFF007PXN,ENCFF627DFL,ENCFF682EZT	ENCFF550CTA,ENCFF449RNE	ENCFF432BDU,ENCFF919CQH	ENCFF824AOC	ENCFF338PTW	ENCFF291ACY	ENCFF319HBS	ENCFF111PSM	ENCFF305CHW	non-target	ENCFF552VOE,ENCFF100IFZ,ENCFF230IAI,ENCFF550QYI	ENCFF729LZA,ENCFF872YYA	ENCFF564PPK,ENCFF879PGY
MARK2	HepG2	ENCSR105OXX	ENCSR674KEK	ENCFF450QIC,ENCFF390SHS,ENCFF026IRI,ENCFF123FGM	ENCFF393QCL,ENCFF865DXQ	ENCFF605LLZ,ENCFF960HUM	ENCFF172VIE	ENCFF036NDL	ENCFF846RNJ	ENCFF474WTW	ENCFF991HCL	ENCFF122SNF	non-target	ENCFF006QAK,ENCFF278VBD,ENCFF613HXG,ENCFF989HXZ	ENCFF505HKR,ENCFF142SQX	ENCFF252YUA,ENCFF909SGR
ADAR	HepG2	ENCSR104OLN	ENCSR305XWT	ENCFF738RTQ,ENCFF593ERZ,ENCFF686HPW,ENCFF526HRE	ENCFF841CBS,ENCFF087IGP	ENCFF790RYO,ENCFF838RLW	ENCFF795HSA	ENCFF666YTL	ENCFF425TMQ	ENCFF624GDX	ENCFF658QWX	ENCFF503EVQ	non-target	ENCFF711JSH,ENCFF941XAQ,ENCFF701KJC,ENCFF603JIF	ENCFF460AAE,ENCFF058QDT	ENCFF024EGT,ENCFF939PSG
NCBP2	HepG2	ENCSR030ARO	ENCSR237YZT	ENCFF863EAW,ENCFF264BXG,ENCFF387EGG,ENCFF259UPG	ENCFF664TKJ,ENCFF974BIC	ENCFF974QEM,ENCFF713NPI	ENCFF201WXV	ENCFF399EUL	ENCFF846ISK	ENCFF089NIH	ENCFF260YUU	ENCFF797CUZ	non-target	ENCFF801YDB,ENCFF794CUL,ENCFF619LUS,ENCFF200OMG	ENCFF857QSU,ENCFF052HTH	ENCFF427UKK,ENCFF025LXR
CCAR2	HepG2	ENCSR237IWZ	ENCSR674KEK	ENCFF630LSV,ENCFF711HYW,ENCFF089FAQ,ENCFF660XEW	ENCFF039KBZ,ENCFF066MMV	ENCFF466ATR,ENCFF398ULY	ENCFF637YTY	ENCFF872UVG	ENCFF006BPQ	ENCFF546DNE	ENCFF935ZTW	ENCFF636KUL	non-target	ENCFF006QAK,ENCFF278VBD,ENCFF613HXG,ENCFF989HXZ	ENCFF505HKR,ENCFF142SQX	ENCFF252YUA,ENCFF909SGR
DROSHA	HepG2	ENCSR991XFO	ENCSR481WJH	ENCFF828XAK,ENCFF540UNK,ENCFF520YFE,ENCFF982WYQ	ENCFF954PQI,ENCFF523OXV	ENCFF062LLJ,ENCFF616XEQ	ENCFF247QJF	ENCFF453KZT	ENCFF961ZNZ	ENCFF487TZF	ENCFF571TMT	ENCFF640LVX	non-target	ENCFF460YOT,ENCFF051FJX,ENCFF737CSN,ENCFF782QYO	ENCFF843QOP,ENCFF432WNR	ENCFF763ZJL,ENCFF333VAN
DDX5	HepG2	ENCSR808FBR	ENCSR776SXA	ENCFF072ANJ,ENCFF760ARJ,ENCFF813CCQ,ENCFF774OZE	ENCFF290HIA,ENCFF243LRE	ENCFF604VBS,ENCFF043YRJ	ENCFF129GHS	ENCFF633GUT	ENCFF734HCP	ENCFF639CJK	ENCFF823NTC	ENCFF272IPS	non-target	ENCFF325DLF,ENCFF616AQI,ENCFF307YSL,ENCFF823EPB	ENCFF519YTY,ENCFF712XJM	ENCFF539FKS,ENCFF266MHP
SF3B1	HepG2	ENCSR896CFV	ENCSR264TUE	ENCFF350JEN,ENCFF474OSW,ENCFF492IOZ,ENCFF243BZZ	ENCFF911MWC,ENCFF686NSC	ENCFF744BGI,ENCFF610YJC	ENCFF239HCE	ENCFF545FCT	ENCFF893YRB	ENCFF887UWA	ENCFF891WHI	ENCFF297UCZ	non-target	ENCFF427IYE,ENCFF554VFV,ENCFF032JQZ,ENCFF191JJU	ENCFF742IJE,ENCFF231NKH	ENCFF324NDP,ENCFF562MRH
RBM17	HepG2	ENCSR385TMY	ENCSR104ABF	ENCFF907GMX,ENCFF256FBW,ENCFF693JKG,ENCFF528ELC	ENCFF397HZZ,ENCFF665YCW	ENCFF470RYI,ENCFF974AAP	ENCFF003SFV	ENCFF473NGX	ENCFF436FYC	ENCFF096ZPP	ENCFF013AMG	ENCFF530WRH	non-target	ENCFF291QQH,ENCFF602GIQ,ENCFF503VRZ,ENCFF105YHI	ENCFF988VWE,ENCFF893QHC	ENCFF653XRX,ENCFF401ECA
TUFM	HepG2	ENCSR459EMR	ENCSR042QTH	ENCFF939PHY,ENCFF263DFL,ENCFF750DNI,ENCFF471LKZ	ENCFF997JOB,ENCFF904ZSQ	ENCFF073UQO,ENCFF502VHY	ENCFF893DVR	ENCFF018YUK	ENCFF540UQM	ENCFF477OCZ	ENCFF099HBQ	ENCFF674GDK	non-target	ENCFF399RNY,ENCFF964LLJ,ENCFF546VNH,ENCFF420URE	ENCFF829TUN,ENCFF350VVR	ENCFF726AVT,ENCFF657KMW
DDX47	HepG2	ENCSR388CNS	ENCSR968BBQ	ENCFF387OIP,ENCFF864OJU,ENCFF670FLG,ENCFF927LZT	ENCFF031QPS,ENCFF249GRD	ENCFF461UVN,ENCFF859NYU	ENCFF496XJQ	ENCFF648RMX	ENCFF047ZRU	ENCFF233JIC	ENCFF882VVH	ENCFF979HRC	non-target	ENCFF814RUM,ENCFF797XKP,ENCFF271YDX,ENCFF351BDU	ENCFF459DPA,ENCFF918YBN	ENCFF556QNB,ENCFF386QZI
HNRNPC	HepG2	ENCSR052IYH	ENCSR305XWT	ENCFF801LSJ,ENCFF078KLK,ENCFF970UVV,ENCFF682EBX	ENCFF531AUK,ENCFF031QZG	ENCFF132FTR,ENCFF064QUI	ENCFF820GXK	ENCFF342XUF	ENCFF137DIZ	ENCFF148OVQ	ENCFF382RKS	ENCFF467JUP	non-target	ENCFF711JSH,ENCFF941XAQ,ENCFF701KJC,ENCFF603JIF	ENCFF460AAE,ENCFF058QDT	ENCFF024EGT,ENCFF939PSG
GRSF1	HepG2	ENCSR674KDQ	ENCSR279HMU	ENCFF330UXF,ENCFF697QSK,ENCFF896PNO,ENCFF962ZNH	ENCFF993GPN,ENCFF017PWT	ENCFF441AXE,ENCFF087ZBJ	ENCFF995GOR	ENCFF412BDX	ENCFF121PEG	ENCFF206BRZ	ENCFF675ZXE	ENCFF882NRA	non-target	ENCFF366MJN,ENCFF259JKZ,ENCFF006BJQ,ENCFF271EDI	ENCFF610JDV,ENCFF481PMW	ENCFF340RWX,ENCFF286KOT
PNPT1	HepG2	ENCSR880DEH	ENCSR279HMU	ENCFF883DXE,ENCFF517NIP,ENCFF769NCC,ENCFF642NRZ	ENCFF881HFB,ENCFF447EEQ	ENCFF713WHR,ENCFF056AWY	ENCFF706ILO	ENCFF008MCY	ENCFF914LQB	ENCFF025JPB	ENCFF976JZW	ENCFF825YCE	non-target	ENCFF366MJN,ENCFF259JKZ,ENCFF006BJQ,ENCFF271EDI	ENCFF610JDV,ENCFF481PMW	ENCFF340RWX,ENCFF286KOT
RPL23A	HepG2	ENCSR706SXN	ENCSR674KEK	ENCFF315AQR,ENCFF985OVL,ENCFF665BGI,ENCFF593XTS	ENCFF783ONX,ENCFF321SLT	ENCFF699OJU,ENCFF178VCW	ENCFF408NTE	ENCFF332VZE	ENCFF588KSD	ENCFF713XJX	ENCFF556OBI	ENCFF989VFZ	non-target	ENCFF006QAK,ENCFF278VBD,ENCFF613HXG,ENCFF989HXZ	ENCFF505HKR,ENCFF142SQX	ENCFF252YUA,ENCFF909SGR
NSUN2	HepG2	ENCSR629RUG	ENCSR264TUE	ENCFF479OMX,ENCFF695VTW,ENCFF510DOQ,ENCFF599JMC	ENCFF437CON,ENCFF151XPE	ENCFF629UHW,ENCFF270MGB	ENCFF926MDT	ENCFF334RYT	ENCFF547MMC	ENCFF671KYM	ENCFF210KUB	ENCFF599NNH	non-target	ENCFF427IYE,ENCFF554VFV,ENCFF032JQZ,ENCFF191JJU	ENCFF742IJE,ENCFF231NKH	ENCFF324NDP,ENCFF562MRH
IGF2BP2	HepG2	ENCSR478FJK	ENCSR237YZT	ENCFF972SDY,ENCFF453XVV,ENCFF972OQE,ENCFF391NQR	ENCFF139QDN,ENCFF563UBV	ENCFF902XXW,ENCFF015LIE	ENCFF601WVA	ENCFF170QJU	ENCFF307XVU	ENCFF857DVQ	ENCFF800VSZ	ENCFF058TZD	non-target	ENCFF801YDB,ENCFF794CUL,ENCFF619LUS,ENCFF200OMG	ENCFF857QSU,ENCFF052HTH	ENCFF427UKK,ENCFF025LXR
SRSF3	HepG2	ENCSR376FGR	ENCSR264TUE	ENCFF294JZJ,ENCFF326ASD,ENCFF304DSP,ENCFF404VDD	ENCFF263ZLE,ENCFF808OJZ	ENCFF610GKC,ENCFF772PIO	ENCFF333MZJ	ENCFF733SKZ	ENCFF692IRN	ENCFF426PIU	ENCFF230TVJ	ENCFF142FSQ	non-target	ENCFF427IYE,ENCFF554VFV,ENCFF032JQZ,ENCFF191JJU	ENCFF742IJE,ENCFF231NKH	ENCFF324NDP,ENCFF562MRH
EFTUD2	HepG2	ENCSR620OKS	ENCSR689PHN	ENCFF242RPJ,ENCFF388HVN,ENCFF662YCZ,ENCFF156VYR	ENCFF944XRD,ENCFF718GZU	ENCFF935PWG,ENCFF922UIP	ENCFF191SCC	ENCFF831NRD	ENCFF118NKS	ENCFF080LJP	ENCFF129JTT	ENCFF596PVF	non-target	ENCFF793WXG,ENCFF201DSF,ENCFF344ITC,ENCFF314EUX	ENCFF628UPI,ENCFF561UZL	ENCFF813RCD,ENCFF065EZU
SERBP1	HepG2	ENCSR820ROH	ENCSR689PHN	ENCFF636OQE,ENCFF268NFX,ENCFF978XAG,ENCFF602CDV	ENCFF670IQK,ENCFF459VBK	ENCFF213FGU,ENCFF665MGA	ENCFF027KRA	ENCFF509FTQ	ENCFF266VDD	ENCFF625QTU	ENCFF284BRW	ENCFF120MRJ	non-target	ENCFF793WXG,ENCFF201DSF,ENCFF344ITC,ENCFF314EUX	ENCFF628UPI,ENCFF561UZL	ENCFF813RCD,ENCFF065EZU
CELF1	HepG2	ENCSR695XOD	ENCSR042QTH	ENCFF686WWE,ENCFF858NBJ,ENCFF801TRT,ENCFF397MRU	ENCFF464STX,ENCFF082FOH	ENCFF975NIV,ENCFF959UJT	ENCFF011KYY	ENCFF743ZRR	ENCFF207ZUO	ENCFF360RIA	ENCFF890BMK	ENCFF720YIU	non-target	ENCFF399RNY,ENCFF964LLJ,ENCFF546VNH,ENCFF420URE	ENCFF829TUN,ENCFF350VVR	ENCFF726AVT,ENCFF657KMW
AARS	HepG2	ENCSR547NWD	ENCSR856ZRV	ENCFF464UID,ENCFF499YCP,ENCFF950IJN,ENCFF488SPX	ENCFF255RNW,ENCFF604SNM	ENCFF739CVP,ENCFF530DUY	ENCFF937RSQ	ENCFF420QTH	ENCFF388ODV	ENCFF806SNH	ENCFF189JNC	ENCFF403SGX	non-target	ENCFF385GEX,ENCFF922CDR,ENCFF403CZA,ENCFF278TEH	ENCFF705LNP,ENCFF038LUH	ENCFF231SUG,ENCFF533PXL
RPS19	HepG2	ENCSR486AIO	ENCSR689PHN	ENCFF104EGP,ENCFF602NGL,ENCFF494ZRW,ENCFF845GQM	ENCFF764OON,ENCFF558WIP	ENCFF066TMP,ENCFF151SNM	ENCFF218RHP	ENCFF168YCZ	ENCFF098BNP	ENCFF365BYY	ENCFF048LRE	ENCFF239SFZ	non-target	ENCFF793WXG,ENCFF201DSF,ENCFF344ITC,ENCFF314EUX	ENCFF628UPI,ENCFF561UZL	ENCFF813RCD,ENCFF065EZU
MSI2	HepG2	ENCSR896MMU	ENCSR067GHD	ENCFF708SAL,ENCFF177CKM,ENCFF143KLH,ENCFF594UTN	ENCFF932BOB,ENCFF600ERV	ENCFF861FQK,ENCFF761HJL	ENCFF021RND	ENCFF615EMI	ENCFF025RGE	ENCFF693LQI	ENCFF068IBF	ENCFF589WBQ	non-target	ENCFF773HLT,ENCFF768JSC,ENCFF914FKR,ENCFF838TBG	ENCFF774FAK,ENCFF103PVI	ENCFF990KGR,ENCFF992TTT
CSTF2	HepG2	ENCSR815JDY	ENCSR856ZRV	ENCFF105TFE,ENCFF722JVG,ENCFF909LAP,ENCFF041YGN	ENCFF116TYA,ENCFF387LNP	ENCFF568ZNU,ENCFF444MMS	ENCFF588LTT	ENCFF167VKZ	ENCFF279ZML	ENCFF412TFJ	ENCFF908HBG	ENCFF662CSU	non-target	ENCFF385GEX,ENCFF922CDR,ENCFF403CZA,ENCFF278TEH	ENCFF705LNP,ENCFF038LUH	ENCFF231SUG,ENCFF533PXL
UBE2L3	HepG2	ENCSR424JSU	ENCSR042QTH	ENCFF898UHK,ENCFF320AXJ,ENCFF658KYO,ENCFF181VGX	ENCFF872CVZ,ENCFF442NSN	ENCFF110WAU,ENCFF152QCZ	ENCFF152DYU	ENCFF980LLE	ENCFF181ZYU	ENCFF431BXA	ENCFF596ZOM	ENCFF879LNK	non-target	ENCFF399RNY,ENCFF964LLJ,ENCFF546VNH,ENCFF420URE	ENCFF829TUN,ENCFF350VVR	ENCFF726AVT,ENCFF657KMW
FXR1	HepG2	ENCSR009PPI	ENCSR237YZT	ENCFF766PEB,ENCFF523KYJ,ENCFF128FTL,ENCFF313FOH	ENCFF865GTN,ENCFF569MFV	ENCFF295ASV,ENCFF600KIJ	ENCFF634TQL	ENCFF211LTZ	ENCFF498ZUS	ENCFF626AVB	ENCFF894BCJ	ENCFF464IFI	non-target	ENCFF801YDB,ENCFF794CUL,ENCFF619LUS,ENCFF200OMG	ENCFF857QSU,ENCFF052HTH	ENCFF427UKK,ENCFF025LXR
SUPT6H	HepG2	ENCSR281KCL	ENCSR067GHD	ENCFF724ZDB,ENCFF240ANK,ENCFF783KPS,ENCFF630XGP	ENCFF517QNP,ENCFF120VMQ	ENCFF820UBF,ENCFF332WGI	ENCFF029LGO	ENCFF980AML	ENCFF730EBZ	ENCFF514KSW	ENCFF884OVF	ENCFF877DIM	non-target	ENCFF773HLT,ENCFF768JSC,ENCFF914FKR,ENCFF838TBG	ENCFF774FAK,ENCFF103PVI	ENCFF990KGR,ENCFF992TTT
NUP35	HepG2	ENCSR457WBK	ENCSR960MSV	ENCFF190HYE,ENCFF575HWB,ENCFF280HQF,ENCFF799NDX	ENCFF537EKO,ENCFF941QUJ	ENCFF493FUL,ENCFF303VHB	ENCFF247YNX	ENCFF463MPC	ENCFF561OFJ	ENCFF583BUX	ENCFF651XXR	ENCFF422VKU	non-target	ENCFF297XUD,ENCFF387PGU,ENCFF619COW,ENCFF992STH	ENCFF611WGJ,ENCFF888WPC	ENCFF369LON,ENCFF633TMR
SUPV3L1	HepG2	ENCSR995RPB	ENCSR856ZRV	ENCFF624KNV,ENCFF118PYP,ENCFF235YCC,ENCFF417LQZ	ENCFF192VFW,ENCFF078QOX	ENCFF878MYE,ENCFF342YHK	ENCFF339ZOK	ENCFF516RMD	ENCFF400VQZ	ENCFF420JNG	ENCFF258NGR	ENCFF830FNI	non-target	ENCFF385GEX,ENCFF922CDR,ENCFF403CZA,ENCFF278TEH	ENCFF705LNP,ENCFF038LUH	ENCFF231SUG,ENCFF533PXL
CCAR1	HepG2	ENCSR081IAO	ENCSR135LXL	ENCFF185OKC,ENCFF603MKL,ENCFF211JML,ENCFF642WHU	ENCFF900XSL,ENCFF654XYV	ENCFF400OWQ,ENCFF817EIQ	ENCFF867WSE	ENCFF896SNX	ENCFF745WIM	ENCFF191WKL	ENCFF331MUY	ENCFF944NYN	non-target	ENCFF226MZL,ENCFF108KML,ENCFF512QIR,ENCFF816KYC	ENCFF711NDL,ENCFF772LMC	ENCFF403LSL,ENCFF899UQY
SSB	HepG2	ENCSR278CHI	ENCSR997HCQ	ENCFF578DXQ,ENCFF329XPA,ENCFF327LHH,ENCFF628SKZ	ENCFF196ESE,ENCFF166COZ	ENCFF265WBI,ENCFF136CHI	ENCFF135RYL	ENCFF982WPV	ENCFF036UBL	ENCFF492DND	ENCFF795MRZ	ENCFF669GYK	non-target	ENCFF970XPJ,ENCFF295GVT,ENCFF447YTB,ENCFF210CQX	ENCFF715VOF,ENCFF515ZFQ	ENCFF264PIV,ENCFF653VIH
GNB2L1	HepG2	ENCSR116YMU	ENCSR674KEK	ENCFF492BTX,ENCFF659SYD,ENCFF847HQV,ENCFF468IAR	ENCFF426ZZV,ENCFF357QYT	ENCFF222VND,ENCFF950CKD	ENCFF767KHI	ENCFF755WXX	ENCFF926IKX	ENCFF896HVH	ENCFF291QPL	ENCFF723VEX	non-target	ENCFF006QAK,ENCFF278VBD,ENCFF613HXG,ENCFF989HXZ	ENCFF505HKR,ENCFF142SQX	ENCFF252YUA,ENCFF909SGR
BUD13	HepG2	ENCSR382QKD	ENCSR067GHD	ENCFF201CLY,ENCFF356IIN,ENCFF981BLK,ENCFF122FQG	ENCFF101CXE,ENCFF960YDV	ENCFF800CUC,ENCFF054WNJ	ENCFF964ZND	ENCFF429HRS	ENCFF213JCA	ENCFF008CQC	ENCFF782ISW	ENCFF629UEE	non-target	ENCFF773HLT,ENCFF768JSC,ENCFF914FKR,ENCFF838TBG	ENCFF774FAK,ENCFF103PVI	ENCFF990KGR,ENCFF992TTT
RCC2	HepG2	ENCSR685JXU	ENCSR674KEK	ENCFF471OOW,ENCFF777MNI,ENCFF711NTG,ENCFF594GXX	ENCFF028BLN,ENCFF296JDF	ENCFF941KJF,ENCFF583YQA	ENCFF113NST	ENCFF603KOO	ENCFF287CCA	ENCFF603ZBL	ENCFF553ZZF	ENCFF526BGF	non-target	ENCFF006QAK,ENCFF278VBD,ENCFF613HXG,ENCFF989HXZ	ENCFF505HKR,ENCFF142SQX	ENCFF252YUA,ENCFF909SGR
PUF60	HepG2	ENCSR648BSC	ENCSR042QTH	ENCFF876AJW,ENCFF943WGV,ENCFF065LYN,ENCFF876MHP	ENCFF584LUS,ENCFF450QLW	ENCFF457WEF,ENCFF935XSU	ENCFF739EGR	ENCFF812AUL	ENCFF130YSK	ENCFF686SDJ	ENCFF676RMF	ENCFF190ENR	non-target	ENCFF399RNY,ENCFF964LLJ,ENCFF546VNH,ENCFF420URE	ENCFF829TUN,ENCFF350VVR	ENCFF726AVT,ENCFF657KMW
RBM5	HepG2	ENCSR606PVX	ENCSR481WJH	ENCFF514CDT,ENCFF145NIK,ENCFF972IWN,ENCFF467NYT	ENCFF934JKB,ENCFF264LLP	ENCFF928ZTU,ENCFF049JOG	ENCFF531EGC	ENCFF836XRZ	ENCFF948XEN	ENCFF423RBV	ENCFF535GHS	ENCFF947HEN	non-target	ENCFF460YOT,ENCFF051FJX,ENCFF737CSN,ENCFF782QYO	ENCFF843QOP,ENCFF432WNR	ENCFF763ZJL,ENCFF333VAN
SUGP2	HepG2	ENCSR837QDN	ENCSR246RRQ	ENCFF167MYT,ENCFF259LFX,ENCFF220WUH,ENCFF624OJV	ENCFF384IPG,ENCFF716BPQ	ENCFF526NTI,ENCFF806ARA	ENCFF725FGD	ENCFF083BZN	ENCFF696YJL	ENCFF897VXX	ENCFF294YPZ	ENCFF297ACA	non-target	ENCFF667DSW,ENCFF963KVV,ENCFF139GST,ENCFF599WQS	ENCFF975SQY,ENCFF776ARB	ENCFF037HIB,ENCFF190SRU
DDX52	HepG2	ENCSR913ZWR	ENCSR689PHN	ENCFF573XLA,ENCFF307SIY,ENCFF074SVD,ENCFF972FSH	ENCFF246WQT,ENCFF756RDZ	ENCFF196JNN,ENCFF060ZHO	ENCFF143MDK	ENCFF991TQV	ENCFF276KPD	ENCFF602WSP	ENCFF697UQO	ENCFF670IUH	non-target	ENCFF793WXG,ENCFF201DSF,ENCFF344ITC,ENCFF314EUX	ENCFF628UPI,ENCFF561UZL	ENCFF813RCD,ENCFF065EZU
NKRF	HepG2	ENCSR517JDK	ENCSR246RRQ	ENCFF410MFK,ENCFF503MTU,ENCFF059YDC,ENCFF734LZZ	ENCFF230ATW,ENCFF292YKI	ENCFF895VCV,ENCFF852VUB	ENCFF739MRK	ENCFF412CDF	ENCFF789ROD	ENCFF209MME	ENCFF491TGO	ENCFF379QPF	non-target	ENCFF667DSW,ENCFF963KVV,ENCFF139GST,ENCFF599WQS	ENCFF975SQY,ENCFF776ARB	ENCFF037HIB,ENCFF190SRU
SNRNP200	HepG2	ENCSR003LSA	ENCSR104ABF	ENCFF232BDX,ENCFF756JFY,ENCFF360DVE,ENCFF607BPS	ENCFF831XLU,ENCFF194QUZ	ENCFF396LZY,ENCFF959EJG	ENCFF335UIQ	ENCFF998KUY	ENCFF670UWU	ENCFF260NLM	ENCFF678ZQH	ENCFF419EKB	non-target	ENCFF291QQH,ENCFF602GIQ,ENCFF503VRZ,ENCFF105YHI	ENCFF988VWE,ENCFF893QHC	ENCFF653XRX,ENCFF401ECA
HNRNPL	HepG2	ENCSR155BMF	ENCSR042QTH	ENCFF695OUO,ENCFF917YYJ,ENCFF888EAZ,ENCFF758ALR	ENCFF749XEN,ENCFF384ABD	ENCFF346SLP,ENCFF049UVQ	ENCFF242QPW	ENCFF496UJL	ENCFF967KPZ	ENCFF486NBQ	ENCFF191LQK	ENCFF884NOM	non-target	ENCFF399RNY,ENCFF964LLJ,ENCFF546VNH,ENCFF420URE	ENCFF829TUN,ENCFF350VVR	ENCFF726AVT,ENCFF657KMW
FASTKD2	HepG2	ENCSR716WZH	ENCSR003EKR	ENCFF559JCM,ENCFF899YII,ENCFF935KKV,ENCFF690HZR	ENCFF144PMD,ENCFF792EZN	ENCFF774OFQ,ENCFF590YHD	ENCFF595PCB	ENCFF571IGR	ENCFF397VVG	ENCFF645NGY	ENCFF935KYS	ENCFF590JMJ	non-target	ENCFF866KCW,ENCFF518SUL,ENCFF361RLP,ENCFF043VJU	ENCFF383QRK,ENCFF200WXE	ENCFF849QNH,ENCFF972SEZ
ACO1	HepG2	ENCSR511SYK	ENCSR538QOG	ENCFF633SGL,ENCFF846HDA,ENCFF404VZE,ENCFF866CST	ENCFF681MQG,ENCFF995CGT	ENCFF268LTC,ENCFF253KVK	ENCFF922ZRI	ENCFF074UAG	ENCFF809BTB	ENCFF977SFA	ENCFF459FTY	ENCFF929QIT	non-target	ENCFF077URG,ENCFF909KFE,ENCFF924TZR,ENCFF949KOY	ENCFF823MST,ENCFF579IAU	ENCFF725CZV,ENCFF970SMH
ZNF622	HepG2	ENCSR518JXY	ENCSR691IVR	ENCFF600DCI,ENCFF979PPY,ENCFF399EUB,ENCFF926NOE	ENCFF012WHT,ENCFF674BBE	ENCFF592PCZ,ENCFF663JEE	ENCFF774XMI	ENCFF597FJT	ENCFF702YKG	ENCFF992YVG	ENCFF194GDF	ENCFF579EFP	non-target	ENCFF248RMM,ENCFF349QHG,ENCFF947QZH,ENCFF258VUW	ENCFF115BQI,ENCFF715AGI	ENCFF072ZOG,ENCFF573ATS
PABPC4	HepG2	ENCSR455VZH	ENCSR237YZT	ENCFF368IFZ,ENCFF225MYA,ENCFF385ACT,ENCFF664SIZ	ENCFF929OLP,ENCFF907GVB	ENCFF122EPY,ENCFF638EGU	ENCFF288ZLD	ENCFF284PQN	ENCFF669PKE	ENCFF504OFJ	ENCFF868XPW	ENCFF107XBP	non-target	ENCFF801YDB,ENCFF794CUL,ENCFF619LUS,ENCFF200OMG	ENCFF857QSU,ENCFF052HTH	ENCFF427UKK,ENCFF025LXR
ILF3	HepG2	ENCSR942MBU	ENCSR279HMU	ENCFF981UMN,ENCFF451OPE,ENCFF088WND,ENCFF790YDV	ENCFF415JGN,ENCFF603VPF	ENCFF157AHW,ENCFF357RYS	ENCFF631USM	ENCFF915NMF	ENCFF687BKU	ENCFF056QJU	ENCFF106OKS	ENCFF474HVU	non-target	ENCFF366MJN,ENCFF259JKZ,ENCFF006BJQ,ENCFF271EDI	ENCFF610JDV,ENCFF481PMW	ENCFF340RWX,ENCFF286KOT
SRSF1	HepG2	ENCSR094KBY	ENCSR603TCV	ENCFF714YYN,ENCFF729PCF,ENCFF583MPY,ENCFF801DDP	ENCFF707GZQ,ENCFF223XHU	ENCFF201QEY,ENCFF921HMS	ENCFF389NVF	ENCFF807XXS	ENCFF152NVY	ENCFF062CZD	ENCFF421VZA	ENCFF307AVH	non-target	ENCFF025YLM,ENCFF697WWV,ENCFF317AWM,ENCFF023MFT	ENCFF755GKJ,ENCFF571ARP	ENCFF334SUT,ENCFF262BZV
BOP1	HepG2	ENCSR925SYZ	ENCSR264TUE	ENCFF391CEI,ENCFF623ISQ,ENCFF855LFN,ENCFF749LAP	ENCFF722HDV,ENCFF998VON	ENCFF423DDU,ENCFF676UGO	ENCFF472MUX	ENCFF822WWH	ENCFF261AHI	ENCFF330DWK	ENCFF448LJN	ENCFF482UZM	non-target	ENCFF427IYE,ENCFF554VFV,ENCFF032JQZ,ENCFF191JJU	ENCFF742IJE,ENCFF231NKH	ENCFF324NDP,ENCFF562MRH
PHF6	HepG2	ENCSR681SMT	ENCSR674KEK	ENCFF549TVE,ENCFF771PUB,ENCFF547FWK,ENCFF407IVG	ENCFF229WSC,ENCFF421IAK	ENCFF492RXP,ENCFF095FKD	ENCFF488RGZ	ENCFF932KRW	ENCFF243KTT	ENCFF218OBM	ENCFF284RKZ	ENCFF645HJL	non-target	ENCFF006QAK,ENCFF278VBD,ENCFF613HXG,ENCFF989HXZ	ENCFF505HKR,ENCFF142SQX	ENCFF252YUA,ENCFF909SGR
PRPF6	HepG2	ENCSR529QEZ	ENCSR491FOC	ENCFF690CJU,ENCFF010JXT,ENCFF244IXN,ENCFF696GCJ	ENCFF216RVH,ENCFF121FVJ	ENCFF938FON,ENCFF264YAY	ENCFF224WRA	ENCFF586HKO	ENCFF844THW	ENCFF604IJA	ENCFF814XHT	ENCFF647TAZ	non-target	ENCFF813XBJ,ENCFF276KEO,ENCFF307YSL,ENCFF823EPB	ENCFF326XKY,ENCFF712XJM	ENCFF243JZQ,ENCFF266MHP
STIP1	HepG2	ENCSR871BXO	ENCSR279HMU	ENCFF428OIY,ENCFF181CND,ENCFF167BKF,ENCFF609VED	ENCFF132LSH,ENCFF562CPJ	ENCFF094ADB,ENCFF714YBC	ENCFF596MHW	ENCFF232DCZ	ENCFF358IPV	ENCFF768BGC	ENCFF535BFV	ENCFF821GHQ	non-target	ENCFF366MJN,ENCFF259JKZ,ENCFF006BJQ,ENCFF271EDI	ENCFF610JDV,ENCFF481PMW	ENCFF340RWX,ENCFF286KOT
EIF4A3	HepG2	ENCSR957EEG	ENCSR237YZT	ENCFF805OZZ,ENCFF938YNE,ENCFF575QOO,ENCFF954MLV	ENCFF224ALJ,ENCFF037BCP	ENCFF710RWV,ENCFF875SRJ	ENCFF742JOT	ENCFF448RUF	ENCFF782DVX	ENCFF102POQ	ENCFF890NBK	ENCFF750GQB	non-target	ENCFF801YDB,ENCFF794CUL,ENCFF619LUS,ENCFF200OMG	ENCFF857QSU,ENCFF052HTH	ENCFF427UKK,ENCFF025LXR
RBM34	HepG2	ENCSR318HAT	ENCSR491FOC	ENCFF282QMJ,ENCFF269UFD,ENCFF123LMD,ENCFF108UVC	ENCFF813XMA,ENCFF292QAQ	ENCFF502LBA,ENCFF407HGD	ENCFF040XBD	ENCFF081UGQ	ENCFF892SCV	ENCFF425XVT	ENCFF831DBO	ENCFF023YAG	non-target	ENCFF813XBJ,ENCFF276KEO,ENCFF307YSL,ENCFF823EPB	ENCFF326XKY,ENCFF712XJM	ENCFF243JZQ,ENCFF266MHP
SLBP	HepG2	ENCSR519KXM	ENCSR042QTH	ENCFF630ASZ,ENCFF242WVU,ENCFF978VKP,ENCFF651KHH	ENCFF628MBB,ENCFF123CNA	ENCFF490GQD,ENCFF282OHJ	ENCFF727WEW	ENCFF194RTZ	ENCFF252WUW	ENCFF352TKR	ENCFF158RWR	ENCFF587JCP	non-target	ENCFF399RNY,ENCFF964LLJ,ENCFF546VNH,ENCFF420URE	ENCFF829TUN,ENCFF350VVR	ENCFF726AVT,ENCFF657KMW
RBM25	HepG2	ENCSR610AEI	ENCSR603TCV	ENCFF052IYR,ENCFF682KDM,ENCFF418YVG,ENCFF335MQE	ENCFF962XCB,ENCFF349KHC	ENCFF698PRV,ENCFF448NET	ENCFF342XIO	ENCFF257NZG	ENCFF374UWH	ENCFF923BVL	ENCFF645ISS	ENCFF670EVQ	non-target	ENCFF025YLM,ENCFF697WWV,ENCFF317AWM,ENCFF023MFT	ENCFF755GKJ,ENCFF571ARP	ENCFF334SUT,ENCFF262BZV
HNRNPF	HepG2	ENCSR599NNK	ENCSR105NML	ENCFF912COC,ENCFF828OZT,ENCFF510WUR,ENCFF752GNB	ENCFF876TOA,ENCFF269FXL	ENCFF177NUQ,ENCFF025DAQ	ENCFF220JWX	ENCFF388OGB	ENCFF031SBV	ENCFF378OSO	ENCFF089UTY	ENCFF509NIJ	non-target	ENCFF255GEL,ENCFF930LDL,ENCFF582GSM,ENCFF299GUW	ENCFF534AWV,ENCFF134QUL	ENCFF272JSE,ENCFF816DSO
PES1	HepG2	ENCSR496ETJ	ENCSR538QOG	ENCFF043BCI,ENCFF154HGX,ENCFF525YRL,ENCFF682FAA	ENCFF912OAO,ENCFF924YCA	ENCFF963UYC,ENCFF277IDU	ENCFF962OOR	ENCFF156EWA	ENCFF574GFR	ENCFF452TEY	ENCFF895CFY	ENCFF686LQO	non-target	ENCFF077URG,ENCFF909KFE,ENCFF924TZR,ENCFF949KOY	ENCFF823MST,ENCFF579IAU	ENCFF725CZV,ENCFF970SMH
BCLAF1	HepG2	ENCSR481AYC	ENCSR856ZRV	ENCFF863SFE,ENCFF267DZP,ENCFF132GHM,ENCFF182RAD	ENCFF254QYF,ENCFF775APS	ENCFF670VTV,ENCFF881ZZE	ENCFF989BIT	ENCFF497BSV	ENCFF791GZT	ENCFF535OUP	ENCFF773MUK	ENCFF894JHT	non-target	ENCFF385GEX,ENCFF922CDR,ENCFF403CZA,ENCFF278TEH	ENCFF705LNP,ENCFF038LUH	ENCFF231SUG,ENCFF533PXL
RPS10	K562	ENCSR004RGI	ENCSR084SCN	ENCFF503KUM,ENCFF843EUD,ENCFF893KFG,ENCFF815QDH	ENCFF459YMO,ENCFF922IOC	ENCFF762WIC,ENCFF623QYR	ENCFF598TXM	ENCFF094LUO	ENCFF601QWG	ENCFF852WCT	ENCFF503BSF	ENCFF623MIM	non-target	ENCFF420XPX,ENCFF861HTL,ENCFF029QIY,ENCFF464MHZ	ENCFF098BEA,ENCFF719PLT	ENCFF255JNV,ENCFF595PIT
FMR1	K562	ENCSR555LCE	ENCSR424QCW	ENCFF878CVQ,ENCFF854WET,ENCFF199PVY,ENCFF591AGR	ENCFF466MEG,ENCFF589DNB	ENCFF756YYV,ENCFF242GFU	ENCFF551WYQ	ENCFF263LSS	ENCFF877JKT	ENCFF594OVX	ENCFF134MXG	ENCFF016YQH	non-target	ENCFF791HTS,ENCFF691MJX,ENCFF078MXU,ENCFF656RXL	ENCFF847DQL,ENCFF523LXJ	ENCFF726AVK,ENCFF945TIU
FIP1L1	K562	ENCSR511BNY	ENCSR032YMP	ENCFF531GGR,ENCFF252ZKT,ENCFF812EPK,ENCFF500LRG	ENCFF281HMB,ENCFF043ATB	ENCFF578PXL,ENCFF665XYN	ENCFF845HGG	ENCFF275JGQ	ENCFF866CDY	ENCFF878FOT	ENCFF598MNK	ENCFF398VDX	non-target	ENCFF743EKS,ENCFF553PEN,ENCFF352SRA,ENCFF852RBO	ENCFF471AKF,ENCFF083EEO	ENCFF951HPS,ENCFF809LLU
EIF2S1	K562	ENCSR546MBH	ENCSR913CAE	ENCFF787GPF,ENCFF948JBB,ENCFF988DMQ,ENCFF990RVT	ENCFF064SEH,ENCFF121ZAU	ENCFF074KQD,ENCFF694XSD	ENCFF337ZID	ENCFF978TSB	ENCFF434VVJ	ENCFF266KDP	ENCFF469MYY	ENCFF955REM	non-target	ENCFF017WXT,ENCFF510GOL,ENCFF759IRT,ENCFF963MPW	ENCFF309OOI,ENCFF092XAP	ENCFF818KUW,ENCFF115OOZ
STAU1	K562	ENCSR777EDL	ENCSR032YMP	ENCFF799FSS,ENCFF798DTH,ENCFF376EIQ,ENCFF394RFA	ENCFF579GNE,ENCFF136KAS	ENCFF640MBX,ENCFF575BOM	ENCFF877WGX	ENCFF684RMT	ENCFF540CMD	ENCFF150QLG	ENCFF810UFN	ENCFF669FEU	non-target	ENCFF743EKS,ENCFF553PEN,ENCFF352SRA,ENCFF852RBO	ENCFF471AKF,ENCFF083EEO	ENCFF951HPS,ENCFF809LLU
AGO1	K562	ENCSR268JDD	ENCSR084SCN	ENCFF521YJN,ENCFF650VKT,ENCFF259SCX,ENCFF753WMF	ENCFF244QXH,ENCFF653PZL	ENCFF616WZW,ENCFF261BIW	ENCFF123EFG	ENCFF382AYV	ENCFF856NLP	ENCFF335VMP	ENCFF087GTP	ENCFF730CUU	non-target	ENCFF420XPX,ENCFF861HTL,ENCFF029QIY,ENCFF464MHZ	ENCFF098BEA,ENCFF719PLT	ENCFF255JNV,ENCFF595PIT
RPS3A	K562	ENCSR788YGG	ENCSR419JMU	ENCFF669IVD,ENCFF936LFG,ENCFF391UIO,ENCFF048UWF	ENCFF366CVH,ENCFF451VJH	ENCFF207ZCU,ENCFF874GFE	ENCFF304AGQ	ENCFF979JJU	ENCFF632ZTF	ENCFF807PYB	ENCFF121NAV	ENCFF314GVG	non-target	ENCFF447KSW,ENCFF111AWS,ENCFF539FEL,ENCFF276RDY	ENCFF264YZI,ENCFF742XEQ	ENCFF661LLS,ENCFF912ATD
GRWD1	K562	ENCSR528ASX	ENCSR572FFX	ENCFF846FDH,ENCFF717NPV,ENCFF616ZQN,ENCFF590EJN	ENCFF533ZTK,ENCFF033BGV	ENCFF511TAQ,ENCFF519KPV	ENCFF681VTZ	ENCFF931CQH	ENCFF350LMB	ENCFF307LST	ENCFF757RAV	ENCFF443QMY	non-target	ENCFF561XEM,ENCFF023EZN,ENCFF447KSW,ENCFF111AWS	ENCFF275ZEJ,ENCFF264YZI	ENCFF863EKL,ENCFF661LLS
TARDBP	K562	ENCSR134JRE	ENCSR129RWD	ENCFF604UQO,ENCFF513YBI,ENCFF239VZF,ENCFF624OCC	ENCFF634GSF,ENCFF141CTR	ENCFF827ISM,ENCFF912LNH	ENCFF835RRA	ENCFF981ZEB	ENCFF543OLO	ENCFF147BFH	ENCFF640NDE	ENCFF906VLL	non-target	ENCFF726LTF,ENCFF569YVH,ENCFF781HCE,ENCFF121QGM	ENCFF019XTR,ENCFF178NNK	ENCFF717QPG,ENCFF185JIF
CSTF2T	K562	ENCSR286OKW	ENCSR815CVQ	ENCFF008UHA,ENCFF138LDH,ENCFF678ZQI,ENCFF727HJS	ENCFF110CVQ,ENCFF743GOG	ENCFF272DAT,ENCFF414AXJ	ENCFF680HVK	ENCFF699HMJ	ENCFF501WHO	ENCFF756VKY	ENCFF487DVX	ENCFF178IOR	non-target	ENCFF312ANF,ENCFF124WIZ,ENCFF339ZUH,ENCFF292HLM	ENCFF461TSD,ENCFF985IXD	ENCFF098AIT,ENCFF504GSG
METAP2	K562	ENCSR952QDQ	ENCSR424QCW	ENCFF479MEU,ENCFF066WEL,ENCFF105EPY,ENCFF503QYK	ENCFF605WVQ,ENCFF371TVY	ENCFF743VCJ,ENCFF024UVT	ENCFF954JUG	ENCFF891JVI	ENCFF242QJW	ENCFF107YOB	ENCFF108GMZ	ENCFF179HJZ	non-target	ENCFF791HTS,ENCFF691MJX,ENCFF078MXU,ENCFF656RXL	ENCFF847DQL,ENCFF523LXJ	ENCFF726AVK,ENCFF945TIU
EEF2	K562	ENCSR181RLB	ENCSR661HEL	ENCFF647QUX,ENCFF808PNY,ENCFF923JKP,ENCFF763GZO	ENCFF507NQE,ENCFF333ZWZ	ENCFF444LQA,ENCFF185XHP	ENCFF264WTQ	ENCFF598VNI	ENCFF614ZPT	ENCFF619UAR	ENCFF230UEX	ENCFF822TCL	non-target	ENCFF539FEL,ENCFF276RDY,ENCFF325DLF,ENCFF616AQI	ENCFF742XEQ,ENCFF519YTY	ENCFF912ATD,ENCFF539FKS
UPF1	K562	ENCSR251ABP	ENCSR174OYC	ENCFF262ABF,ENCFF399ZJQ,ENCFF458YEY,ENCFF406XHI	ENCFF741EOK,ENCFF027DXP	ENCFF514SJG,ENCFF700DGA	ENCFF061TRZ	ENCFF107MPB	ENCFF814UWA	ENCFF201KYE	ENCFF052LRO	ENCFF326PEV	non-target	ENCFF361BPK,ENCFF826EEI,ENCFF605WBD,ENCFF508COB	ENCFF803MMD,ENCFF351XSJ	ENCFF629SOF,ENCFF310TYD
DDX24	K562	ENCSR067LLB	ENCSR913CAE	ENCFF071FJN,ENCFF892BVJ,ENCFF109YMT,ENCFF801CGH	ENCFF084KMK,ENCFF626FFP	ENCFF416DMF,ENCFF598RUC	ENCFF730BJA	ENCFF379UDO	ENCFF532VHZ	ENCFF582UFC	ENCFF930KWT	ENCFF432ZZR	non-target	ENCFF017WXT,ENCFF510GOL,ENCFF759IRT,ENCFF963MPW	ENCFF309OOI,ENCFF092XAP	ENCFF818KUW,ENCFF115OOZ
TIAL1	K562	ENCSR927TSP	ENCSR572FFX	ENCFF640OLN,ENCFF637CYG,ENCFF860XVB,ENCFF936XHH	ENCFF057FXC,ENCFF953IZH	ENCFF219OBZ,ENCFF582JZO	ENCFF905NAV	ENCFF766GCQ	ENCFF326WVI	ENCFF825MTC	ENCFF353SRM	ENCFF671PMP	non-target	ENCFF561XEM,ENCFF023EZN,ENCFF447KSW,ENCFF111AWS	ENCFF275ZEJ,ENCFF264YZI	ENCFF863EKL,ENCFF661LLS
HNRNPH1	K562	ENCSR354RSR	ENCSR341TTW	ENCFF573OBT,ENCFF155CZF,ENCFF972LAV,ENCFF069SAK	ENCFF879XKG,ENCFF036OFC	ENCFF693SKF,ENCFF704XXS	ENCFF696QMS	ENCFF317AIR	ENCFF618AWS	ENCFF299FHX	ENCFF243LVX	ENCFF860SIS	non-target	ENCFF378KNS,ENCFF467IYJ,ENCFF860BAF,ENCFF593JVU	ENCFF088NOQ,ENCFF986GCV	ENCFF991WLV,ENCFF201DUU
UPF2	K562	ENCSR810FHY	ENCSR438MDN	ENCFF949APM,ENCFF186PXP,ENCFF892SIK,ENCFF941MVX	ENCFF397BWB,ENCFF990XTX	ENCFF567TFK,ENCFF504GEQ	ENCFF282ZUP	ENCFF829PHK	ENCFF813QIR	ENCFF176FUM	ENCFF311QJP	ENCFF629DFB	non-target	ENCFF845QQB,ENCFF034YJI,ENCFF292YLK,ENCFF629XES	ENCFF239MNY,ENCFF961SOT	ENCFF299HTM,ENCFF973VHI
PA2G4	K562	ENCSR309PPC	ENCSR661HEL	ENCFF975IBI,ENCFF832JZQ,ENCFF418DBS,ENCFF602TYI	ENCFF909VJA,ENCFF503QON	ENCFF547KPJ,ENCFF760FTG	ENCFF055LYM	ENCFF489TPJ	ENCFF450TRL	ENCFF658SZK	ENCFF698CLZ	ENCFF279NRO	non-target	ENCFF539FEL,ENCFF276RDY,ENCFF325DLF,ENCFF616AQI	ENCFF742XEQ,ENCFF519YTY	ENCFF912ATD,ENCFF539FKS
PSIP1	K562	ENCSR611LQB	ENCSR572FFX	ENCFF362TMA,ENCFF633ABR,ENCFF975LDB,ENCFF755GDQ	ENCFF545BGJ,ENCFF434JYY	ENCFF654KKZ,ENCFF007TEL	ENCFF119NMX	ENCFF247JJN	ENCFF457TXU	ENCFF825QLY	ENCFF960TUZ	ENCFF028QTE	non-target	ENCFF561XEM,ENCFF023EZN,ENCFF447KSW,ENCFF111AWS	ENCFF275ZEJ,ENCFF264YZI	ENCFF863EKL,ENCFF661LLS
TFIP11	K562	ENCSR911DGK	ENCSR661HEL	ENCFF529OTI,ENCFF223KPI,ENCFF657JMI,ENCFF728FAS	ENCFF407PAK,ENCFF251OKX	ENCFF753ZNO,ENCFF693LTW	ENCFF923CFE	ENCFF204PGJ	ENCFF380IUO	ENCFF338KFA	ENCFF907FLL	ENCFF345VKK	non-target	ENCFF539FEL,ENCFF276RDY,ENCFF325DLF,ENCFF616AQI	ENCFF742XEQ,ENCFF519YTY	ENCFF912ATD,ENCFF539FKS
KHSRP	K562	ENCSR561CBC	ENCSR129RWD	ENCFF836BRY,ENCFF923XEM,ENCFF375JQN,ENCFF824PIA	ENCFF078YPS,ENCFF225SBM	ENCFF759PDN,ENCFF449OMT	ENCFF150TBA	ENCFF818GKG	ENCFF986RXL	ENCFF830EBT	ENCFF223DOM	ENCFF004VHA	non-target	ENCFF726LTF,ENCFF569YVH,ENCFF781HCE,ENCFF121QGM	ENCFF019XTR,ENCFF178NNK	ENCFF717QPG,ENCFF185JIF
YTHDC2	K562	ENCSR843LYF	ENCSR164MUK	ENCFF562JKQ,ENCFF931IOG,ENCFF114XOP,ENCFF624CYB	ENCFF315GRS,ENCFF122UZL	ENCFF938AJN,ENCFF238MNE	ENCFF741KQS	ENCFF717MDP	ENCFF577EKS	ENCFF299HTL	ENCFF857JBW	ENCFF607JER	non-target	ENCFF273KVQ,ENCFF751LOM,ENCFF767CVZ,ENCFF791XKE	ENCFF669VSB,ENCFF209PLP	ENCFF248BGZ,ENCFF895SDN
RTF1	K562	ENCSR783YSQ	ENCSR815CVQ	ENCFF476PGN,ENCFF164KUZ,ENCFF186AAM,ENCFF938REE	ENCFF416MVA,ENCFF671GZB	ENCFF619FKY,ENCFF970PGN	ENCFF690JCE	ENCFF954RHB	ENCFF861RNP	ENCFF874SGB	ENCFF216PUZ	ENCFF039IUU	non-target	ENCFF312ANF,ENCFF124WIZ,ENCFF339ZUH,ENCFF292HLM	ENCFF461TSD,ENCFF985IXD	ENCFF098AIT,ENCFF504GSG
HNRNPA0	K562	ENCSR552NBS	ENCSR419JMU	ENCFF363LMQ,ENCFF748ZFR,ENCFF211SQJ,ENCFF779NFX	ENCFF231ICO,ENCFF348NNA	ENCFF175PLL,ENCFF033NBF	ENCFF999ZPT	ENCFF315BPW	ENCFF826KVS	ENCFF264JMP	ENCFF648CKR	ENCFF082BWG	non-target	ENCFF447KSW,ENCFF111AWS,ENCFF539FEL,ENCFF276RDY	ENCFF264YZI,ENCFF742XEQ	ENCFF661LLS,ENCFF912ATD
PRPF8	K562	ENCSR137HKS	ENCSR661HEL	ENCFF237PYU,ENCFF687GVB,ENCFF353TSR,ENCFF664ZQE	ENCFF425MYO,ENCFF301UGH	ENCFF395LXU,ENCFF185JYR	ENCFF591JJU	ENCFF966HIX	ENCFF138GXI	ENCFF651GIN	ENCFF139NIC	ENCFF980ZLP	non-target	ENCFF539FEL,ENCFF276RDY,ENCFF325DLF,ENCFF616AQI	ENCFF742XEQ,ENCFF519YTY	ENCFF912ATD,ENCFF539FKS
SUB1	K562	ENCSR047AJA	ENCSR815CVQ	ENCFF720DIJ,ENCFF044OXQ,ENCFF011RMA,ENCFF394DBK	ENCFF252MOZ,ENCFF979CLD	ENCFF388PBW,ENCFF681FRS	ENCFF936LYX	ENCFF297CCY	ENCFF700UAJ	ENCFF883YHW	ENCFF060PUE	ENCFF026WAU	non-target	ENCFF312ANF,ENCFF124WIZ,ENCFF339ZUH,ENCFF292HLM	ENCFF461TSD,ENCFF985IXD	ENCFF098AIT,ENCFF504GSG
ZC3H8	K562	ENCSR448JAM	ENCSR718EWL	ENCFF606LUR,ENCFF122VPY,ENCFF888IWE,ENCFF257JTA	ENCFF860YYJ,ENCFF433ZJS	ENCFF239SLT,ENCFF466XYZ	ENCFF447WSN	ENCFF080IEN	ENCFF615NCX	ENCFF285JXP	ENCFF747AFW	ENCFF261KQR	non-target	ENCFF409FXM,ENCFF698ZGA,ENCFF357AKH,ENCFF113MXN	ENCFF995IVQ,ENCFF713RDR	ENCFF699ZGX,ENCFF266DWI
MATR3	K562	ENCSR792XFP	ENCSR129RWD	ENCFF680PND,ENCFF152PWD,ENCFF883YAT,ENCFF889JXP	ENCFF816VZI,ENCFF887GXB	ENCFF528TJW,ENCFF758CSC	ENCFF884GVJ	ENCFF273VDD	ENCFF912LLJ	ENCFF743VQA	ENCFF939FRX	ENCFF939HVG	non-target	ENCFF726LTF,ENCFF569YVH,ENCFF781HCE,ENCFF121QGM	ENCFF019XTR,ENCFF178NNK	ENCFF717QPG,ENCFF185JIF
MAGOH	K562	ENCSR849STR	ENCSR129RWD	ENCFF668SGZ,ENCFF245QUE,ENCFF032KCT,ENCFF897YVB	ENCFF184LBV,ENCFF286GKQ	ENCFF857TYH,ENCFF527QHY	ENCFF878XAY	ENCFF386XTJ	ENCFF645QJQ	ENCFF798NUZ	ENCFF935ASY	ENCFF026ZNQ	non-target	ENCFF726LTF,ENCFF569YVH,ENCFF781HCE,ENCFF121QGM	ENCFF019XTR,ENCFF178NNK	ENCFF717QPG,ENCFF185JIF
KHDRBS1	K562	ENCSR023HWI	ENCSR667PLJ	ENCFF360LCP,ENCFF273RUL,ENCFF007AYD,ENCFF463IGP	ENCFF738SSD,ENCFF656QEN	ENCFF573KPK,ENCFF870IID	ENCFF313RWH	ENCFF215CJR	ENCFF686SUH	ENCFF842CNT	ENCFF873ARR	ENCFF661GZZ	non-target	ENCFF981SWJ,ENCFF087MDC,ENCFF326WTJ,ENCFF767QZM	ENCFF804JHE,ENCFF490QNF	ENCFF015IHM,ENCFF402NWA
NFX1	K562	ENCSR007XKL	ENCSR815CVQ	ENCFF631VKJ,ENCFF976PKZ,ENCFF472AIM,ENCFF934MFY	ENCFF878JKR,ENCFF466OZP	ENCFF151PKL,ENCFF631JLQ	ENCFF863ETM	ENCFF319VPJ	ENCFF853FST	ENCFF423FKG	ENCFF626RSF	ENCFF572NUO	non-target	ENCFF312ANF,ENCFF124WIZ,ENCFF339ZUH,ENCFF292HLM	ENCFF461TSD,ENCFF985IXD	ENCFF098AIT,ENCFF504GSG
ILF2	K562	ENCSR126ARZ	ENCSR419JMU	ENCFF958QIG,ENCFF649CVA,ENCFF190WFC,ENCFF501EWO	ENCFF580GZU,ENCFF180DBV	ENCFF550EOK,ENCFF134MCB	ENCFF910XRA	ENCFF677NSL	ENCFF993KSN	ENCFF005WWP	ENCFF519MGH	ENCFF986KET	non-target	ENCFF447KSW,ENCFF111AWS,ENCFF539FEL,ENCFF276RDY	ENCFF264YZI,ENCFF742XEQ	ENCFF661LLS,ENCFF912ATD
RBM39	K562	ENCSR678WOA	ENCSR164MUK	ENCFF690FNB,ENCFF138BDU,ENCFF089BZM,ENCFF971KXV	ENCFF248HXN,ENCFF453GTC	ENCFF417CJC,ENCFF851NKA	ENCFF409HCT	ENCFF681TZJ	ENCFF803XDN	ENCFF077RQY	ENCFF952LZP	ENCFF296YUO	non-target	ENCFF273KVQ,ENCFF751LOM,ENCFF767CVZ,ENCFF791XKE	ENCFF669VSB,ENCFF209PLP	ENCFF248BGZ,ENCFF895SDN
ATP5C1	K562	ENCSR231DXJ	ENCSR143COQ	ENCFF721FEW,ENCFF208ITZ,ENCFF013SFL,ENCFF913CRN	ENCFF126CJL,ENCFF912MYI	ENCFF813GTX,ENCFF174GSV	ENCFF053WGT	ENCFF776QDY	ENCFF190OYO	ENCFF817PPJ	ENCFF285RNS	ENCFF665BWJ	non-target	ENCFF496RXN,ENCFF865MIT,ENCFF160WAF,ENCFF682YLE	ENCFF695KEA,ENCFF848JJM	ENCFF623URV,ENCFF400RTX
LSM11	K562	ENCSR762FEO	ENCSR572FFX	ENCFF281VIC,ENCFF369PRJ,ENCFF483ITW,ENCFF356FGY	ENCFF014AWU,ENCFF858LCJ	ENCFF716MQK,ENCFF732EUQ	ENCFF359QJI	ENCFF889KSN	ENCFF809AQU	ENCFF882KYQ	ENCFF202WDR	ENCFF344ARE	non-target	ENCFF561XEM,ENCFF023EZN,ENCFF447KSW,ENCFF111AWS	ENCFF275ZEJ,ENCFF264YZI	ENCFF863EKL,ENCFF661LLS
EIF4G1	K562	ENCSR712CSN	ENCSR667PLJ	ENCFF446DSH,ENCFF392ENF,ENCFF862RGW,ENCFF300PDX	ENCFF576JMA,ENCFF655CAA	ENCFF713RIW,ENCFF923IYZ	ENCFF009VAX	ENCFF742HVI	ENCFF597WRL	ENCFF406GDG	ENCFF354PTB	ENCFF510KPT	non-target	ENCFF981SWJ,ENCFF087MDC,ENCFF326WTJ,ENCFF767QZM	ENCFF804JHE,ENCFF490QNF	ENCFF015IHM,ENCFF402NWA
SRPK2	K562	ENCSR524YXQ	ENCSR174OYC	ENCFF426VUQ,ENCFF432ZRH,ENCFF796MOB,ENCFF367RLX	ENCFF742QEH,ENCFF954RDX	ENCFF227MQI,ENCFF171GSN	ENCFF938ODP	ENCFF796WUV	ENCFF826PGB	ENCFF571AZF	ENCFF862ORJ	ENCFF347QFQ	non-target	ENCFF361BPK,ENCFF826EEI,ENCFF605WBD,ENCFF508COB	ENCFF803MMD,ENCFF351XSJ	ENCFF629SOF,ENCFF310TYD
SF3B4	K562	ENCSR081XRA	ENCSR344XID	ENCFF043FJK,ENCFF457SHF,ENCFF147QKG,ENCFF143SRK	ENCFF375HRX,ENCFF960VQB	ENCFF249VFZ,ENCFF914DOT	ENCFF925RTK	ENCFF958WPS	ENCFF317BOY	ENCFF679JAC	ENCFF696HGX	ENCFF890LPH	non-target	ENCFF799FEY,ENCFF686ZOZ,ENCFF891EGO,ENCFF667EXM	ENCFF265ZZB,ENCFF970PYT	ENCFF040ZLI,ENCFF170EPB
PCBP3	K562	ENCSR105LOV	ENCSR341TTW	ENCFF736GGP,ENCFF923CVD,ENCFF812OKM,ENCFF757NXE	ENCFF976ZBW,ENCFF320TAO	ENCFF153TIQ,ENCFF480QUD	ENCFF401SMK	ENCFF916GLB	ENCFF844TAR	ENCFF269RTO	ENCFF336AJD	ENCFF878VQW	non-target	ENCFF378KNS,ENCFF467IYJ,ENCFF860BAF,ENCFF593JVU	ENCFF088NOQ,ENCFF986GCV	ENCFF991WLV,ENCFF201DUU
XRN2	K562	ENCSR717SJA	ENCSR661HEL	ENCFF134NCC,ENCFF037BLA,ENCFF878WHV,ENCFF387GYI	ENCFF845EQM,ENCFF151NOV	ENCFF507NEL,ENCFF334SXN	ENCFF552GXF	ENCFF186OZV	ENCFF099WZT	ENCFF521JSV	ENCFF165RFJ	ENCFF903MDA	non-target	ENCFF539FEL,ENCFF276RDY,ENCFF325DLF,ENCFF616AQI	ENCFF742XEQ,ENCFF519YTY	ENCFF912ATD,ENCFF539FKS
AKAP8L	K562	ENCSR809ISU	ENCSR143COQ	ENCFF927KFU,ENCFF523KNZ,ENCFF146BTC,ENCFF561DEY	ENCFF609SET,ENCFF906KPN	ENCFF490TZK,ENCFF134YUL	ENCFF489VEL	ENCFF425XLT	ENCFF331IBU	ENCFF425DRF	ENCFF534USF	ENCFF642YKM	non-target	ENCFF496RXN,ENCFF865MIT,ENCFF160WAF,ENCFF682YLE	ENCFF695KEA,ENCFF848JJM	ENCFF623URV,ENCFF400RTX
DDX6	K562	ENCSR119QWQ	ENCSR913CAE	ENCFF806SKJ,ENCFF533LSQ,ENCFF740MTB,ENCFF489FRK	ENCFF322RFN,ENCFF235FSQ	ENCFF835GFE,ENCFF646RKY	ENCFF058CGG	ENCFF364YDQ	ENCFF320NSW	ENCFF959LKN	ENCFF740MAQ	ENCFF108TFB	non-target	ENCFF017WXT,ENCFF510GOL,ENCFF759IRT,ENCFF963MPW	ENCFF309OOI,ENCFF092XAP	ENCFF818KUW,ENCFF115OOZ
EIF3H	K562	ENCSR096WVE	ENCSR226KWO	ENCFF951GAY,ENCFF060PJQ,ENCFF043CWG,ENCFF807YCT	ENCFF436KRH,ENCFF852UMT	ENCFF653TEO,ENCFF948LWL	ENCFF541YSY	ENCFF410KOP	ENCFF670JLL	ENCFF257VHL	ENCFF908IFW	ENCFF117VBX	non-target	ENCFF432ZMG,ENCFF913HPT,ENCFF447KSW,ENCFF111AWS	ENCFF611RKG,ENCFF264YZI	ENCFF441IEV,ENCFF661LLS
G3BP1	K562	ENCSR792CBM	ENCSR129RWD	ENCFF159YAB,ENCFF694AFX,ENCFF996JYA,ENCFF309THL	ENCFF439AJQ,ENCFF905UVV	ENCFF514HLP,ENCFF620RSG	ENCFF939NUB	ENCFF756JXR	ENCFF567JCZ	ENCFF050SNN	ENCFF216VDD	ENCFF335HJY	non-target	ENCFF726LTF,ENCFF569YVH,ENCFF781HCE,ENCFF121QGM	ENCFF019XTR,ENCFF178NNK	ENCFF717QPG,ENCFF185JIF
MBNL1	K562	ENCSR222COT	ENCSR143COQ	ENCFF539DCY,ENCFF884LZZ,ENCFF597YDI,ENCFF474QQW	ENCFF602NZP,ENCFF323HHA	ENCFF225ILH,ENCFF346YYV	ENCFF686ARQ	ENCFF902PEO	ENCFF446JTL	ENCFF011IRD	ENCFF854RIJ	ENCFF204LAF	non-target	ENCFF496RXN,ENCFF865MIT,ENCFF160WAF,ENCFF682YLE	ENCFF695KEA,ENCFF848JJM	ENCFF623URV,ENCFF400RTX
MTPAP	K562	ENCSR631RFX	ENCSR174OYC	ENCFF290ARC,ENCFF455TOI,ENCFF491FHA,ENCFF568ITK	ENCFF796PIP,ENCFF199VRU	ENCFF405REA,ENCFF479EPT	ENCFF355NQQ	ENCFF614OGH	ENCFF413NRG	ENCFF599GUY	ENCFF883KJG	ENCFF673WJO	non-target	ENCFF361BPK,ENCFF826EEI,ENCFF605WBD,ENCFF508COB	ENCFF803MMD,ENCFF351XSJ	ENCFF629SOF,ENCFF310TYD
DKC1	K562	ENCSR494UDF	ENCSR143COQ	ENCFF366WCT,ENCFF465BOU,ENCFF565LQE,ENCFF983CTL	ENCFF409LOJ,ENCFF486CFB	ENCFF024EIA,ENCFF727WSZ	ENCFF731MDU	ENCFF187LQM	ENCFF961WKF	ENCFF057RLW	ENCFF848ZWS	ENCFF031TUP	non-target	ENCFF496RXN,ENCFF865MIT,ENCFF160WAF,ENCFF682YLE	ENCFF695KEA,ENCFF848JJM	ENCFF623URV,ENCFF400RTX
SDAD1	K562	ENCSR103NNB	ENCSR341TTW	ENCFF201DID,ENCFF056BCC,ENCFF049FJJ,ENCFF828RJB	ENCFF978PHH,ENCFF467MVA	ENCFF207PWU,ENCFF804ISR	ENCFF054FDE	ENCFF074ZJP	ENCFF251CKG	ENCFF527HOU	ENCFF461ZKQ	ENCFF611DPH	non-target	ENCFF378KNS,ENCFF467IYJ,ENCFF860BAF,ENCFF593JVU	ENCFF088NOQ,ENCFF986GCV	ENCFF991WLV,ENCFF201DUU
WRN	K562	ENCSR165BCF	ENCSR718EWL	ENCFF490GIG,ENCFF670IYQ,ENCFF931PKC,ENCFF063EWE	ENCFF399LRS,ENCFF864ZFK	ENCFF338FNP,ENCFF699WMK	ENCFF541FSO	ENCFF495IWA	ENCFF322NXP	ENCFF839VVL	ENCFF479YFU	ENCFF887VMB	non-target	ENCFF409FXM,ENCFF698ZGA,ENCFF357AKH,ENCFF113MXN	ENCFF995IVQ,ENCFF713RDR	ENCFF699ZGX,ENCFF266DWI
AKAP1	K562	ENCSR338CON	ENCSR913CAE	ENCFF804VKH,ENCFF934XRW,ENCFF714OWM,ENCFF835GXJ	ENCFF075FRX,ENCFF059NDC	ENCFF406CHS,ENCFF436MDF	ENCFF604SAI	ENCFF251MSZ	ENCFF958LFJ	ENCFF244DJK	ENCFF929PHX	ENCFF697JLT	non-target	ENCFF017WXT,ENCFF510GOL,ENCFF759IRT,ENCFF963MPW	ENCFF309OOI,ENCFF092XAP	ENCFF818KUW,ENCFF115OOZ
AKAP8	K562	ENCSR000YYN	ENCSR143COQ	ENCFF560XPH,ENCFF168XIN,ENCFF951YBZ,ENCFF097SNN	ENCFF065KHB,ENCFF640HPA	ENCFF267CJX,ENCFF338MWP	ENCFF677GGI	ENCFF470QIC	ENCFF590EHN	ENCFF858KEF	ENCFF390KVK	ENCFF154CMC	non-target	ENCFF496RXN,ENCFF865MIT,ENCFF160WAF,ENCFF682YLE	ENCFF695KEA,ENCFF848JJM	ENCFF623URV,ENCFF400RTX
PTBP1	K562	ENCSR527IVX	ENCSR129RWD	ENCFF184CDV,ENCFF642KBO,ENCFF893AGN,ENCFF456OPJ	ENCFF284EZP,ENCFF334ZEN	ENCFF840EAX,ENCFF660QHW	ENCFF275KND	ENCFF894VEL	ENCFF477PST	ENCFF063ISP	ENCFF573OXM	ENCFF146DIG	non-target	ENCFF726LTF,ENCFF569YVH,ENCFF781HCE,ENCFF121QGM	ENCFF019XTR,ENCFF178NNK	ENCFF717QPG,ENCFF185JIF
NONO	K562	ENCSR398HXV	ENCSR661HEL	ENCFF725RTN,ENCFF903AKL,ENCFF267KXL,ENCFF844AFL	ENCFF979TLK,ENCFF467RJQ	ENCFF329GND,ENCFF190LAA	ENCFF771CKJ	ENCFF820UHX	ENCFF731YHG	ENCFF623JLV	ENCFF157RAI	ENCFF187PZO	non-target	ENCFF539FEL,ENCFF276RDY,ENCFF325DLF,ENCFF616AQI	ENCFF742XEQ,ENCFF519YTY	ENCFF912ATD,ENCFF539FKS
DDX3X	K562	ENCSR000KYM	ENCSR913CAE	ENCFF569LWF,ENCFF509GSE,ENCFF497EYP,ENCFF671ZVB	ENCFF354JPP,ENCFF243AMZ	ENCFF479KRP,ENCFF738BQN	ENCFF843ZLE	ENCFF808OJK	ENCFF335JDN	ENCFF558WPZ	ENCFF810CIG	ENCFF019IPE	non-target	ENCFF017WXT,ENCFF510GOL,ENCFF759IRT,ENCFF963MPW	ENCFF309OOI,ENCFF092XAP	ENCFF818KUW,ENCFF115OOZ
IGF2BP3	K562	ENCSR302JQA	ENCSR129RWD	ENCFF853BIA,ENCFF216IIG,ENCFF224QTF,ENCFF119BHJ	ENCFF437DZT,ENCFF989MPW	ENCFF481RQP,ENCFF507XMS	ENCFF084CUI	ENCFF582SSC	ENCFF205VIG	ENCFF868WPS	ENCFF389STC	ENCFF089JJC	non-target	ENCFF726LTF,ENCFF569YVH,ENCFF781HCE,ENCFF121QGM	ENCFF019XTR,ENCFF178NNK	ENCFF717QPG,ENCFF185JIF
HNRNPA1	K562	ENCSR048BWH	ENCSR438MDN	ENCFF893RDF,ENCFF997NCB,ENCFF015PIM,ENCFF711RAQ	ENCFF244AJP,ENCFF395AZN	ENCFF859JEW,ENCFF733NQV	ENCFF540QSJ	ENCFF447RXL	ENCFF679DFR	ENCFF438JMK	ENCFF414BHG	ENCFF429HAB	non-target	ENCFF845QQB,ENCFF034YJI,ENCFF292YLK,ENCFF629XES	ENCFF239MNY,ENCFF961SOT	ENCFF299HTM,ENCFF973VHI
IGF2BP1	K562	ENCSR543LCG	ENCSR163JUC	ENCFF731HPX,ENCFF236VNZ,ENCFF772HHV,ENCFF474TNL	ENCFF117XXW,ENCFF640YDL	ENCFF224HCN,ENCFF365YEY	ENCFF108LKR	ENCFF342CTL	ENCFF587IMS	ENCFF381YJF	ENCFF693FBS	ENCFF277QNB	non-target	ENCFF076EAI,ENCFF478ILB,ENCFF102NCM,ENCFF875FRI	ENCFF157TKC,ENCFF739JDP	ENCFF412XQF,ENCFF564TZO
SRSF5	K562	ENCSR906RHU	ENCSR129RWD	ENCFF585QQZ,ENCFF676EOG,ENCFF030TOO,ENCFF303JYO	ENCFF142DJX,ENCFF287ZBH	ENCFF191VDV,ENCFF249KOG	ENCFF024FMR	ENCFF883DJW	ENCFF496ZPI	ENCFF775SKJ	ENCFF829RUW	ENCFF199SLK	non-target	ENCFF726LTF,ENCFF569YVH,ENCFF781HCE,ENCFF121QGM	ENCFF019XTR,ENCFF178NNK	ENCFF717QPG,ENCFF185JIF
NOL12	K562	ENCSR227AVS	ENCSR620PUP	ENCFF521OHO,ENCFF169FHW,ENCFF487GQP,ENCFF393SIM	ENCFF573RYU,ENCFF281TXS	ENCFF835MPQ,ENCFF863MNM	ENCFF417WIZ	ENCFF287DDN	ENCFF702YQX	ENCFF298RLM	ENCFF849MET	ENCFF857XZE	non-target	ENCFF548VUD,ENCFF818RDZ,ENCFF803FSB,ENCFF827KTS	ENCFF341FFK,ENCFF569CWO	ENCFF386LNA,ENCFF815ZLH
DDX55	K562	ENCSR856CJK	ENCSR572FFX	ENCFF084XHU,ENCFF204NNR,ENCFF991ERC,ENCFF147FOE	ENCFF804CRR,ENCFF450DRZ	ENCFF624GWY,ENCFF007RHB	ENCFF495CCR	ENCFF929SZO	ENCFF004NQP	ENCFF340ABK	ENCFF717IBC	ENCFF870OYB	non-target	ENCFF561XEM,ENCFF023EZN,ENCFF447KSW,ENCFF111AWS	ENCFF275ZEJ,ENCFF264YZI	ENCFF863EKL,ENCFF661LLS
FUS	K562	ENCSR325OOM	ENCSR084SCN	ENCFF129QEQ,ENCFF812YPN,ENCFF227UZU,ENCFF582EZJ	ENCFF564EFE,ENCFF983UYL	ENCFF653BNE,ENCFF453EMK	ENCFF863XSO	ENCFF109BDU	ENCFF011QIA	ENCFF613PGP	ENCFF118TGK	ENCFF769PXL	non-target	ENCFF420XPX,ENCFF861HTL,ENCFF029QIY,ENCFF464MHZ	ENCFF098BEA,ENCFF719PLT	ENCFF255JNV,ENCFF595PIT
EWSR1	K562	ENCSR831YGP	ENCSR913CAE	ENCFF948DRW,ENCFF004TES,ENCFF437UUS,ENCFF984GTS	ENCFF308UUY,ENCFF203CYP	ENCFF633HGM,ENCFF451RSU	ENCFF230OXC	ENCFF237RPZ	ENCFF046AOZ	ENCFF076DGZ	ENCFF383HEO	ENCFF418HRM	non-target	ENCFF017WXT,ENCFF510GOL,ENCFF759IRT,ENCFF963MPW	ENCFF309OOI,ENCFF092XAP	ENCFF818KUW,ENCFF115OOZ
PKM	K562	ENCSR978CSQ	ENCSR438MDN	ENCFF603FOE,ENCFF757COF,ENCFF837PUC,ENCFF124SVA	ENCFF085ZVA,ENCFF403CZS	ENCFF552VJT,ENCFF280XOA	ENCFF182OQD	ENCFF097LAL	ENCFF845WJI	ENCFF546LJV	ENCFF701SHT	ENCFF463BVI	non-target	ENCFF845QQB,ENCFF034YJI,ENCFF292YLK,ENCFF629XES	ENCFF239MNY,ENCFF961SOT	ENCFF299HTM,ENCFF973VHI
NPM1	K562	ENCSR346DZQ	ENCSR164MUK	ENCFF574DCO,ENCFF261ZCZ,ENCFF410BUA,ENCFF569SVK	ENCFF625PRU,ENCFF201SAL	ENCFF454XHB,ENCFF056ECX	ENCFF712XPP	ENCFF533LXA	ENCFF757CXS	ENCFF477DOH	ENCFF385NZR	ENCFF500ZSY	non-target	ENCFF273KVQ,ENCFF751LOM,ENCFF767CVZ,ENCFF791XKE	ENCFF669VSB,ENCFF209PLP	ENCFF248BGZ,ENCFF895SDN
DNAJC2	K562	ENCSR577OVP	ENCSR667PLJ	ENCFF202PQE,ENCFF572YPC,ENCFF509LZF,ENCFF945YQN	ENCFF246JPX,ENCFF958ZED	ENCFF662GLZ,ENCFF666OHO	ENCFF892VAM	ENCFF241PCY	ENCFF962KNO	ENCFF928HQP	ENCFF619XRO	ENCFF656YUE	non-target	ENCFF981SWJ,ENCFF087MDC,ENCFF326WTJ,ENCFF767QZM	ENCFF804JHE,ENCFF490QNF	ENCFF015IHM,ENCFF402NWA
CPSF6	K562	ENCSR384BDV	ENCSR424QCW	ENCFF904VNO,ENCFF420ZNS,ENCFF928HOG,ENCFF309PWM	ENCFF967WJV,ENCFF526GHJ	ENCFF578KLC,ENCFF260RMV	ENCFF286CHE	ENCFF308FGG	ENCFF756RGH	ENCFF912RWL	ENCFF332PUX	ENCFF572YYQ	non-target	ENCFF791HTS,ENCFF691MJX,ENCFF078MXU,ENCFF656RXL	ENCFF847DQL,ENCFF523LXJ	ENCFF726AVK,ENCFF945TIU
U2AF2	K562	ENCSR904CJQ	ENCSR344XID	ENCFF158ZML,ENCFF593VXV,ENCFF550GXB,ENCFF424URS	ENCFF318PFL,ENCFF667QFW	ENCFF927EJA,ENCFF257JMN	ENCFF858YJX	ENCFF457JLV	ENCFF143AKD	ENCFF483JQA	ENCFF091ZGT	ENCFF979UCO	non-target	ENCFF799FEY,ENCFF686ZOZ,ENCFF891EGO,ENCFF667EXM	ENCFF265ZZB,ENCFF970PYT	ENCFF040ZLI,ENCFF170EPB
SART3	K562	ENCSR954HAY	ENCSR419JMU	ENCFF517FBY,ENCFF168QLG,ENCFF043UGU,ENCFF610JSB	ENCFF488MVU,ENCFF302IKH	ENCFF601UZZ,ENCFF310CXH	ENCFF056GIL	ENCFF476ILH	ENCFF727LWV	ENCFF553RZY	ENCFF295YAD	ENCFF192ALJ	non-target	ENCFF447KSW,ENCFF111AWS,ENCFF539FEL,ENCFF276RDY	ENCFF264YZI,ENCFF742XEQ	ENCFF661LLS,ENCFF912ATD
TROVE2	K562	ENCSR060KRD	ENCSR092WKG	ENCFF147ZUG,ENCFF258ZFF,ENCFF310TVI,ENCFF118MHK	ENCFF405TFQ,ENCFF542NHR	ENCFF353KRT,ENCFF346WTX	ENCFF795IAY	ENCFF003FXP	ENCFF759YLE	ENCFF231PFB	ENCFF354ZAD	ENCFF861OWM	non-target	ENCFF002UOR,ENCFF316CCA,ENCFF508KBY,ENCFF864TPH	ENCFF746YUL,ENCFF871DVA	ENCFF756OUJ,ENCFF375SEL
HNRNPUL1	K562	ENCSR034VBA	ENCSR164MUK	ENCFF790GXP,ENCFF903WQO,ENCFF771FXY,ENCFF312FGA	ENCFF836HER,ENCFF552SMO	ENCFF993RYQ,ENCFF295WGJ	ENCFF928RAM	ENCFF138FZZ	ENCFF321CDA	ENCFF149WHS	ENCFF078PZF	ENCFF572CYC	non-target	ENCFF273KVQ,ENCFF751LOM,ENCFF767CVZ,ENCFF791XKE	ENCFF669VSB,ENCFF209PLP	ENCFF248BGZ,ENCFF895SDN
WDR3	K562	ENCSR334BTA	ENCSR174OYC	ENCFF359MKN,ENCFF036TJP,ENCFF196VSU,ENCFF936MDY	ENCFF792URI,ENCFF792ARI	ENCFF130BIS,ENCFF013ZFL	ENCFF164NEK	ENCFF782FMI	ENCFF465GWX	ENCFF067BHW	ENCFF991MXY	ENCFF272OYL	non-target	ENCFF361BPK,ENCFF826EEI,ENCFF605WBD,ENCFF508COB	ENCFF803MMD,ENCFF351XSJ	ENCFF629SOF,ENCFF310TYD
SBDS	K562	ENCSR219DXZ	ENCSR419JMU	ENCFF399SDB,ENCFF026XUB,ENCFF909MEM,ENCFF571ZRQ	ENCFF240URJ,ENCFF229DXA	ENCFF065ISI,ENCFF131OZI	ENCFF653RWS	ENCFF504BJM	ENCFF681JLG	ENCFF748YJB	ENCFF987ADB	ENCFF619PDH	non-target	ENCFF447KSW,ENCFF111AWS,ENCFF539FEL,ENCFF276RDY	ENCFF264YZI,ENCFF742XEQ	ENCFF661LLS,ENCFF912ATD
ABCF1	K562	ENCSR721MXZ	ENCSR032YMP	ENCFF444LJL,ENCFF082HTI,ENCFF719MPH,ENCFF552MNU	ENCFF661IOX,ENCFF146LDM	ENCFF836CNC,ENCFF123IWZ	ENCFF715QGC	ENCFF070YWT	ENCFF998MTG	ENCFF192GDV	ENCFF543AWA	ENCFF708ZDP	non-target	ENCFF743EKS,ENCFF553PEN,ENCFF352SRA,ENCFF852RBO	ENCFF471AKF,ENCFF083EEO	ENCFF951HPS,ENCFF809LLU
DROSHA	K562	ENCSR624XHG	ENCSR164MUK	ENCFF154YPK,ENCFF294QPX,ENCFF649TZL,ENCFF378AUD	ENCFF772BWX,ENCFF475GCB	ENCFF104OHS,ENCFF809TWR	ENCFF747BCJ	ENCFF307TTC	ENCFF513MYJ	ENCFF474FEI	ENCFF269VLX	ENCFF686OKA	non-target	ENCFF273KVQ,ENCFF751LOM,ENCFF767CVZ,ENCFF791XKE	ENCFF669VSB,ENCFF209PLP	ENCFF248BGZ,ENCFF895SDN
KRR1	K562	ENCSR244SIO	ENCSR424QCW	ENCFF346JDA,ENCFF346UVT,ENCFF608CNU,ENCFF322RVL	ENCFF325HPS,ENCFF396NWL	ENCFF066NVL,ENCFF335WQT	ENCFF822QTC	ENCFF036LAZ	ENCFF106WFY	ENCFF804SYU	ENCFF404HCF	ENCFF383UHK	non-target	ENCFF791HTS,ENCFF691MJX,ENCFF078MXU,ENCFF656RXL	ENCFF847DQL,ENCFF523LXJ	ENCFF726AVK,ENCFF945TIU
SRSF7	K562	ENCSR139LOF	ENCSR163JUC	ENCFF896QFF,ENCFF701SBH,ENCFF239MZX,ENCFF781MVI	ENCFF670GAC,ENCFF416OJO	ENCFF331KZJ,ENCFF429LPI	ENCFF614YFC	ENCFF059TND	ENCFF689ITO	ENCFF018RFK	ENCFF111LXV	ENCFF346BLZ	non-target	ENCFF076EAI,ENCFF478ILB,ENCFF102NCM,ENCFF875FRI	ENCFF157TKC,ENCFF739JDP	ENCFF412XQF,ENCFF564TZO
EIF4B	K562	ENCSR774BXV	ENCSR913CAE	ENCFF824FES,ENCFF540OGR,ENCFF439RFC,ENCFF745IWF	ENCFF787WRI,ENCFF725XGI	ENCFF678MML,ENCFF906ZEX	ENCFF011ZAJ	ENCFF322IFK	ENCFF451PSQ	ENCFF966VWX	ENCFF520FWP	ENCFF278WXI	non-target	ENCFF017WXT,ENCFF510GOL,ENCFF759IRT,ENCFF963MPW	ENCFF309OOI,ENCFF092XAP	ENCFF818KUW,ENCFF115OOZ
SFPQ	K562	ENCSR535YPK	ENCSR164MUK	ENCFF783RKF,ENCFF482OXE,ENCFF379KXH,ENCFF657TEH	ENCFF800MGC,ENCFF105GIS	ENCFF493QTZ,ENCFF667UOW	ENCFF643ISN	ENCFF039EHX	ENCFF736NGE	ENCFF180WFB	ENCFF905FPA	ENCFF043EFN	non-target	ENCFF273KVQ,ENCFF751LOM,ENCFF767CVZ,ENCFF791XKE	ENCFF669VSB,ENCFF209PLP	ENCFF248BGZ,ENCFF895SDN
RAVER1	K562	ENCSR904BCZ	ENCSR344XID	ENCFF336OBP,ENCFF014RYG,ENCFF062MDL,ENCFF297WKY	ENCFF939XGF,ENCFF793LEQ	ENCFF379QCG,ENCFF526APC	ENCFF373XEU	ENCFF021QWF	ENCFF411CHU	ENCFF839GLP	ENCFF138EQJ	ENCFF379YZN	non-target	ENCFF799FEY,ENCFF686ZOZ,ENCFF891EGO,ENCFF667EXM	ENCFF265ZZB,ENCFF970PYT	ENCFF040ZLI,ENCFF170EPB
LIN28B	K562	ENCSR598YQX	ENCSR572FFX	ENCFF115GMC,ENCFF621LMO,ENCFF922AOZ,ENCFF653FTD,ENCFF425BPJ,ENCFF391YLM	ENCFF011SYE,ENCFF655PJZ	ENCFF232HIK,ENCFF472NIN	ENCFF953FUO	ENCFF246SHJ	ENCFF111KTU	ENCFF444PRP	ENCFF118TGN	ENCFF176UOH	non-target	ENCFF561XEM,ENCFF023EZN,ENCFF447KSW,ENCFF111AWS	ENCFF275ZEJ,ENCFF264YZI	ENCFF863EKL,ENCFF661LLS
ESF1	K562	ENCSR077BPR	ENCSR032YMP	ENCFF522HAI,ENCFF324TSF,ENCFF417JZE,ENCFF108UUK	ENCFF074MFZ,ENCFF419DWP	ENCFF974EEA,ENCFF265WZZ	ENCFF846DWZ	ENCFF930UNF	ENCFF029DJO	ENCFF442ETI	ENCFF335IVM	ENCFF024SQQ	non-target	ENCFF743EKS,ENCFF553PEN,ENCFF352SRA,ENCFF852RBO	ENCFF471AKF,ENCFF083EEO	ENCFF951HPS,ENCFF809LLU
RECQL	K562	ENCSR310VND	ENCSR344XID	ENCFF824NZY,ENCFF321LQW,ENCFF227NAO,ENCFF610LJV	ENCFF675XGE,ENCFF784CVR	ENCFF040XCB,ENCFF511KJP	ENCFF129TNW	ENCFF429EAD	ENCFF390ZPP	ENCFF623CGV	ENCFF583RSI	ENCFF249JEI	non-target	ENCFF799FEY,ENCFF686ZOZ,ENCFF891EGO,ENCFF667EXM	ENCFF265ZZB,ENCFF970PYT	ENCFF040ZLI,ENCFF170EPB
UTP3	K562	ENCSR818TZM	ENCSR024FOF	ENCFF077APU,ENCFF166XSJ,ENCFF706KHZ,ENCFF514EBL	ENCFF360HRC,ENCFF352JTG	ENCFF277YMR,ENCFF875OIH	ENCFF803RQL	ENCFF537TJE	ENCFF294DFH	ENCFF568OEF	ENCFF342JHX	ENCFF710GMX	non-target	ENCFF783QUA,ENCFF608ODT,ENCFF689SMR,ENCFF439VYF	ENCFF337HON,ENCFF015MCD	ENCFF774WYR,ENCFF909KDX
DDX27	K562	ENCSR584LDM	ENCSR245BNJ	ENCFF423NQN,ENCFF992VRQ,ENCFF008LRD,ENCFF648GRM	ENCFF342HXE,ENCFF141XOO	ENCFF069EQO,ENCFF661NOK	ENCFF653CWH	ENCFF159QMN	ENCFF871YJB	ENCFF047FIP	ENCFF632VDC	ENCFF222DJA	non-target	ENCFF551UKL,ENCFF769DTH,ENCFF454RKS,ENCFF224TRL	ENCFF674JPQ,ENCFF362TIW	ENCFF974XIU,ENCFF982PUC
HNRNPAB	K562	ENCSR778WPL	ENCSR419JMU	ENCFF803IAI,ENCFF742HTZ,ENCFF992JMW,ENCFF792QAB	ENCFF615OGG,ENCFF078DQE	ENCFF647OAM,ENCFF113ABD	ENCFF872JLV	ENCFF313XOT	ENCFF314DAC	ENCFF859CSE	ENCFF636PWZ	ENCFF571OQJ	non-target	ENCFF447KSW,ENCFF111AWS,ENCFF539FEL,ENCFF276RDY	ENCFF264YZI,ENCFF742XEQ	ENCFF661LLS,ENCFF912ATD
HNRNPU	K562	ENCSR047IUS	ENCSR438MDN	ENCFF577EOK,ENCFF698DQF,ENCFF811KDI,ENCFF241DHX	ENCFF854ZQF,ENCFF167VEV	ENCFF956BLU,ENCFF207RVM	ENCFF218MYB	ENCFF254JSG	ENCFF838FYK	ENCFF491KOR	ENCFF188BKI	ENCFF273ONV	non-target	ENCFF845QQB,ENCFF034YJI,ENCFF292YLK,ENCFF629XES	ENCFF239MNY,ENCFF961SOT	ENCFF299HTM,ENCFF973VHI
SRSF9	K562	ENCSR972AZD	ENCSR341TTW	ENCFF616FIR,ENCFF817WSL,ENCFF975YJK,ENCFF808HXX	ENCFF583XZV,ENCFF590FCI	ENCFF922XLL,ENCFF357CSV	ENCFF447ZMT	ENCFF508SUJ	ENCFF984UNL	ENCFF878LXI	ENCFF153QRU	ENCFF541EWU	non-target	ENCFF378KNS,ENCFF467IYJ,ENCFF860BAF,ENCFF593JVU	ENCFF088NOQ,ENCFF986GCV	ENCFF991WLV,ENCFF201DUU
RRP9	K562	ENCSR210KJB	ENCSR661HEL	ENCFF288GAY,ENCFF648ZMK,ENCFF665XYO,ENCFF044DKC	ENCFF943DLA,ENCFF852NOR	ENCFF079UMS,ENCFF060VTF	ENCFF855LGZ	ENCFF593MYK	ENCFF604ZIY	ENCFF180OKE	ENCFF078VJR	ENCFF522COR	non-target	ENCFF539FEL,ENCFF276RDY,ENCFF325DLF,ENCFF616AQI	ENCFF742XEQ,ENCFF519YTY	ENCFF912ATD,ENCFF539FKS
SRP68	K562	ENCSR312SRB	ENCSR661HEL	ENCFF338FLY,ENCFF966FZW,ENCFF324SCN,ENCFF233IUZ	ENCFF605SWX,ENCFF778BJG	ENCFF928OCW,ENCFF458CWM	ENCFF786UST	ENCFF489ENX	ENCFF182WSS	ENCFF027UHE	ENCFF731YZU	ENCFF808GBA	non-target	ENCFF539FEL,ENCFF276RDY,ENCFF325DLF,ENCFF616AQI	ENCFF742XEQ,ENCFF519YTY	ENCFF912ATD,ENCFF539FKS
ASCC1	K562	ENCSR253DCB	ENCSR913CAE	ENCFF750WBF,ENCFF292ROU,ENCFF051SXX,ENCFF241HLR	ENCFF369GVJ,ENCFF627QUR	ENCFF004YPW,ENCFF207UOR	ENCFF280ZBR	ENCFF650KVF	ENCFF558SRJ	ENCFF878YUK	ENCFF690XLO	ENCFF258CMZ	non-target	ENCFF017WXT,ENCFF510GOL,ENCFF759IRT,ENCFF963MPW	ENCFF309OOI,ENCFF092XAP	ENCFF818KUW,ENCFF115OOZ
APOBEC3C	K562	ENCSR963RLK	ENCSR620PUP	ENCFF557IPZ,ENCFF274VRW,ENCFF377HLA,ENCFF417JSJ	ENCFF125TRY,ENCFF236LSH	ENCFF498RFT,ENCFF717LRG	ENCFF797TZS	ENCFF683XDQ	ENCFF216WDM	ENCFF569CNV	ENCFF340IQR	ENCFF639WPP	non-target	ENCFF548VUD,ENCFF818RDZ,ENCFF803FSB,ENCFF827KTS	ENCFF341FFK,ENCFF569CWO	ENCFF386LNA,ENCFF815ZLH
FKBP4	K562	ENCSR379VXW	ENCSR572FFX	ENCFF911IEH,ENCFF779BON,ENCFF135JOS,ENCFF071MNZ	ENCFF315ITW,ENCFF200YZY	ENCFF806DFE,ENCFF089WYG	ENCFF622WIT	ENCFF237BTB	ENCFF180KEI	ENCFF357UPM	ENCFF022TZT	ENCFF440FES	non-target	ENCFF561XEM,ENCFF023EZN,ENCFF447KSW,ENCFF111AWS	ENCFF275ZEJ,ENCFF264YZI	ENCFF863EKL,ENCFF661LLS
RBM15	K562	ENCSR385UPQ	ENCSR143COQ	ENCFF512YTM,ENCFF908ZPI,ENCFF892GUZ,ENCFF664XEW	ENCFF514PRU,ENCFF719OYP	ENCFF693ZOK,ENCFF186CEX	ENCFF430QNJ	ENCFF241TXV	ENCFF239JBY	ENCFF614FBS	ENCFF558IIF	ENCFF905MLP	non-target	ENCFF496RXN,ENCFF865MIT,ENCFF160WAF,ENCFF682YLE	ENCFF695KEA,ENCFF848JJM	ENCFF623URV,ENCFF400RTX
UTP18	K562	ENCSR165VBD	ENCSR143COQ	ENCFF279NUI,ENCFF595BWN,ENCFF565DLY,ENCFF455LAT	ENCFF054NTN,ENCFF640DTV	ENCFF069EHP,ENCFF596BOP	ENCFF855HPO	ENCFF755OCK	ENCFF549TIW	ENCFF350VUO	ENCFF734AHK	ENCFF694AAT	non-target	ENCFF496RXN,ENCFF865MIT,ENCFF160WAF,ENCFF682YLE	ENCFF695KEA,ENCFF848JJM	ENCFF623URV,ENCFF400RTX
GEMIN5	K562	ENCSR398GHW	ENCSR661HEL	ENCFF912LEC,ENCFF060AVK,ENCFF227CAJ,ENCFF653ISV	ENCFF381TQI,ENCFF521DET	ENCFF976CVM,ENCFF126SDN	ENCFF506AVS	ENCFF343FQP	ENCFF692BYY	ENCFF465KET	ENCFF385CGF	ENCFF606GPQ	non-target	ENCFF539FEL,ENCFF276RDY,ENCFF325DLF,ENCFF616AQI	ENCFF742XEQ,ENCFF519YTY	ENCFF912ATD,ENCFF539FKS
NELFE	K562	ENCSR201WFU	ENCSR129RWD	ENCFF896WXL,ENCFF130KYO,ENCFF851STY,ENCFF201IXD	ENCFF941PND,ENCFF460JUI	ENCFF895XCH,ENCFF602UFH	ENCFF589IKE	ENCFF350XCC	ENCFF247HAD	ENCFF506QQX	ENCFF585YDT	ENCFF217XMT	non-target	ENCFF726LTF,ENCFF569YVH,ENCFF781HCE,ENCFF121QGM	ENCFF019XTR,ENCFF178NNK	ENCFF717QPG,ENCFF185JIF
GTF2F1	K562	ENCSR188IPO	ENCSR815CVQ	ENCFF120VYW,ENCFF613PBX,ENCFF633GYP,ENCFF406NEV	ENCFF173GBC,ENCFF195OAK	ENCFF346IJP,ENCFF377AZC	ENCFF465FTZ	ENCFF586XCH	ENCFF098TGI	ENCFF640ROG	ENCFF972COD	ENCFF834WDV	non-target	ENCFF312ANF,ENCFF124WIZ,ENCFF339ZUH,ENCFF292HLM	ENCFF461TSD,ENCFF985IXD	ENCFF098AIT,ENCFF504GSG
TRA2A	K562	ENCSR916WOI	ENCSR129RWD	ENCFF660PCY,ENCFF523XON,ENCFF945WRF,ENCFF609PLL	ENCFF497GZB,ENCFF529ZHW	ENCFF194NKK,ENCFF517KFU	ENCFF863TVH	ENCFF337ONL	ENCFF319DVC	ENCFF296LZU	ENCFF544IOD	ENCFF919VHL	non-target	ENCFF726LTF,ENCFF569YVH,ENCFF781HCE,ENCFF121QGM	ENCFF019XTR,ENCFF178NNK	ENCFF717QPG,ENCFF185JIF
SF1	K562	ENCSR562CCA	ENCSR164MUK	ENCFF815OVM,ENCFF944JKZ,ENCFF834VEC,ENCFF930IBV	ENCFF122ZHD,ENCFF923ABR	ENCFF374ESM,ENCFF217PCG	ENCFF415NVQ	ENCFF728RZM	ENCFF914MRD	ENCFF907FXP	ENCFF802PZL	ENCFF054ZFW	non-target	ENCFF273KVQ,ENCFF751LOM,ENCFF767CVZ,ENCFF791XKE	ENCFF669VSB,ENCFF209PLP	ENCFF248BGZ,ENCFF895SDN
CCDC124	K562	ENCSR874ZLI	ENCSR143COQ	ENCFF914DSS,ENCFF647LIH,ENCFF661CVY,ENCFF839KNW	ENCFF218TZW,ENCFF385UCY	ENCFF062LPX,ENCFF249LPC	ENCFF176QTQ	ENCFF267JDT	ENCFF448HKI	ENCFF292YMT	ENCFF034NSA	ENCFF822GFC	non-target	ENCFF496RXN,ENCFF865MIT,ENCFF160WAF,ENCFF682YLE	ENCFF695KEA,ENCFF848JJM	ENCFF623URV,ENCFF400RTX
PARN	K562	ENCSR306IOF	ENCSR667PLJ	ENCFF746IQK,ENCFF157XYW,ENCFF109XER,ENCFF812XLO	ENCFF129IJC,ENCFF558PAA	ENCFF566IRK,ENCFF530RYF	ENCFF053NVE	ENCFF408PKL	ENCFF271BIK	ENCFF306RKV	ENCFF978DHM	ENCFF455ZUD	non-target	ENCFF981SWJ,ENCFF087MDC,ENCFF326WTJ,ENCFF767QZM	ENCFF804JHE,ENCFF490QNF	ENCFF015IHM,ENCFF402NWA
G3BP2	K562	ENCSR246SOU	ENCSR344XID	ENCFF566MPK,ENCFF442AYV,ENCFF673LGY,ENCFF746QLB	ENCFF887EVA,ENCFF609OSZ	ENCFF349CFG,ENCFF059ZHP	ENCFF399TYA	ENCFF944VXU	ENCFF451VWY	ENCFF544UIC	ENCFF530PAL	ENCFF412UZI	non-target	ENCFF799FEY,ENCFF686ZOZ,ENCFF891EGO,ENCFF667EXM	ENCFF265ZZB,ENCFF970PYT	ENCFF040ZLI,ENCFF170EPB
SND1	K562	ENCSR232XRZ	ENCSR084SCN	ENCFF987PKL,ENCFF308NNN,ENCFF355MPA,ENCFF422QVT	ENCFF774LJE,ENCFF422SED	ENCFF630ZMK,ENCFF497VLT	ENCFF347ESH	ENCFF313DPO	ENCFF179OLX	ENCFF520WIO	ENCFF339XMZ	ENCFF699EQN	non-target	ENCFF420XPX,ENCFF861HTL,ENCFF029QIY,ENCFF464MHZ	ENCFF098BEA,ENCFF719PLT	ENCFF255JNV,ENCFF595PIT
EXOSC9	K562	ENCSR812EIA	ENCSR815CVQ	ENCFF374KHE,ENCFF609YVZ,ENCFF179APZ,ENCFF952XLG	ENCFF183ZLA,ENCFF229CNG	ENCFF918ZOI,ENCFF122WRK	ENCFF444TGB	ENCFF826GKX	ENCFF359SQB	ENCFF914ZJJ	ENCFF039VOM	ENCFF414RHB	non-target	ENCFF312ANF,ENCFF124WIZ,ENCFF339ZUH,ENCFF292HLM	ENCFF461TSD,ENCFF985IXD	ENCFF098AIT,ENCFF504GSG
TIA1	K562	ENCSR694LKY	ENCSR129RWD	ENCFF845KED,ENCFF228TQK,ENCFF647VRD,ENCFF773CAF	ENCFF011BRT,ENCFF425JBA	ENCFF400BRC,ENCFF900ZEJ	ENCFF113OUJ	ENCFF175DGT	ENCFF782ZQQ	ENCFF803PMF	ENCFF615GNU	ENCFF932XKZ	non-target	ENCFF726LTF,ENCFF569YVH,ENCFF781HCE,ENCFF121QGM	ENCFF019XTR,ENCFF178NNK	ENCFF717QPG,ENCFF185JIF
LARP4	K562	ENCSR866XLI	ENCSR164MUK	ENCFF273GWA,ENCFF062JZD,ENCFF058KBR,ENCFF864ZCE	ENCFF575NPD,ENCFF932UTI	ENCFF233FAT,ENCFF552HSC	ENCFF438LIG	ENCFF115AEO	ENCFF785RMD	ENCFF521RGB	ENCFF691NQB	ENCFF495EWN	non-target	ENCFF273KVQ,ENCFF751LOM,ENCFF767CVZ,ENCFF791XKE	ENCFF669VSB,ENCFF209PLP	ENCFF248BGZ,ENCFF895SDN
SAFB2	K562	ENCSR770LYW	ENCSR154OBA	ENCFF707EJL,ENCFF334WQQ,ENCFF118BKZ,ENCFF665ONM	ENCFF015CAG,ENCFF622TDG	ENCFF098EJT,ENCFF194ONM	ENCFF390CDK	ENCFF168SMN	ENCFF515CDO	ENCFF174BYC	ENCFF754QIP	ENCFF170REE	non-target	ENCFF044BTK,ENCFF958CDC,ENCFF826RCR,ENCFF356CGR	ENCFF902TTV,ENCFF583INI	ENCFF106IIP,ENCFF230OGW
TRIM56	K562	ENCSR300QFQ	ENCSR572FFX	ENCFF711JIW,ENCFF760FBT,ENCFF959BUP,ENCFF915WOP	ENCFF644KGR,ENCFF905QAH	ENCFF561BHJ,ENCFF793TCY	ENCFF079LOC	ENCFF099ZDX	ENCFF121VDD	ENCFF702VZF	ENCFF006DPZ	ENCFF276CIW	non-target	ENCFF561XEM,ENCFF023EZN,ENCFF447KSW,ENCFF111AWS	ENCFF275ZEJ,ENCFF264YZI	ENCFF863EKL,ENCFF661LLS
EIF3G	K562	ENCSR143UET	ENCSR084SCN	ENCFF614VYE,ENCFF352SRL,ENCFF579COJ,ENCFF525ZEB	ENCFF174XOJ,ENCFF907AFR	ENCFF989MEQ,ENCFF909NEF	ENCFF451RMM	ENCFF315YNK	ENCFF815LJY	ENCFF768WTD	ENCFF556ZOJ	ENCFF893QWV	non-target	ENCFF420XPX,ENCFF861HTL,ENCFF029QIY,ENCFF464MHZ	ENCFF098BEA,ENCFF719PLT	ENCFF255JNV,ENCFF595PIT
HNRNPM	K562	ENCSR746NIM	ENCSR032YMP	ENCFF507ZOO,ENCFF795GAH,ENCFF160TRI,ENCFF256UZO	ENCFF013OYM,ENCFF548EFX	ENCFF419TWU,ENCFF129QBF	ENCFF835MUT	ENCFF575XOE	ENCFF748TMH	ENCFF033OZU	ENCFF918OTK	ENCFF315NLU	non-target	ENCFF743EKS,ENCFF553PEN,ENCFF352SRA,ENCFF852RBO	ENCFF471AKF,ENCFF083EEO	ENCFF951HPS,ENCFF809LLU
CIRBP	K562	ENCSR056QEW	ENCSR129RWD	ENCFF410OHI,ENCFF302BCI,ENCFF622ZJZ,ENCFF532FZD	ENCFF496ARR,ENCFF815KLH	ENCFF338LWZ,ENCFF085OBP	ENCFF057IVI	ENCFF214PMX	ENCFF222BDW	ENCFF894VJE	ENCFF079DSO	ENCFF868CVC	non-target	ENCFF726LTF,ENCFF569YVH,ENCFF781HCE,ENCFF121QGM	ENCFF019XTR,ENCFF178NNK	ENCFF717QPG,ENCFF185JIF
HNRNPK	K562	ENCSR529JNJ	ENCSR129RWD	ENCFF710LAN,ENCFF945QZV,ENCFF267TVR,ENCFF817WNK	ENCFF197NJR,ENCFF397ATR	ENCFF057EXH,ENCFF203MVY	ENCFF527KUQ	ENCFF678CMJ	ENCFF112KFI	ENCFF991UUP	ENCFF182NTA	ENCFF035VWF	non-target	ENCFF726LTF,ENCFF569YVH,ENCFF781HCE,ENCFF121QGM	ENCFF019XTR,ENCFF178NNK	ENCFF717QPG,ENCFF185JIF
FAM120A	K562	ENCSR492BKM	ENCSR661HEL	ENCFF238SIB,ENCFF791QXP,ENCFF232RVX,ENCFF541QLM	ENCFF689YFW,ENCFF713AFP	ENCFF077YVT,ENCFF286WRD	ENCFF473HMC	ENCFF841VUF	ENCFF170RED	ENCFF776DXE	ENCFF816GHU	ENCFF715OFK	non-target	ENCFF539FEL,ENCFF276RDY,ENCFF325DLF,ENCFF616AQI	ENCFF742XEQ,ENCFF519YTY	ENCFF912ATD,ENCFF539FKS
XPO5	K562	ENCSR453HKS	ENCSR164MUK	ENCFF569JDC,ENCFF254DEP,ENCFF766GUZ,ENCFF052PAR	ENCFF779PNB,ENCFF485JUE	ENCFF393VSN,ENCFF077MJK	ENCFF554LYK	ENCFF070OXW	ENCFF140DAM	ENCFF171OOQ	ENCFF634RGS	ENCFF846GXN	non-target	ENCFF273KVQ,ENCFF751LOM,ENCFF767CVZ,ENCFF791XKE	ENCFF669VSB,ENCFF209PLP	ENCFF248BGZ,ENCFF895SDN
LARP7	K562	ENCSR770OWW	ENCSR572FFX	ENCFF233GFO,ENCFF732ENI,ENCFF202DDK,ENCFF225DFF	ENCFF740AJJ,ENCFF392BKD	ENCFF500MVK,ENCFF558YCU	ENCFF717PTW	ENCFF698SWE	ENCFF549OGI	ENCFF905INT	ENCFF185JZT	ENCFF925EIG	non-target	ENCFF561XEM,ENCFF023EZN,ENCFF447KSW,ENCFF111AWS	ENCFF275ZEJ,ENCFF264YZI	ENCFF863EKL,ENCFF661LLS
CEBPZ	K562	ENCSR637EFF	ENCSR163JUC	ENCFF952VZE,ENCFF926DZS,ENCFF313ADT,ENCFF776HWW	ENCFF631PFE,ENCFF825OIW	ENCFF470IYV,ENCFF919VBZ	ENCFF210USN	ENCFF211LFY	ENCFF900SWD	ENCFF534HAZ	ENCFF300WLJ	ENCFF064EMZ	non-target	ENCFF076EAI,ENCFF478ILB,ENCFF102NCM,ENCFF875FRI	ENCFF157TKC,ENCFF739JDP	ENCFF412XQF,ENCFF564TZO
U2AF1	K562	ENCSR342EDG	ENCSR344XID	ENCFF670ZRN,ENCFF049UBT,ENCFF365IMS,ENCFF725MSZ	ENCFF141MVP,ENCFF033CDK	ENCFF330PUT,ENCFF582WUD	ENCFF916EJT	ENCFF551OHU	ENCFF324OTM	ENCFF235TKA	ENCFF120KAQ	ENCFF897YIY	non-target	ENCFF799FEY,ENCFF686ZOZ,ENCFF891EGO,ENCFF667EXM	ENCFF265ZZB,ENCFF970PYT	ENCFF040ZLI,ENCFF170EPB
ZNF800	K562	ENCSR974RYS	ENCSR341TTW	ENCFF700VXB,ENCFF738ESH,ENCFF158PIV,ENCFF193XLA	ENCFF796QBE,ENCFF148ENL	ENCFF960TFF,ENCFF199BHE	ENCFF413MAK	ENCFF614KIK	ENCFF585LEP	ENCFF629SNQ	ENCFF251DMN	ENCFF404GLP	non-target	ENCFF378KNS,ENCFF467IYJ,ENCFF860BAF,ENCFF593JVU	ENCFF088NOQ,ENCFF986GCV	ENCFF991WLV,ENCFF201DUU
SLTM	K562	ENCSR234YMW	ENCSR084SCN	ENCFF908EML,ENCFF905SLK,ENCFF641GDM,ENCFF258QNY	ENCFF587FDO,ENCFF020XNJ	ENCFF263ZMI,ENCFF932YFN	ENCFF936BKM	ENCFF005ITX	ENCFF301TXY	ENCFF305AOU	ENCFF232FKT	ENCFF083XSW	non-target	ENCFF420XPX,ENCFF861HTL,ENCFF029QIY,ENCFF464MHZ	ENCFF098BEA,ENCFF719PLT	ENCFF255JNV,ENCFF595PIT
NUFIP2	K562	ENCSR754RJA	ENCSR174OYC	ENCFF025VYH,ENCFF863JJI,ENCFF545UKS,ENCFF311RPE	ENCFF403GKL,ENCFF989GOF	ENCFF906DJB,ENCFF544AGP	ENCFF949TLK	ENCFF765DSX	ENCFF712UUX	ENCFF730XNS	ENCFF337FIF	ENCFF966EAS	non-target	ENCFF361BPK,ENCFF826EEI,ENCFF605WBD,ENCFF508COB	ENCFF803MMD,ENCFF351XSJ	ENCFF629SOF,ENCFF310TYD
DHX30	K562	ENCSR345VVZ	ENCSR667PLJ	ENCFF973CMM,ENCFF814DNY,ENCFF280NEO,ENCFF760AWK	ENCFF863ENC,ENCFF552ECL	ENCFF839XJC,ENCFF901MMJ	ENCFF090PLS	ENCFF168MPC	ENCFF204WLZ	ENCFF384YFB	ENCFF942JUV	ENCFF858VVK	non-target	ENCFF981SWJ,ENCFF087MDC,ENCFF326WTJ,ENCFF767QZM	ENCFF804JHE,ENCFF490QNF	ENCFF015IHM,ENCFF402NWA
TRNAU1AP	K562	ENCSR889MBF	ENCSR341TTW	ENCFF735MYQ,ENCFF932BIG,ENCFF078GVE,ENCFF958WDB	ENCFF198QWE,ENCFF040COG	ENCFF225LTY,ENCFF825EXV	ENCFF081IYR	ENCFF830SNZ	ENCFF353XFT	ENCFF635FVR	ENCFF624QMV	ENCFF818FWE	non-target	ENCFF378KNS,ENCFF467IYJ,ENCFF860BAF,ENCFF593JVU	ENCFF088NOQ,ENCFF986GCV	ENCFF991WLV,ENCFF201DUU
FTO	K562	ENCSR688GVV	ENCSR424QCW	ENCFF864UWL,ENCFF821WEY,ENCFF644HMG,ENCFF585DOI	ENCFF304TUF,ENCFF286RQB	ENCFF706DPN,ENCFF848DXS	ENCFF858PDM	ENCFF875TXG	ENCFF657VVV	ENCFF042FFV	ENCFF993TNZ	ENCFF091ZRC	non-target	ENCFF791HTS,ENCFF691MJX,ENCFF078MXU,ENCFF656RXL	ENCFF847DQL,ENCFF523LXJ	ENCFF726AVK,ENCFF945TIU
PPIG	K562	ENCSR529MBZ	ENCSR032YMP	ENCFF460HMV,ENCFF911AOB,ENCFF253TRI,ENCFF728KNG	ENCFF306XSG,ENCFF138BHQ	ENCFF540COG,ENCFF956EKA	ENCFF724BVF	ENCFF536JMO	ENCFF801YEV	ENCFF576GHJ	ENCFF368DJK	ENCFF338ZRJ	non-target	ENCFF743EKS,ENCFF553PEN,ENCFF352SRA,ENCFF852RBO	ENCFF471AKF,ENCFF083EEO	ENCFF951HPS,ENCFF809LLU
DAZAP1	K562	ENCSR907UTB	ENCSR815CVQ	ENCFF036QID,ENCFF863ITD,ENCFF058KEJ,ENCFF140QAZ	ENCFF097OIM,ENCFF304ZSG	ENCFF142IYS,ENCFF252KJN	ENCFF175OXS	ENCFF780NIM	ENCFF137EMU	ENCFF880YJG	ENCFF048UVJ	ENCFF455WUW	non-target	ENCFF312ANF,ENCFF124WIZ,ENCFF339ZUH,ENCFF292HLM	ENCFF461TSD,ENCFF985IXD	ENCFF098AIT,ENCFF504GSG
SUCLG1	K562	ENCSR101OPF	ENCSR620PUP	ENCFF895XAK,ENCFF269LWS,ENCFF657QGK,ENCFF484NIT	ENCFF526SEE,ENCFF041TND	ENCFF746ONA,ENCFF941HOT	ENCFF381DTS	ENCFF655QSO	ENCFF447WMB	ENCFF766MDT	ENCFF174OLB	ENCFF166ECC	non-target	ENCFF548VUD,ENCFF818RDZ,ENCFF803FSB,ENCFF827KTS	ENCFF341FFK,ENCFF569CWO	ENCFF386LNA,ENCFF815ZLH
GLRX3	K562	ENCSR874DVZ	ENCSR174OYC	ENCFF666VEN,ENCFF379GSQ,ENCFF862BYB,ENCFF414CSV	ENCFF902MXK,ENCFF688VZD	ENCFF184YTT,ENCFF190EYP	ENCFF689LTN	ENCFF391RGX	ENCFF473QZO	ENCFF898TGB	ENCFF962TKW	ENCFF267HWX	non-target	ENCFF361BPK,ENCFF826EEI,ENCFF605WBD,ENCFF508COB	ENCFF803MMD,ENCFF351XSJ	ENCFF629SOF,ENCFF310TYD
SRFBP1	K562	ENCSR813NZP	ENCSR572FFX	ENCFF578FTQ,ENCFF818ETK,ENCFF126ZVT,ENCFF518IEU	ENCFF453EPK,ENCFF076WTP	ENCFF014CSM,ENCFF775BZA	ENCFF043PZS	ENCFF606ZWH	ENCFF402QYG	ENCFF504MJU	ENCFF155CTB	ENCFF464OMQ	non-target	ENCFF561XEM,ENCFF023EZN,ENCFF447KSW,ENCFF111AWS	ENCFF275ZEJ,ENCFF264YZI	ENCFF863EKL,ENCFF661LLS
YBX3	K562	ENCSR306EIU	ENCSR667PLJ	ENCFF258ZRG,ENCFF275JTF,ENCFF247PAT,ENCFF355BAW	ENCFF983UEX,ENCFF782PSZ	ENCFF375ZNG,ENCFF766WHI	ENCFF906WAY	ENCFF737GLT	ENCFF868TMB	ENCFF604RKO	ENCFF442XLK	ENCFF408JRP	non-target	ENCFF981SWJ,ENCFF087MDC,ENCFF326WTJ,ENCFF767QZM	ENCFF804JHE,ENCFF490QNF	ENCFF015IHM,ENCFF402NWA
EIF3D	K562	ENCSR660ETT	ENCSR661HEL	ENCFF288NBO,ENCFF126FJI,ENCFF216AYS,ENCFF846TMX	ENCFF899OPP,ENCFF668XXO	ENCFF041UZG,ENCFF443WXY	ENCFF555FGK	ENCFF528VFH	ENCFF909OEQ	ENCFF099HFR	ENCFF179LWJ	ENCFF748NUG	non-target	ENCFF539FEL,ENCFF276RDY,ENCFF325DLF,ENCFF616AQI	ENCFF742XEQ,ENCFF519YTY	ENCFF912ATD,ENCFF539FKS
TBRG4	K562	ENCSR079IPT	ENCSR344XID	ENCFF017MUK,ENCFF195MFO,ENCFF108ABJ,ENCFF931KYD	ENCFF887PDR,ENCFF531JMM	ENCFF852HJF,ENCFF449KPL	ENCFF761XQL	ENCFF313GJU	ENCFF959LEZ	ENCFF321UGR	ENCFF021BQV	ENCFF070FGA	non-target	ENCFF799FEY,ENCFF686ZOZ,ENCFF891EGO,ENCFF667EXM	ENCFF265ZZB,ENCFF970PYT	ENCFF040ZLI,ENCFF170EPB
SMNDC1	K562	ENCSR408SDL	ENCSR815CVQ	ENCFF285TAQ,ENCFF587IKN,ENCFF594BHL,ENCFF651UOX	ENCFF609OSD,ENCFF160AIN	ENCFF509CEL,ENCFF425VEN	ENCFF077YHI	ENCFF067KGT	ENCFF847KQP	ENCFF268DBV	ENCFF889MGU	ENCFF379UPP	non-target	ENCFF312ANF,ENCFF124WIZ,ENCFF339ZUH,ENCFF292HLM	ENCFF461TSD,ENCFF985IXD	ENCFF098AIT,ENCFF504GSG
FXR2	K562	ENCSR376GHG	ENCSR828YEB	ENCFF107JST,ENCFF874XXC,ENCFF573HIO,ENCFF396KYT	ENCFF492VFE,ENCFF181NHE	ENCFF391OYG,ENCFF780OGP	ENCFF782DYG	ENCFF324HSM	ENCFF057FAD	ENCFF814TSB	ENCFF480HQW	ENCFF252GCS	non-target	ENCFF713NLI,ENCFF885FZS,ENCFF013IJN,ENCFF927CUY	ENCFF058XTD,ENCFF822WNV	ENCFF253OTE,ENCFF151KER
HSPD1	K562	ENCSR222ABK	ENCSR032YMP	ENCFF471KTZ,ENCFF897YAS,ENCFF097IXL,ENCFF678IOI	ENCFF912RTR,ENCFF417BVU	ENCFF452YNE,ENCFF281THJ	ENCFF113HNJ	ENCFF529QUK	ENCFF849LPB	ENCFF279SDZ	ENCFF661WVP	ENCFF017ZCX	non-target	ENCFF743EKS,ENCFF553PEN,ENCFF352SRA,ENCFF852RBO	ENCFF471AKF,ENCFF083EEO	ENCFF951HPS,ENCFF809LLU
PCBP2	K562	ENCSR648QFY	ENCSR129RWD	ENCFF580RBD,ENCFF742FRP,ENCFF223LTB,ENCFF279MDC	ENCFF566DJY,ENCFF597WPS	ENCFF393NGI,ENCFF955HDY	ENCFF464TAQ	ENCFF139HWV	ENCFF420GAH	ENCFF011TFJ	ENCFF700DQU	ENCFF194NYR	non-target	ENCFF726LTF,ENCFF569YVH,ENCFF781HCE,ENCFF121QGM	ENCFF019XTR,ENCFF178NNK	ENCFF717QPG,ENCFF185JIF
PABPN1	K562	ENCSR416ZJH	ENCSR164MUK	ENCFF616PSW,ENCFF687PZS,ENCFF273CYL,ENCFF018JDZ	ENCFF214TTT,ENCFF173EOE	ENCFF875HVD,ENCFF574WHT	ENCFF881GMG	ENCFF599ZAM	ENCFF185CIV	ENCFF315EYV	ENCFF079NNW	ENCFF004BBT	non-target	ENCFF273KVQ,ENCFF751LOM,ENCFF767CVZ,ENCFF791XKE	ENCFF669VSB,ENCFF209PLP	ENCFF248BGZ,ENCFF895SDN
POLR2G	K562	ENCSR580TGX	ENCSR341TTW	ENCFF476GOQ,ENCFF130DUK,ENCFF981FSJ,ENCFF193JEE	ENCFF797KWX,ENCFF857BZH	ENCFF075LPN,ENCFF448RPM	ENCFF475HOO	ENCFF370BAU	ENCFF748PFF	ENCFF541NBF	ENCFF246WJO	ENCFF621BEZ	non-target	ENCFF378KNS,ENCFF467IYJ,ENCFF860BAF,ENCFF593JVU	ENCFF088NOQ,ENCFF986GCV	ENCFF991WLV,ENCFF201DUU
DDX21	K562	ENCSR384LKC	ENCSR163JUC	ENCFF761WMV,ENCFF423NOE,ENCFF704MDH,ENCFF305QYC	ENCFF788HMQ,ENCFF803DKZ	ENCFF587DCA,ENCFF025TLM	ENCFF336PTW	ENCFF341UPH	ENCFF394XPF	ENCFF935PGM	ENCFF916VPR	ENCFF975XNQ	non-target	ENCFF076EAI,ENCFF478ILB,ENCFF102NCM,ENCFF875FRI	ENCFF157TKC,ENCFF739JDP	ENCFF412XQF,ENCFF564TZO
PUM2	K562	ENCSR118XYK	ENCSR620PUP	ENCFF617SWH,ENCFF351NXZ,ENCFF941JGA,ENCFF648XTO	ENCFF960VON,ENCFF275JUI	ENCFF057TBB,ENCFF258HKP	ENCFF893TSP	ENCFF196PBV	ENCFF838AAM	ENCFF954GSC	ENCFF801SMN	ENCFF789WBJ	non-target	ENCFF548VUD,ENCFF818RDZ,ENCFF803FSB,ENCFF827KTS	ENCFF341FFK,ENCFF569CWO	ENCFF386LNA,ENCFF815ZLH
RBFOX2	K562	ENCSR336DFS	ENCSR667PLJ	ENCFF295UBK,ENCFF977IBG,ENCFF588WPC,ENCFF187PBG	ENCFF432VAC,ENCFF669OBX	ENCFF110PYC,ENCFF206TXH	ENCFF416LTY	ENCFF958ODW	ENCFF651WQO	ENCFF312ZQG	ENCFF543QQV	ENCFF483HSO	non-target	ENCFF981SWJ,ENCFF087MDC,ENCFF326WTJ,ENCFF767QZM	ENCFF804JHE,ENCFF490QNF	ENCFF015IHM,ENCFF402NWA
AUH	K562	ENCSR395FYF	ENCSR718EWL	ENCFF100QGP,ENCFF613DPG,ENCFF929PGD,ENCFF897IJA	ENCFF956HDW,ENCFF868DGD	ENCFF057FDU,ENCFF395IAV	ENCFF416MUF	ENCFF139ACX	ENCFF511WJN	ENCFF323UVX	ENCFF467HML	ENCFF373QSO	non-target	ENCFF409FXM,ENCFF698ZGA,ENCFF357AKH,ENCFF113MXN	ENCFF995IVQ,ENCFF713RDR	ENCFF699ZGX,ENCFF266DWI
PABPC1	K562	ENCSR192GBD	ENCSR419JMU	ENCFF673ANB,ENCFF380NPY,ENCFF968JSN,ENCFF141GMF	ENCFF392WTI,ENCFF561OVU	ENCFF743SKU,ENCFF928JVK	ENCFF715TEP	ENCFF162WBK	ENCFF055UHI	ENCFF522GKG	ENCFF859URU	ENCFF944AMM	non-target	ENCFF447KSW,ENCFF111AWS,ENCFF539FEL,ENCFF276RDY	ENCFF264YZI,ENCFF742XEQ	ENCFF661LLS,ENCFF912ATD
GPKOW	K562	ENCSR967QNT	ENCSR424QCW	ENCFF134XDZ,ENCFF145FQY,ENCFF469UTG,ENCFF289EBA	ENCFF122EWD,ENCFF152ZSQ	ENCFF017JRP,ENCFF606BSE	ENCFF716VWT	ENCFF435FAZ	ENCFF307UAR	ENCFF817STG	ENCFF837PDM	ENCFF703LVO	non-target	ENCFF791HTS,ENCFF691MJX,ENCFF078MXU,ENCFF656RXL	ENCFF847DQL,ENCFF523LXJ	ENCFF726AVK,ENCFF945TIU
WDR43	K562	ENCSR341PZW	ENCSR174OYC	ENCFF508RPC,ENCFF423TCH,ENCFF973JAQ,ENCFF836KMN	ENCFF979KKR,ENCFF141NGN	ENCFF075QNL,ENCFF416MHI	ENCFF814SAO	ENCFF639VBQ	ENCFF667KCV	ENCFF103KIX	ENCFF599IUI	ENCFF956MZU	non-target	ENCFF361BPK,ENCFF826EEI,ENCFF605WBD,ENCFF508COB	ENCFF803MMD,ENCFF351XSJ	ENCFF629SOF,ENCFF310TYD
XRCC6	K562	ENCSR232CPD	ENCSR815CVQ	ENCFF691IWS,ENCFF457NBN,ENCFF085RPO,ENCFF664MUY	ENCFF641UXR,ENCFF631VNP	ENCFF724UAH,ENCFF856EDS	ENCFF232WOH	ENCFF969FMS	ENCFF589RLU	ENCFF855TAV	ENCFF144YCH	ENCFF139HXY	non-target	ENCFF312ANF,ENCFF124WIZ,ENCFF339ZUH,ENCFF292HLM	ENCFF461TSD,ENCFF985IXD	ENCFF098AIT,ENCFF504GSG
TAF15	K562	ENCSR611ZAL	ENCSR344XID	ENCFF337CYW,ENCFF756UPV,ENCFF404HHT,ENCFF866JYH	ENCFF409FTS,ENCFF817ZBH	ENCFF687JUV,ENCFF375DLF	ENCFF964AMX	ENCFF251MZG	ENCFF095EFG	ENCFF777NJQ	ENCFF079WOF	ENCFF279MEX	non-target	ENCFF799FEY,ENCFF686ZOZ,ENCFF891EGO,ENCFF667EXM	ENCFF265ZZB,ENCFF970PYT	ENCFF040ZLI,ENCFF170EPB
SF3A3	K562	ENCSR454KYR	ENCSR174OYC	ENCFF316ENI,ENCFF325VMJ,ENCFF818PGA,ENCFF566CSH	ENCFF839PQL,ENCFF319HLX	ENCFF509MNE,ENCFF359DVT	ENCFF237ATA	ENCFF912JIE	ENCFF559EXK	ENCFF206XZV	ENCFF455GAT	ENCFF529OTB	non-target	ENCFF361BPK,ENCFF826EEI,ENCFF605WBD,ENCFF508COB	ENCFF803MMD,ENCFF351XSJ	ENCFF629SOF,ENCFF310TYD
ZRANB2	K562	ENCSR850PWM	ENCSR815CVQ	ENCFF899MED,ENCFF880DON,ENCFF308UBT,ENCFF953CAQ	ENCFF711XIL,ENCFF741YOK	ENCFF360UHY,ENCFF420MSL	ENCFF968VDC	ENCFF598EXB	ENCFF274HKW	ENCFF717FLQ	ENCFF152QYS	ENCFF563GGE	non-target	ENCFF312ANF,ENCFF124WIZ,ENCFF339ZUH,ENCFF292HLM	ENCFF461TSD,ENCFF985IXD	ENCFF098AIT,ENCFF504GSG
PUM1	K562	ENCSR745WVZ	ENCSR620PUP	ENCFF503FXG,ENCFF522RTK,ENCFF165QZZ,ENCFF916QRY	ENCFF909SWB,ENCFF365GIK	ENCFF211IJR,ENCFF358VPW	ENCFF478KFL	ENCFF427TYR	ENCFF376AOE	ENCFF872NIS	ENCFF795VTB	ENCFF602DSS	non-target	ENCFF548VUD,ENCFF818RDZ,ENCFF803FSB,ENCFF827KTS	ENCFF341FFK,ENCFF569CWO	ENCFF386LNA,ENCFF815ZLH
PUS1	K562	ENCSR618IQH	ENCSR143COQ	ENCFF026KAZ,ENCFF734JOA,ENCFF167BIH,ENCFF831SXK	ENCFF160QDQ,ENCFF902AYT	ENCFF741YZE,ENCFF166GXV	ENCFF709VES	ENCFF387LKP	ENCFF103TDE	ENCFF692PAI	ENCFF580KVK	ENCFF278ACM	non-target	ENCFF496RXN,ENCFF865MIT,ENCFF160WAF,ENCFF682YLE	ENCFF695KEA,ENCFF848JJM	ENCFF623URV,ENCFF400RTX
RBM22	K562	ENCSR947OIM	ENCSR129RWD	ENCFF496FRF,ENCFF062FPH,ENCFF589MCF,ENCFF036HBQ	ENCFF016WOB,ENCFF535LRB	ENCFF668DEX,ENCFF928PPO	ENCFF207WTW	ENCFF188ZRM	ENCFF008WLY	ENCFF325SBC	ENCFF698POK	ENCFF118GHZ	non-target	ENCFF726LTF,ENCFF569YVH,ENCFF781HCE,ENCFF121QGM	ENCFF019XTR,ENCFF178NNK	ENCFF717QPG,ENCFF185JIF
BCCIP	K562	ENCSR606QIX	ENCSR245BNJ	ENCFF616RVM,ENCFF727UXZ,ENCFF182DFD,ENCFF181JWY	ENCFF162FCE,ENCFF187URW	ENCFF742UKH,ENCFF569JDE	ENCFF111VXC	ENCFF918GIJ	ENCFF863FZZ	ENCFF048PCQ	ENCFF944OQI	ENCFF593NAM	non-target	ENCFF551UKL,ENCFF769DTH,ENCFF454RKS,ENCFF224TRL	ENCFF674JPQ,ENCFF362TIW	ENCFF974XIU,ENCFF982PUC
AQR	K562	ENCSR624OUI	ENCSR718EWL	ENCFF676PVW,ENCFF511CQD,ENCFF046XSC,ENCFF507CET	ENCFF708KOZ,ENCFF395QMQ	ENCFF978OIZ,ENCFF399KUC	ENCFF714KKD	ENCFF898KQC	ENCFF161EMZ	ENCFF894CAE	ENCFF829UYD	ENCFF903SBO	non-target	ENCFF409FXM,ENCFF698ZGA,ENCFF357AKH,ENCFF113MXN	ENCFF995IVQ,ENCFF713RDR	ENCFF699ZGX,ENCFF266DWI
HNRNPA2B1	K562	ENCSR794NUE	ENCSR164MUK	ENCFF280ZKM,ENCFF358VMZ,ENCFF749XCZ,ENCFF600KMB	ENCFF124HNG,ENCFF083YAC	ENCFF704VJC,ENCFF752ZRF	ENCFF843HTU	ENCFF064QQG	ENCFF561JIB	ENCFF655TEV	ENCFF649AAX	ENCFF110NXI	non-target	ENCFF273KVQ,ENCFF751LOM,ENCFF767CVZ,ENCFF791XKE	ENCFF669VSB,ENCFF209PLP	ENCFF248BGZ,ENCFF895SDN
AGGF1	K562	ENCSR812TLY	ENCSR143COQ	ENCFF209AWZ,ENCFF238NHD,ENCFF748SUN,ENCFF721LCE	ENCFF492ABJ,ENCFF762MIT	ENCFF310IUP,ENCFF625RUL	ENCFF567DFZ	ENCFF351NEY	ENCFF762CFC	ENCFF199ATX	ENCFF004RAH	ENCFF987TZU	non-target	ENCFF496RXN,ENCFF865MIT,ENCFF160WAF,ENCFF682YLE	ENCFF695KEA,ENCFF848JJM	ENCFF623URV,ENCFF400RTX
PCBP1	K562	ENCSR545AIK	ENCSR129RWD	ENCFF578LVR,ENCFF485RQH,ENCFF710KDJ,ENCFF894ZLI	ENCFF946HJE,ENCFF052BCE	ENCFF794NYQ,ENCFF476GIP	ENCFF450NTX	ENCFF677KWG	ENCFF387IWI	ENCFF575IFM	ENCFF716GSY	ENCFF109SJG	non-target	ENCFF726LTF,ENCFF569YVH,ENCFF781HCE,ENCFF121QGM	ENCFF019XTR,ENCFF178NNK	ENCFF717QPG,ENCFF185JIF
MAK16	K562	ENCSR517JHY	ENCSR143COQ	ENCFF311WNG,ENCFF238RQR,ENCFF289PQM,ENCFF592DKQ	ENCFF678ECU,ENCFF166ZDA	ENCFF019QAW,ENCFF663PLT	ENCFF617XCD	ENCFF475LQD	ENCFF141PMU	ENCFF917VWF	ENCFF700OIK	ENCFF091AWC	non-target	ENCFF496RXN,ENCFF865MIT,ENCFF160WAF,ENCFF682YLE	ENCFF695KEA,ENCFF848JJM	ENCFF623URV,ENCFF400RTX
DDX19B	K562	ENCSR281IUF	ENCSR143COQ	ENCFF942ZQA,ENCFF906YOC,ENCFF765JVM,ENCFF274IFL	ENCFF676XJB,ENCFF998TLB	ENCFF856WWK,ENCFF105KWF	ENCFF094TIP	ENCFF865DLZ	ENCFF238UTM	ENCFF964IIF	ENCFF542WSE	ENCFF632YFI	non-target	ENCFF496RXN,ENCFF865MIT,ENCFF160WAF,ENCFF682YLE	ENCFF695KEA,ENCFF848JJM	ENCFF623URV,ENCFF400RTX
CPSF7	K562	ENCSR222LRL	ENCSR667PLJ	ENCFF582ITO,ENCFF592OVU,ENCFF283JYV,ENCFF298RTC	ENCFF141YGM,ENCFF794DUK	ENCFF874DBC,ENCFF016KXK	ENCFF576MBS	ENCFF393BNN	ENCFF269SCG	ENCFF645NQZ	ENCFF261GXE	ENCFF484HIK	non-target	ENCFF981SWJ,ENCFF087MDC,ENCFF326WTJ,ENCFF767QZM	ENCFF804JHE,ENCFF490QNF	ENCFF015IHM,ENCFF402NWA
SSRP1	K562	ENCSR902WSK	ENCSR032YMP	ENCFF483XPE,ENCFF679KIM,ENCFF177ACE,ENCFF652FFP	ENCFF266SNR,ENCFF630HEN	ENCFF447NAE,ENCFF737XCT	ENCFF050PMV	ENCFF950VOR	ENCFF105TDC	ENCFF305AMD	ENCFF330SBB	ENCFF494YIL	non-target	ENCFF743EKS,ENCFF553PEN,ENCFF352SRA,ENCFF852RBO	ENCFF471AKF,ENCFF083EEO	ENCFF951HPS,ENCFF809LLU
PPP1R8	K562	ENCSR844QNT	ENCSR164MUK	ENCFF903WCH,ENCFF191JPS,ENCFF539KOW,ENCFF964YSU	ENCFF743GFT,ENCFF902AHB	ENCFF640HHS,ENCFF826FLR	ENCFF847PDS	ENCFF247DTZ	ENCFF048KCN	ENCFF654LYN	ENCFF835BVA	ENCFF220GZT	non-target	ENCFF273KVQ,ENCFF751LOM,ENCFF767CVZ,ENCFF791XKE	ENCFF669VSB,ENCFF209PLP	ENCFF248BGZ,ENCFF895SDN
FUBP3	K562	ENCSR373KOF	ENCSR913CAE	ENCFF488JSY,ENCFF986EEV,ENCFF708YNY,ENCFF721KDE	ENCFF871ARC,ENCFF274JSY	ENCFF812ALJ,ENCFF789TFH	ENCFF025IAH	ENCFF025ONT	ENCFF394PMM	ENCFF801CGE	ENCFF171PED	ENCFF147JJA	non-target	ENCFF017WXT,ENCFF510GOL,ENCFF759IRT,ENCFF963MPW	ENCFF309OOI,ENCFF092XAP	ENCFF818KUW,ENCFF115OOZ
EIF2S2	K562	ENCSR076PMZ	ENCSR118EFE	ENCFF611IYB,ENCFF990LNB,ENCFF648TGB,ENCFF537EIB	ENCFF988QUT,ENCFF751ZEN	ENCFF776NPG,ENCFF509VXH	ENCFF582IVK	ENCFF196NLV	ENCFF332GXP	ENCFF751QDZ	ENCFF484PRX	ENCFF770AXB	non-target	ENCFF872SLD,ENCFF076BTH,ENCFF766SOB,ENCFF276SQQ	ENCFF355KZZ,ENCFF528NYY	ENCFF454VDO,ENCFF333ZSQ
SMN1	K562	ENCSR129ROE	ENCSR419JMU	ENCFF202RJH,ENCFF911PIU,ENCFF871QXZ,ENCFF224DOE	ENCFF652ZSL,ENCFF654YRW	ENCFF090QNR,ENCFF845ABX	ENCFF501VSY	ENCFF604LEN	ENCFF720EFD	ENCFF449ULP	ENCFF306YQV	ENCFF085RPK	non-target	ENCFF447KSW,ENCFF111AWS,ENCFF539FEL,ENCFF276RDY	ENCFF264YZI,ENCFF742XEQ	ENCFF661LLS,ENCFF912ATD
EIF4G2	K562	ENCSR040FSN	ENCSR620PUP	ENCFF837IUI,ENCFF109MZF,ENCFF680ODC,ENCFF840EOK	ENCFF617NHT,ENCFF240PBV	ENCFF529PDO,ENCFF618DCX	ENCFF664ZUO	ENCFF555UHC	ENCFF664PUC	ENCFF626PEZ	ENCFF217YTS	ENCFF918AUS	non-target	ENCFF548VUD,ENCFF818RDZ,ENCFF803FSB,ENCFF827KTS	ENCFF341FFK,ENCFF569CWO	ENCFF386LNA,ENCFF815ZLH
SRSF4	K562	ENCSR905NIK	ENCSR772DUM	ENCFF103ZTW,ENCFF097YET,ENCFF485AVX,ENCFF191FIB	ENCFF924ECF,ENCFF804MGA	ENCFF351WXH,ENCFF052ZHR	ENCFF019IZV	ENCFF930NLB	ENCFF453BHS	ENCFF840WYU	ENCFF598JCC	ENCFF489DBO	non-target	ENCFF333TBJ,ENCFF761TJL,ENCFF119BHG,ENCFF408PSV	ENCFF514VCY,ENCFF214DWG	ENCFF433KMG,ENCFF175DQA
AATF	K562	ENCSR973QSV	ENCSR815CVQ	ENCFF942RFB,ENCFF913LND,ENCFF404RRH,ENCFF674JZT	ENCFF437YII,ENCFF509JMI	ENCFF472OXR,ENCFF850LOQ	ENCFF984BOY	ENCFF079CWX	ENCFF944OXC	ENCFF315SQX	ENCFF096VAH	ENCFF329KEM	non-target	ENCFF312ANF,ENCFF124WIZ,ENCFF339ZUH,ENCFF292HLM	ENCFF461TSD,ENCFF985IXD	ENCFF098AIT,ENCFF504GSG
QKI	K562	ENCSR256PLH	ENCSR344XID	ENCFF828FHF,ENCFF789ILZ,ENCFF870YVZ,ENCFF998DSY	ENCFF280ZIB,ENCFF708KBX	ENCFF480DCK,ENCFF329EXH	ENCFF143RGZ	ENCFF948ZHM	ENCFF572LJH	ENCFF939ANJ	ENCFF508ZAN	ENCFF811JSO	non-target	ENCFF799FEY,ENCFF686ZOZ,ENCFF891EGO,ENCFF667EXM	ENCFF265ZZB,ENCFF970PYT	ENCFF040ZLI,ENCFF170EPB
DDX51	K562	ENCSR029LGJ	ENCSR661HEL	ENCFF144IZI,ENCFF634NUL,ENCFF893DVI,ENCFF701BZS	ENCFF772MUC,ENCFF402FXS	ENCFF591NPO,ENCFF349RMY	ENCFF256IAV	ENCFF946HDP	ENCFF493ZTT	ENCFF174GNM	ENCFF723PRL	ENCFF144LPF	non-target	ENCFF539FEL,ENCFF276RDY,ENCFF325DLF,ENCFF616AQI	ENCFF742XEQ,ENCFF519YTY	ENCFF912ATD,ENCFF539FKS
DDX1	K562	ENCSR208GPE	ENCSR667PLJ	ENCFF184FWX,ENCFF127FKO,ENCFF982RUK,ENCFF461JUR	ENCFF083FIL,ENCFF330IVL	ENCFF678HHM,ENCFF551GXQ	ENCFF083XAJ	ENCFF167AUM	ENCFF477NUX	ENCFF006HRX	ENCFF249PHP	ENCFF349JPY	non-target	ENCFF981SWJ,ENCFF087MDC,ENCFF326WTJ,ENCFF767QZM	ENCFF804JHE,ENCFF490QNF	ENCFF015IHM,ENCFF402NWA
UCHL5	K562	ENCSR678MVE	ENCSR661HEL	ENCFF160TYC,ENCFF325REU,ENCFF748VED,ENCFF012BUA	ENCFF426LFJ,ENCFF425UUU	ENCFF514ABQ,ENCFF920OQQ	ENCFF459KUZ	ENCFF366JRE	ENCFF867VHL	ENCFF545QNE	ENCFF581WGW	ENCFF797MFS	non-target	ENCFF539FEL,ENCFF276RDY,ENCFF325DLF,ENCFF616AQI	ENCFF742XEQ,ENCFF519YTY	ENCFF912ATD,ENCFF539FKS
PPIL4	K562	ENCSR556FNN	ENCSR419JMU	ENCFF449PCH,ENCFF195LHK,ENCFF144QRE,ENCFF981ZVY	ENCFF357KGH,ENCFF666FXJ	ENCFF703ZAF,ENCFF007URG	ENCFF255VJU	ENCFF061BIY	ENCFF266OID	ENCFF278GHD	ENCFF938ZIO	ENCFF085CSB	non-target	ENCFF447KSW,ENCFF111AWS,ENCFF539FEL,ENCFF276RDY	ENCFF264YZI,ENCFF742XEQ	ENCFF661LLS,ENCFF912ATD
KIF1C	K562	ENCSR823WTA	ENCSR143COQ	ENCFF267TKW,ENCFF600JAQ,ENCFF305WXM,ENCFF276WBM	ENCFF029LDF,ENCFF982SYC	ENCFF484PBC,ENCFF484KAO	ENCFF634VKK	ENCFF543KMJ	ENCFF049XSO	ENCFF084HCY	ENCFF412HSY	ENCFF820RYG	non-target	ENCFF496RXN,ENCFF865MIT,ENCFF160WAF,ENCFF682YLE	ENCFF695KEA,ENCFF848JJM	ENCFF623URV,ENCFF400RTX
DNAJC21	K562	ENCSR079LMZ	ENCSR667PLJ	ENCFF794HTC,ENCFF800AGI,ENCFF039XRD,ENCFF467ZQZ	ENCFF266DIJ,ENCFF874NAQ	ENCFF297NHR,ENCFF833XFC	ENCFF414IFE	ENCFF575YNP	ENCFF351ERN	ENCFF390YCR	ENCFF244LOJ	ENCFF462EXV	non-target	ENCFF981SWJ,ENCFF087MDC,ENCFF326WTJ,ENCFF767QZM	ENCFF804JHE,ENCFF490QNF	ENCFF015IHM,ENCFF402NWA
NAA15	K562	ENCSR945GUR	ENCSR143COQ	ENCFF710FTJ,ENCFF578TNR,ENCFF998UXZ,ENCFF711XQW	ENCFF337TOV,ENCFF414BQP	ENCFF204USB,ENCFF796NFH	ENCFF319BQN	ENCFF750XEH	ENCFF351ABV	ENCFF488VKA	ENCFF703KXG	ENCFF672UPG	non-target	ENCFF496RXN,ENCFF865MIT,ENCFF160WAF,ENCFF682YLE	ENCFF695KEA,ENCFF848JJM	ENCFF623URV,ENCFF400RTX
CNOT7	K562	ENCSR113PYX	ENCSR419JMU	ENCFF659GQG,ENCFF458QJR,ENCFF480VHY,ENCFF605QMQ	ENCFF265PUP,ENCFF749NCC	ENCFF865LWH,ENCFF599CAR	ENCFF870AXX	ENCFF941HMA	ENCFF845MOB	ENCFF388AYG	ENCFF752CRL	ENCFF494ESV	non-target	ENCFF447KSW,ENCFF111AWS,ENCFF539FEL,ENCFF276RDY	ENCFF264YZI,ENCFF742XEQ	ENCFF661LLS,ENCFF912ATD
TRIP6	K562	ENCSR152IWT	ENCSR032YMP	ENCFF601DMJ,ENCFF317XFU,ENCFF360ZPG,ENCFF056UJT	ENCFF195JQS,ENCFF117AJP	ENCFF602XVC,ENCFF631AZW	ENCFF341SZL	ENCFF973YGL	ENCFF536HUD	ENCFF970LOI	ENCFF163FPA	ENCFF899LPQ	non-target	ENCFF743EKS,ENCFF553PEN,ENCFF352SRA,ENCFF852RBO	ENCFF471AKF,ENCFF083EEO	ENCFF951HPS,ENCFF809LLU
DDX28	K562	ENCSR205VSQ	ENCSR661HEL	ENCFF962BRP,ENCFF369DMQ,ENCFF474LCK,ENCFF828BNV	ENCFF564AZV,ENCFF368PXX	ENCFF891UXE,ENCFF213XCO	ENCFF833ZLQ	ENCFF871NAW	ENCFF781KGK	ENCFF377GJE	ENCFF904IXP	ENCFF518MLA	non-target	ENCFF539FEL,ENCFF276RDY,ENCFF325DLF,ENCFF616AQI	ENCFF742XEQ,ENCFF519YTY	ENCFF912ATD,ENCFF539FKS
NUSAP1	K562	ENCSR927XBT	ENCSR572FFX	ENCFF688AFU,ENCFF903CON,ENCFF071XRK,ENCFF712IRZ,ENCFF950FRN,ENCFF111PUR	ENCFF693ZJX,ENCFF204APB	ENCFF403XMD,ENCFF536VHV	ENCFF139XOL	ENCFF605GZC	ENCFF587AYE	ENCFF132ATI	ENCFF764XCR	ENCFF999MIC	non-target	ENCFF561XEM,ENCFF023EZN,ENCFF447KSW,ENCFF111AWS	ENCFF275ZEJ,ENCFF264YZI	ENCFF863EKL,ENCFF661LLS
XRCC5	K562	ENCSR715XZS	ENCSR815CVQ	ENCFF303GRA,ENCFF003TMV,ENCFF625TCG,ENCFF139HYF	ENCFF813NZL,ENCFF617YJF	ENCFF151KLL,ENCFF682MOY	ENCFF447FAS	ENCFF953BPR	ENCFF845SQA	ENCFF908ZLO	ENCFF684EAI	ENCFF646GME	non-target	ENCFF312ANF,ENCFF124WIZ,ENCFF339ZUH,ENCFF292HLM	ENCFF461TSD,ENCFF985IXD	ENCFF098AIT,ENCFF504GSG
EXOSC5	K562	ENCSR406SEH	ENCSR341TTW	ENCFF395GPY,ENCFF754RHC,ENCFF294FVZ,ENCFF531FDU	ENCFF795BLZ,ENCFF016HOA	ENCFF695LGF,ENCFF004QBG	ENCFF175GIP	ENCFF115HVD	ENCFF369EZM	ENCFF775OYJ	ENCFF886HZN	ENCFF704ORN	non-target	ENCFF378KNS,ENCFF467IYJ,ENCFF860BAF,ENCFF593JVU	ENCFF088NOQ,ENCFF986GCV	ENCFF991WLV,ENCFF201DUU
ADAR	K562	ENCSR164TLB	ENCSR667PLJ	ENCFF375RZP,ENCFF085DKT,ENCFF534IQA,ENCFF093ZYA	ENCFF781RKY,ENCFF148CSQ	ENCFF290UVY,ENCFF334NZI	ENCFF597QAQ	ENCFF568QXU	ENCFF533UIE	ENCFF303UNK	ENCFF892LMI	ENCFF492AGF	non-target	ENCFF981SWJ,ENCFF087MDC,ENCFF326WTJ,ENCFF767QZM	ENCFF804JHE,ENCFF490QNF	ENCFF015IHM,ENCFF402NWA
CPEB4	K562	ENCSR795VAK	ENCSR031RRO	ENCFF031GRZ,ENCFF114ZEL,ENCFF508IXG,ENCFF123VQY	ENCFF114HRL,ENCFF855HNP	ENCFF090HBU,ENCFF088CBF	ENCFF690FJL	ENCFF707KMM	ENCFF607ZBE	ENCFF560FQS	ENCFF850GPZ	ENCFF638DLF	non-target	ENCFF361RLP,ENCFF043VJU,ENCFF432ZMG,ENCFF913HPT	ENCFF200WXE,ENCFF611RKG	ENCFF972SEZ,ENCFF441IEV
HLTF	K562	ENCSR958NDU	ENCSR815CVQ	ENCFF261NES,ENCFF444CBA,ENCFF054EQY,ENCFF183BFH	ENCFF062BJD,ENCFF836SGI	ENCFF332UUV,ENCFF267RNA	ENCFF380EUQ	ENCFF701KBY	ENCFF263PRG	ENCFF119YFH	ENCFF384IDA	ENCFF841XPA	non-target	ENCFF312ANF,ENCFF124WIZ,ENCFF339ZUH,ENCFF292HLM	ENCFF461TSD,ENCFF985IXD	ENCFF098AIT,ENCFF504GSG
CKAP4	K562	ENCSR952OOP	ENCSR324WIS	ENCFF448MSH,ENCFF241PSY,ENCFF919SZI,ENCFF610CWD	ENCFF435KZB,ENCFF574SWA	ENCFF239MHJ,ENCFF433NQQ	ENCFF351OGT	ENCFF939CWO	ENCFF474LJD	ENCFF917DRQ	ENCFF043ASL	ENCFF740WDM	non-target	ENCFF482KJP,ENCFF518BUH,ENCFF293NMQ,ENCFF399APQ	ENCFF341KMM,ENCFF534KMT	ENCFF254IJT,ENCFF200XDQ
SF3B1	K562	ENCSR047QHX	ENCSR424QCW	ENCFF582PPR,ENCFF716RTI,ENCFF085TKK,ENCFF151GQG	ENCFF425GWW,ENCFF074LFN	ENCFF585KKY,ENCFF465KYV	ENCFF796BOH	ENCFF770OCO	ENCFF584TKA	ENCFF228SMH	ENCFF784TWP	ENCFF339QON	non-target	ENCFF791HTS,ENCFF691MJX,ENCFF078MXU,ENCFF656RXL	ENCFF847DQL,ENCFF523LXJ	ENCFF726AVK,ENCFF945TIU
TUFM	K562	ENCSR602AWR	ENCSR620PUP	ENCFF540PXK,ENCFF023EGA,ENCFF374ZRQ,ENCFF874LUQ	ENCFF122BBB,ENCFF813PRV	ENCFF325HAR,ENCFF509OKW	ENCFF918ADC	ENCFF587ACT	ENCFF782XAG	ENCFF615GGP	ENCFF194PWE	ENCFF441FVM	non-target	ENCFF548VUD,ENCFF818RDZ,ENCFF803FSB,ENCFF827KTS	ENCFF341FFK,ENCFF569CWO	ENCFF386LNA,ENCFF815ZLH
DDX47	K562	ENCSR155EZL	ENCSR031RRO	ENCFF235KKF,ENCFF529CRN,ENCFF801RVA,ENCFF323NXS	ENCFF140VDT,ENCFF655XTF	ENCFF587FUZ,ENCFF425EJP	ENCFF978YLN	ENCFF797TKX	ENCFF363SMN	ENCFF673DXR	ENCFF205TPG	ENCFF003QKC	non-target	ENCFF361RLP,ENCFF043VJU,ENCFF432ZMG,ENCFF913HPT	ENCFF200WXE,ENCFF611RKG	ENCFF972SEZ,ENCFF441IEV
RBM17	K562	ENCSR898OPN	ENCSR118EFE	ENCFF055TWI,ENCFF257LEK,ENCFF947AGV,ENCFF268LAZ	ENCFF666NAH,ENCFF225ZFL	ENCFF826PMY,ENCFF292SQV	ENCFF247PTJ	ENCFF595ANQ	ENCFF156OMS	ENCFF418TDN	ENCFF211CCE	ENCFF676UXI	non-target	ENCFF872SLD,ENCFF076BTH,ENCFF766SOB,ENCFF276SQQ	ENCFF355KZZ,ENCFF528NYY	ENCFF454VDO,ENCFF333ZSQ
NCBP2	K562	ENCSR361LBE	ENCSR913CAE	ENCFF247BRR,ENCFF879SZZ,ENCFF748DNC,ENCFF264VUF	ENCFF766YPK,ENCFF960WWP	ENCFF878RAU,ENCFF488YZO	ENCFF226ZRD	ENCFF427CQB	ENCFF149GFY	ENCFF974DXC	ENCFF617UYM	ENCFF027WOL	non-target	ENCFF017WXT,ENCFF510GOL,ENCFF759IRT,ENCFF963MPW	ENCFF309OOI,ENCFF092XAP	ENCFF818KUW,ENCFF115OOZ
CCAR2	K562	ENCSR984CLJ	ENCSR620PUP	ENCFF687EKG,ENCFF150JSF,ENCFF120CRT,ENCFF487YJM	ENCFF144BCM,ENCFF079PJT	ENCFF103DEI,ENCFF784GXO	ENCFF421AJN	ENCFF551JMX	ENCFF155OFL	ENCFF189YOD	ENCFF871FII	ENCFF347CGU	non-target	ENCFF548VUD,ENCFF818RDZ,ENCFF803FSB,ENCFF827KTS	ENCFF341FFK,ENCFF569CWO	ENCFF386LNA,ENCFF815ZLH
HNRNPC	K562	ENCSR634KBO	ENCSR572FFX	ENCFF452FPB,ENCFF240DIF,ENCFF743XBF,ENCFF523KLQ	ENCFF877VOB,ENCFF515TQP	ENCFF123QZY,ENCFF147DGF	ENCFF697CJL	ENCFF940TNV	ENCFF122PXP	ENCFF213JWB	ENCFF059FGR	ENCFF308UNB	non-target	ENCFF561XEM,ENCFF023EZN,ENCFF447KSW,ENCFF111AWS	ENCFF275ZEJ,ENCFF264YZI	ENCFF863EKL,ENCFF661LLS
GRSF1	K562	ENCSR835RMN	ENCSR118EFE	ENCFF989BCC,ENCFF069DZK,ENCFF779LOY,ENCFF191FFA	ENCFF024FQI,ENCFF508KMH	ENCFF939UGG,ENCFF415SZH	ENCFF297JKK	ENCFF432TVH	ENCFF239WAX	ENCFF582SLA	ENCFF856CQR	ENCFF939HNB	non-target	ENCFF872SLD,ENCFF076BTH,ENCFF766SOB,ENCFF276SQQ	ENCFF355KZZ,ENCFF528NYY	ENCFF454VDO,ENCFF333ZSQ
NSUN2	K562	ENCSR829EFL	ENCSR174OYC	ENCFF407LRS,ENCFF395WVZ,ENCFF548WTO,ENCFF123TKQ	ENCFF247VHK,ENCFF798JNU	ENCFF489ZLA,ENCFF282RIS	ENCFF798VSV	ENCFF739KWL	ENCFF769FOU	ENCFF922RUN	ENCFF428TXN	ENCFF046CML	non-target	ENCFF361BPK,ENCFF826EEI,ENCFF605WBD,ENCFF508COB	ENCFF803MMD,ENCFF351XSJ	ENCFF629SOF,ENCFF310TYD
PNPT1	K562	ENCSR191VWK	ENCSR620PUP	ENCFF647VHF,ENCFF538UQD,ENCFF693GDP,ENCFF436WGB	ENCFF899BJN,ENCFF414UZI	ENCFF035JOO,ENCFF258WRW	ENCFF850GGT	ENCFF920BPP	ENCFF680HBL	ENCFF651GYI	ENCFF011PHK	ENCFF485ARD	non-target	ENCFF548VUD,ENCFF818RDZ,ENCFF803FSB,ENCFF827KTS	ENCFF341FFK,ENCFF569CWO	ENCFF386LNA,ENCFF815ZLH
EFTUD2	K562	ENCSR117WLY	ENCSR661HEL	ENCFF161IPL,ENCFF602UZH,ENCFF121WQZ,ENCFF219ZRK	ENCFF811UAO,ENCFF822OHH	ENCFF160GQR,ENCFF174UVS	ENCFF635ZPV	ENCFF104FJO	ENCFF941UIY	ENCFF920PRQ	ENCFF447VYU	ENCFF638IBY	non-target	ENCFF539FEL,ENCFF276RDY,ENCFF325DLF,ENCFF616AQI	ENCFF742XEQ,ENCFF519YTY	ENCFF912ATD,ENCFF539FKS
IGF2BP2	K562	ENCSR952RRH	ENCSR129RWD	ENCFF255GDS,ENCFF394UEG,ENCFF868UFK,ENCFF263MYG	ENCFF342OBS,ENCFF519XDG	ENCFF159BTO,ENCFF028NMK	ENCFF379MZG	ENCFF267CPI	ENCFF219OPN	ENCFF881PWS	ENCFF342KAE	ENCFF290JFQ	non-target	ENCFF726LTF,ENCFF569YVH,ENCFF781HCE,ENCFF121QGM	ENCFF019XTR,ENCFF178NNK	ENCFF717QPG,ENCFF185JIF
CELF1	K562	ENCSR605MFS	ENCSR620PUP	ENCFF463RQB,ENCFF944CSS,ENCFF158TUE,ENCFF043USC	ENCFF154MMF,ENCFF490JJI	ENCFF262XDW,ENCFF896XME	ENCFF003TIA	ENCFF671IDE	ENCFF718PPK	ENCFF479QHA	ENCFF088AGE	ENCFF016WWU	non-target	ENCFF548VUD,ENCFF818RDZ,ENCFF803FSB,ENCFF827KTS	ENCFF341FFK,ENCFF569CWO	ENCFF386LNA,ENCFF815ZLH
SERBP1	K562	ENCSR925RNE	ENCSR661HEL	ENCFF782MIU,ENCFF217ZHW,ENCFF089IIX,ENCFF754ZOR	ENCFF246KQB,ENCFF821YFS	ENCFF468CQY,ENCFF362VGV	ENCFF439EFY	ENCFF323ECT	ENCFF781STR	ENCFF349HEY	ENCFF944RLR	ENCFF784QMO	non-target	ENCFF539FEL,ENCFF276RDY,ENCFF325DLF,ENCFF616AQI	ENCFF742XEQ,ENCFF519YTY	ENCFF912ATD,ENCFF539FKS
AARS	K562	ENCSR599UDS	ENCSR572FFX	ENCFF333ZCD,ENCFF416BXM,ENCFF188RNC,ENCFF339DLT	ENCFF584BCB,ENCFF402CEY	ENCFF908YBL,ENCFF257BFG	ENCFF072KXS	ENCFF866OCV	ENCFF781CJH	ENCFF470EAY	ENCFF255OAC	ENCFF979WNF	non-target	ENCFF561XEM,ENCFF023EZN,ENCFF447KSW,ENCFF111AWS	ENCFF275ZEJ,ENCFF264YZI	ENCFF863EKL,ENCFF661LLS
RPS19	K562	ENCSR098NHI	ENCSR661HEL	ENCFF704QKX,ENCFF037JSE,ENCFF760WLL,ENCFF016KWX	ENCFF076NJV,ENCFF296EEA	ENCFF419SXU,ENCFF883QAQ	ENCFF520CPG	ENCFF711BDX	ENCFF252MCC	ENCFF618LET	ENCFF840ARN	ENCFF895NMF	non-target	ENCFF539FEL,ENCFF276RDY,ENCFF325DLF,ENCFF616AQI	ENCFF742XEQ,ENCFF519YTY	ENCFF912ATD,ENCFF539FKS
FXR1	K562	ENCSR780YFF	ENCSR913CAE	ENCFF208GLL,ENCFF733UKJ,ENCFF430FYR,ENCFF332WAY	ENCFF999GCB,ENCFF437UPW	ENCFF644DVD,ENCFF759MYJ	ENCFF051HLH	ENCFF818KPZ	ENCFF901OIA	ENCFF071ASV	ENCFF715HXC	ENCFF681YPY	non-target	ENCFF017WXT,ENCFF510GOL,ENCFF759IRT,ENCFF963MPW	ENCFF309OOI,ENCFF092XAP	ENCFF818KUW,ENCFF115OOZ
SUPT6H	K562	ENCSR530BOP	ENCSR164MUK	ENCFF521FEX,ENCFF943GON,ENCFF026IDF,ENCFF912NWF	ENCFF109PBG,ENCFF293MYW	ENCFF771IVI,ENCFF275KOI	ENCFF144XOM	ENCFF845WPE	ENCFF168TST	ENCFF823JQP	ENCFF642MZZ	ENCFF349ZML	non-target	ENCFF273KVQ,ENCFF751LOM,ENCFF767CVZ,ENCFF791XKE	ENCFF669VSB,ENCFF209PLP	ENCFF248BGZ,ENCFF895SDN
MSI2	K562	ENCSR169QQW	ENCSR620PUP	ENCFF057UOC,ENCFF029XLP,ENCFF357VHF,ENCFF562ONV	ENCFF045YUA,ENCFF547WFN	ENCFF481WWK,ENCFF135HEP	ENCFF552PIH	ENCFF749JKY	ENCFF113EXK	ENCFF025ZTA	ENCFF266XWO	ENCFF706XJB	non-target	ENCFF548VUD,ENCFF818RDZ,ENCFF803FSB,ENCFF827KTS	ENCFF341FFK,ENCFF569CWO	ENCFF386LNA,ENCFF815ZLH
CSTF2	K562	ENCSR885YOI	ENCSR245BNJ	ENCFF545JBO,ENCFF665YRR,ENCFF477ZWR,ENCFF238WHQ	ENCFF932CGR,ENCFF789INJ	ENCFF468LDX,ENCFF253PEJ	ENCFF724ITG	ENCFF478IWQ	ENCFF261UYZ	ENCFF563IVC	ENCFF900UNC	ENCFF947WTH	non-target	ENCFF551UKL,ENCFF769DTH,ENCFF454RKS,ENCFF224TRL	ENCFF674JPQ,ENCFF362TIW	ENCFF974XIU,ENCFF982PUC
UBE2L3	K562	ENCSR362XMY	ENCSR620PUP	ENCFF907VSL,ENCFF935MFR,ENCFF293ZKO,ENCFF566CJR	ENCFF055YNA,ENCFF218KMI	ENCFF823SZV,ENCFF271WKC	ENCFF654LPQ	ENCFF552FAB	ENCFF987BTQ	ENCFF066HWT	ENCFF670VDT	ENCFF449RUH	non-target	ENCFF548VUD,ENCFF818RDZ,ENCFF803FSB,ENCFF827KTS	ENCFF341FFK,ENCFF569CWO	ENCFF386LNA,ENCFF815ZLH
RPS3	K562	ENCSR642GBC	ENCSR772DUM	ENCFF777RYQ,ENCFF544FKV,ENCFF690FYM,ENCFF657EQL	ENCFF473QLA,ENCFF527EHR	ENCFF997TCP,ENCFF808CUS	ENCFF986NPS	ENCFF992MFP	ENCFF632UOM	ENCFF219FVL	ENCFF898CBQ	ENCFF859MDQ	non-target	ENCFF333TBJ,ENCFF761TJL,ENCFF119BHG,ENCFF408PSV	ENCFF514VCY,ENCFF214DWG	ENCFF433KMG,ENCFF175DQA
SUPV3L1	K562	ENCSR778SIU	ENCSR661HEL	ENCFF146LZR,ENCFF729NUH,ENCFF178NRT,ENCFF397OVD	ENCFF206NNS,ENCFF343HFZ	ENCFF923LPD,ENCFF675FYE	ENCFF793EJY	ENCFF324VRM	ENCFF293YOY	ENCFF789FCQ	ENCFF757DSF	ENCFF652NDK	non-target	ENCFF539FEL,ENCFF276RDY,ENCFF325DLF,ENCFF616AQI	ENCFF742XEQ,ENCFF519YTY	ENCFF912ATD,ENCFF539FKS
CCAR1	K562	ENCSR386YEV	ENCSR667PLJ	ENCFF330MGV,ENCFF741HZT,ENCFF731QIT,ENCFF084WGX	ENCFF520OXT,ENCFF147FEB	ENCFF586LLK,ENCFF090YEG	ENCFF433XDS	ENCFF214BOM	ENCFF395MES	ENCFF751ARZ	ENCFF777TNO	ENCFF178AZQ	non-target	ENCFF981SWJ,ENCFF087MDC,ENCFF326WTJ,ENCFF767QZM	ENCFF804JHE,ENCFF490QNF	ENCFF015IHM,ENCFF402NWA
SSB	K562	ENCSR891AXF	ENCSR084SCN	ENCFF759NEY,ENCFF086SKR,ENCFF895VRY,ENCFF725QET	ENCFF749HGR,ENCFF406LTN	ENCFF642TKW,ENCFF167RFF	ENCFF430LBW	ENCFF011MKB	ENCFF553HDF	ENCFF530LWY	ENCFF051QNU	ENCFF607RDL	non-target	ENCFF420XPX,ENCFF861HTL,ENCFF029QIY,ENCFF464MHZ	ENCFF098BEA,ENCFF719PLT	ENCFF255JNV,ENCFF595PIT
RCC2	K562	ENCSR921KDS	ENCSR572FFX	ENCFF870LAT,ENCFF589YEV,ENCFF595QMT,ENCFF792GRH	ENCFF441MQQ,ENCFF451UBP	ENCFF406JGH,ENCFF624VPE	ENCFF274ETS	ENCFF166WFY	ENCFF794KVL	ENCFF777CVW	ENCFF593NZI	ENCFF198MVG	non-target	ENCFF561XEM,ENCFF023EZN,ENCFF447KSW,ENCFF111AWS	ENCFF275ZEJ,ENCFF264YZI	ENCFF863EKL,ENCFF661LLS
PUF60	K562	ENCSR558XNA	ENCSR620PUP	ENCFF609NFS,ENCFF713SIS,ENCFF870ULR,ENCFF400RIY	ENCFF779EXS,ENCFF741ENV	ENCFF810UAL,ENCFF106EBI	ENCFF566CHY	ENCFF146IGF	ENCFF058ZVA	ENCFF324RKF	ENCFF705BVC	ENCFF290JOW	non-target	ENCFF548VUD,ENCFF818RDZ,ENCFF803FSB,ENCFF827KTS	ENCFF341FFK,ENCFF569CWO	ENCFF386LNA,ENCFF815ZLH
SUGP2	K562	ENCSR192BPV	ENCSR164MUK	ENCFF167GYS,ENCFF590OGG,ENCFF483NVL,ENCFF893CWY	ENCFF511ZEI,ENCFF158AIJ	ENCFF040UZQ,ENCFF406BYU	ENCFF512ZFN	ENCFF425CJX	ENCFF831VPK	ENCFF499GYS	ENCFF170HHH	ENCFF246MQZ	non-target	ENCFF273KVQ,ENCFF751LOM,ENCFF767CVZ,ENCFF791XKE	ENCFF669VSB,ENCFF209PLP	ENCFF248BGZ,ENCFF895SDN
DDX52	K562	ENCSR560RSZ	ENCSR661HEL	ENCFF290TFQ,ENCFF796EGU,ENCFF150HWI,ENCFF075JON	ENCFF773SQT,ENCFF429WFE	ENCFF383HNM,ENCFF426XLC	ENCFF242HIL	ENCFF770AIB	ENCFF930GIY	ENCFF934FLT	ENCFF212CVT	ENCFF004AEI	non-target	ENCFF539FEL,ENCFF276RDY,ENCFF325DLF,ENCFF616AQI	ENCFF742XEQ,ENCFF519YTY	ENCFF912ATD,ENCFF539FKS
BUD13	K562	ENCSR267RHP	ENCSR032YMP	ENCFF960DSZ,ENCFF101BYW,ENCFF959DSF,ENCFF672NPU	ENCFF829QBO,ENCFF558LGO	ENCFF818XFJ,ENCFF036SIG	ENCFF722LES	ENCFF973EJH	ENCFF988XCK	ENCFF079MPG	ENCFF212AZG	ENCFF472LDU	non-target	ENCFF743EKS,ENCFF553PEN,ENCFF352SRA,ENCFF852RBO	ENCFF471AKF,ENCFF083EEO	ENCFF951HPS,ENCFF809LLU
FASTKD2	K562	ENCSR608IAI	ENCSR084SCN	ENCFF415IGR,ENCFF218FTU,ENCFF602LJG,ENCFF085OOT	ENCFF312ZOZ,ENCFF635XVZ	ENCFF694OMX,ENCFF082CRA	ENCFF470ZON	ENCFF299LYR	ENCFF631GPY	ENCFF990FVU	ENCFF572UOS	ENCFF881UUZ	non-target	ENCFF420XPX,ENCFF861HTL,ENCFF029QIY,ENCFF464MHZ	ENCFF098BEA,ENCFF719PLT	ENCFF255JNV,ENCFF595PIT
SNRNP200	K562	ENCSR943LIB	ENCSR164MUK	ENCFF410JCQ,ENCFF800JQI,ENCFF682ZQP,ENCFF676WWN	ENCFF193SZZ,ENCFF167AFA	ENCFF877FIQ,ENCFF196IGD	ENCFF607VLV	ENCFF770FHC	ENCFF810JHG	ENCFF690EQK	ENCFF498LXT	ENCFF041WUK	non-target	ENCFF273KVQ,ENCFF751LOM,ENCFF767CVZ,ENCFF791XKE	ENCFF669VSB,ENCFF209PLP	ENCFF248BGZ,ENCFF895SDN
HNRNPL	K562	ENCSR563YIS	ENCSR031RRO	ENCFF993TUN,ENCFF529LIT,ENCFF630ZDV,ENCFF064IDI	ENCFF350GON,ENCFF141QRT	ENCFF599DWZ,ENCFF330DRZ	ENCFF634DKI	ENCFF021HOL	ENCFF340WUN	ENCFF799JWD	ENCFF362MCJ	ENCFF292VTV	non-target	ENCFF361RLP,ENCFF043VJU,ENCFF432ZMG,ENCFF913HPT	ENCFF200WXE,ENCFF611RKG	ENCFF972SEZ,ENCFF441IEV
SRSF1	K562	ENCSR066VOO	ENCSR129RWD	ENCFF994CYS,ENCFF229CHG,ENCFF305MOO,ENCFF940CVA	ENCFF669MME,ENCFF446HUH	ENCFF562CKM,ENCFF411OWA	ENCFF003HUQ	ENCFF212TMJ	ENCFF743FGM	ENCFF104LDH	ENCFF674OXT	ENCFF607QHN	non-target	ENCFF726LTF,ENCFF569YVH,ENCFF781HCE,ENCFF121QGM	ENCFF019XTR,ENCFF178NNK	ENCFF717QPG,ENCFF185JIF
ILF3	K562	ENCSR269HQA	ENCSR667PLJ	ENCFF005GDQ,ENCFF313JCV,ENCFF807JYP,ENCFF168MEE	ENCFF763VDJ,ENCFF139CPF	ENCFF732LKW,ENCFF817ERB	ENCFF440VJX	ENCFF132WOO	ENCFF102SYZ	ENCFF771KVH	ENCFF585OXW	ENCFF766LNF	non-target	ENCFF981SWJ,ENCFF087MDC,ENCFF326WTJ,ENCFF767QZM	ENCFF804JHE,ENCFF490QNF	ENCFF015IHM,ENCFF402NWA
BOP1	K562	ENCSR775TMW	ENCSR424QCW	ENCFF765WTC,ENCFF981TFA,ENCFF615JAK,ENCFF601DBP	ENCFF214XOT,ENCFF157GCW	ENCFF196RBP,ENCFF785XEW	ENCFF371ZHF	ENCFF749SMC	ENCFF149WOE	ENCFF885EOD	ENCFF746BCE	ENCFF698YPT	non-target	ENCFF791HTS,ENCFF691MJX,ENCFF078MXU,ENCFF656RXL	ENCFF847DQL,ENCFF523LXJ	ENCFF726AVK,ENCFF945TIU
PABPC4	K562	ENCSR047EEG	ENCSR344XID	ENCFF262KLE,ENCFF708OQJ,ENCFF457DTV,ENCFF524MXJ	ENCFF199ZBI,ENCFF710FGW	ENCFF308IDS,ENCFF144LFK	ENCFF467DHT	ENCFF124NAL	ENCFF512ZFR	ENCFF608QXF	ENCFF250LQT	ENCFF895ICE	non-target	ENCFF799FEY,ENCFF686ZOZ,ENCFF891EGO,ENCFF667EXM	ENCFF265ZZB,ENCFF970PYT	ENCFF040ZLI,ENCFF170EPB
PHF6	K562	ENCSR322XVS	ENCSR572FFX	ENCFF072VCG,ENCFF878UFB,ENCFF820RCP,ENCFF122SKU	ENCFF967EKC,ENCFF678GBA	ENCFF581HTU,ENCFF497RME	ENCFF007NOJ	ENCFF037UQW	ENCFF111SCY	ENCFF870PEL	ENCFF423OQY	ENCFF111XUJ	non-target	ENCFF561XEM,ENCFF023EZN,ENCFF447KSW,ENCFF111AWS	ENCFF275ZEJ,ENCFF264YZI	ENCFF863EKL,ENCFF661LLS
PRPF6	K562	ENCSR783LUA	ENCSR815CVQ	ENCFF552PPN,ENCFF717GWL,ENCFF491GQY,ENCFF578VZZ	ENCFF217BVU,ENCFF838CBZ	ENCFF002QDY,ENCFF235VUO	ENCFF442NAQ	ENCFF667GJA	ENCFF177GAA	ENCFF594WPM	ENCFF576MJJ	ENCFF158CQP	non-target	ENCFF312ANF,ENCFF124WIZ,ENCFF339ZUH,ENCFF292HLM	ENCFF461TSD,ENCFF985IXD	ENCFF098AIT,ENCFF504GSG
EIF3A	K562	ENCSR258VGD	ENCSR667PLJ	ENCFF018KOA,ENCFF272SNX,ENCFF488HEY,ENCFF018IPL	ENCFF811SQN,ENCFF076WHG	ENCFF347ZTI,ENCFF507FWO	ENCFF404MIH	ENCFF385ENL	ENCFF372QXP	ENCFF798UQN	ENCFF689CQB	ENCFF118ETE	non-target	ENCFF981SWJ,ENCFF087MDC,ENCFF326WTJ,ENCFF767QZM	ENCFF804JHE,ENCFF490QNF	ENCFF015IHM,ENCFF402NWA
SAFB	K562	ENCSR336TYW	ENCSR341TTW	ENCFF698RES,ENCFF562KIM,ENCFF313AOD,ENCFF955RLP	ENCFF118FWR,ENCFF460WNJ	ENCFF596QSD,ENCFF846MMM	ENCFF858ZGV	ENCFF172LJS	ENCFF649MBH	ENCFF273LWY	ENCFF589IWQ	ENCFF813DED	non-target	ENCFF378KNS,ENCFF467IYJ,ENCFF860BAF,ENCFF593JVU	ENCFF088NOQ,ENCFF986GCV	ENCFF991WLV,ENCFF201DUU
RBM34	K562	ENCSR560AYQ	ENCSR129RWD	ENCFF026NSC,ENCFF172GTQ,ENCFF715EHE,ENCFF313ICC	ENCFF712YUK,ENCFF390ZZR	ENCFF182GNR,ENCFF497TKA	ENCFF097YRN	ENCFF385CHL	ENCFF526HPX	ENCFF594AGL	ENCFF944PKR	ENCFF177YFR	non-target	ENCFF726LTF,ENCFF569YVH,ENCFF781HCE,ENCFF121QGM	ENCFF019XTR,ENCFF178NNK	ENCFF717QPG,ENCFF185JIF
SLBP	K562	ENCSR112YTD	ENCSR667PLJ	ENCFF519RFX,ENCFF994PGX,ENCFF122UFL,ENCFF654RRJ	ENCFF215RZE,ENCFF569ZVG	ENCFF616DAQ,ENCFF543LCZ	ENCFF075HYV	ENCFF239RGX	ENCFF948OZD	ENCFF149MPS	ENCFF614YWP	ENCFF330HTS	non-target	ENCFF981SWJ,ENCFF087MDC,ENCFF326WTJ,ENCFF767QZM	ENCFF804JHE,ENCFF490QNF	ENCFF015IHM,ENCFF402NWA
STIP1	K562	ENCSR082UWF	ENCSR419JMU	ENCFF702NXP,ENCFF289HLB,ENCFF489IZZ,ENCFF533GLS	ENCFF543LNI,ENCFF939VXA	ENCFF429JJE,ENCFF964LLT	ENCFF933ATM	ENCFF230BFU	ENCFF073FKJ	ENCFF228UIY	ENCFF913ZGU	ENCFF510QQA	non-target	ENCFF447KSW,ENCFF111AWS,ENCFF539FEL,ENCFF276RDY	ENCFF264YZI,ENCFF742XEQ	ENCFF661LLS,ENCFF912ATD
EIF4A3	K562	ENCSR961YAG	ENCSR913CAE	ENCFF964WBP,ENCFF632NRD,ENCFF068MEE,ENCFF732WIF	ENCFF211TCF,ENCFF067HJU	ENCFF210XUK,ENCFF964RKY	ENCFF466OQG	ENCFF735ZRL	ENCFF990GEC	ENCFF457FSW	ENCFF242GLA	ENCFF454MFC	non-target	ENCFF017WXT,ENCFF510GOL,ENCFF759IRT,ENCFF963MPW	ENCFF309OOI,ENCFF092XAP	ENCFF818KUW,ENCFF115OOZ
SYNCRIP	K562	ENCSR680OJB	ENCSR341TTW	ENCFF958QZU,ENCFF283RKD,ENCFF390LQU,ENCFF299OYE	ENCFF462UHW,ENCFF285OYX	ENCFF212MEX,ENCFF664RKO	ENCFF475HDI	ENCFF105YIZ	ENCFF837ULW	ENCFF855VRO	ENCFF895CDU	ENCFF685KXA	non-target	ENCFF378KNS,ENCFF467IYJ,ENCFF860BAF,ENCFF593JVU	ENCFF088NOQ,ENCFF986GCV	ENCFF991WLV,ENCFF201DUU
PES1	K562	ENCSR891DYO	ENCSR661HEL	ENCFF238GEK,ENCFF698BLQ,ENCFF810KPF,ENCFF791EFT	ENCFF643FXI,ENCFF691WZS	ENCFF031GXL,ENCFF924UZY	ENCFF457AKN	ENCFF335OEB	ENCFF547QUH	ENCFF607JYE	ENCFF362EOX	ENCFF269VGN	non-target	ENCFF539FEL,ENCFF276RDY,ENCFF325DLF,ENCFF616AQI	ENCFF742XEQ,ENCFF519YTY	ENCFF912ATD,ENCFF539FKS
BCLAF1	K562	ENCSR410ZPU	ENCSR245BNJ	ENCFF924GFD,ENCFF183JGZ,ENCFF046KFI,ENCFF957PJD	ENCFF288KRJ,ENCFF860NWB	ENCFF569XTW,ENCFF546ZNN	ENCFF357FWY	ENCFF120HYH	ENCFF793SNE	ENCFF917KSC	ENCFF236DSU	ENCFF357CBN	non-target	ENCFF551UKL,ENCFF769DTH,ENCFF454RKS,ENCFF224TRL	ENCFF674JPQ,ENCFF362TIW	ENCFF974XIU,ENCFF982PUC
HNRNPF	K562	ENCSR392HSJ	ENCSR572FFX	ENCFF888DBC,ENCFF938GRX,ENCFF340YJW,ENCFF877ELN	ENCFF400QUH,ENCFF338CMW	ENCFF745KZP,ENCFF741GMP	ENCFF669DUI	ENCFF833KBR	ENCFF582BEJ	ENCFF912TGL	ENCFF943LHD	ENCFF557CLJ	non-target	ENCFF561XEM,ENCFF023EZN,ENCFF447KSW,ENCFF111AWS	ENCFF275ZEJ,ENCFF264YZI	ENCFF863EKL,ENCFF661LLS
RBM25	K562	ENCSR149DMY	ENCSR344XID	ENCFF538LDO,ENCFF611QCD,ENCFF259NBN,ENCFF669ILF	ENCFF738KVQ,ENCFF968YVG	ENCFF029OWV,ENCFF289ZLR	ENCFF890TXH	ENCFF828AAE	ENCFF664FEW	ENCFF028NCT	ENCFF849BVC	ENCFF905SPR	non-target	ENCFF799FEY,ENCFF686ZOZ,ENCFF891EGO,ENCFF667EXM	ENCFF265ZZB,ENCFF970PYT	ENCFF040ZLI,ENCFF170EPB

## Sheet: ChIP-seq
RBP	Cell_line	Experiment Accession ID	Control Accession ID	Experiment Fastq Files	Experiment Bam Files	Optimal Idr Thresholded Peak Files	Signal Pvalue Files	Control	Control Fastq Files	Control Bam Files
PTBP1	HepG2	ENCSR156APP	ENCSR792MRQ	ENCFF744SCS,ENCFF531POO,ENCFF586ZST,ENCFF992OBB	ENCFF144XUD,ENCFF885UDL	ENCFF908HDA	ENCFF482MDB	Control	ENCFF298FEZ,ENCFF017VZP	ENCFF192EBX,ENCFF604LXX,ENCFF405FNP,ENCFF732BTE
PTBP1	K562	ENCSR948KMB	ENCSR932KYH	ENCFF605MPT,ENCFF233QNF	ENCFF174JQR,ENCFF455VOE	ENCFF694BIA	ENCFF978MWQ	Control	ENCFF510UAH,ENCFF092DDZ	ENCFF572OMD,ENCFF508DBG
TARDBP	HepG2	ENCSR145CXH	ENCSR352VNP	ENCFF295WAN,ENCFF990WRZ	ENCFF462LKA,ENCFF135XJA	ENCFF530LSA	ENCFF810WTC	Control	ENCFF442FJZ,ENCFF269ATE	ENCFF137JPI,ENCFF500AAN
AGO1	K562	ENCSR641BSL	ENCSR932KYH	ENCFF994KPK,ENCFF836CBD	ENCFF648AFL,ENCFF431XVO	ENCFF836VRV	ENCFF115WOM	Control	ENCFF510UAH,ENCFF092DDZ	ENCFF572OMD,ENCFF508DBG
CCAR2	K562	ENCSR598GER	ENCSR966DOU	ENCFF522MWJ,ENCFF905CNP	ENCFF743WPX,ENCFF280IUC	ENCFF583GKE	ENCFF151PBI	Control	ENCFF201ZVH,ENCFF025UQF	ENCFF705ZEH,ENCFF477SGV
PCBP2	K562	ENCSR603REQ	ENCSR440JAU	ENCFF438OBK,ENCFF118JPH,ENCFF926CUN	ENCFF098EOS,ENCFF140KEX	ENCFF881XQF	ENCFF655DJE	Control	ENCFF317LUD,ENCFF338QTL	ENCFF502LLI,ENCFF325CNX
RBM34	K562	ENCSR899GSH	ENCSR084AIG	ENCFF171KWD,ENCFF948AGS	ENCFF187TCP,ENCFF488SVK	ENCFF782GWS	ENCFF516BXP	Control	ENCFF577LLL,ENCFF363JFD	ENCFF641CEP,ENCFF493QSH
PRPF4	HepG2	ENCSR243LNQ	ENCSR975KJI	ENCFF306RZC,ENCFF769MBT,ENCFF293GKY,ENCFF108VEJ	ENCFF218HKO,ENCFF655VZE	ENCFF501NHW	ENCFF898ZCW	Control	ENCFF292SYX,ENCFF887XCD	ENCFF609QFO,ENCFF536AHS
RBM22	HepG2	ENCSR356ECR	ENCSR867VPL	ENCFF840RGL,ENCFF924MON,ENCFF587OZE,ENCFF985NRQ	ENCFF366BIR,ENCFF431QLB	ENCFF688VHI	ENCFF772WXT	Control	ENCFF592CBA,ENCFF299MMO	ENCFF343LLI,ENCFF373TTH
U2AF1	K562	ENCSR690GUG	ENCSR966DOU	ENCFF871VOL,ENCFF582GZQ	ENCFF222PVF,ENCFF203ABU	ENCFF730URE	ENCFF773JAL	Control	ENCFF201ZVH,ENCFF025UQF	ENCFF705ZEH,ENCFF477SGV
SRSF1	K562	ENCSR832DMO	ENCSR966DOU	ENCFF214SOK,ENCFF025BOT	ENCFF975FFH,ENCFF923IOC	ENCFF798URE	ENCFF661JDG	Control	ENCFF201ZVH,ENCFF025UQF	ENCFF705ZEH,ENCFF477SGV
PCBP1	K562	ENCSR052PTN	ENCSR440JAU	ENCFF644FQD,ENCFF641MET,ENCFF889CIT,ENCFF481WGG	ENCFF806CJS,ENCFF119AKS	ENCFF941RVL	ENCFF850EDP	Control	ENCFF317LUD,ENCFF338QTL	ENCFF502LLI,ENCFF325CNX
AGO2	HepG2	ENCSR151NQL	ENCSR545RWZ	ENCFF251XXO,ENCFF724GZW	ENCFF209ZGU,ENCFF426UGN	ENCFF622VSV	ENCFF313NNG	Control	ENCFF605JOL,ENCFF061XKR	ENCFF462KWM,ENCFF100SSC
RBM39	HepG2	ENCSR339JTP	ENCSR032EZQ	ENCFF395MZU,ENCFF604MMC,ENCFF380WBW,ENCFF422CIB	ENCFF278JXM,ENCFF456RAQ	ENCFF221GWO	ENCFF066SXN	Control	ENCFF319AWI,ENCFF386QNN	ENCFF217UCE,ENCFF825CNQ
PCBP1	HepG2	ENCSR872EVQ	ENCSR735QJO	ENCFF407HGX,ENCFF192STJ	ENCFF769WSP,ENCFF117ALF	ENCFF468MIF	ENCFF893FLV	Control	ENCFF426URQ,ENCFF101DEV	ENCFF578XGS,ENCFF375WCZ
FIP1L1	HepG2	ENCSR313VZG	ENCSR141EZP	ENCFF062RFF,ENCFF343ZNR	ENCFF994SVB,ENCFF362LCQ	ENCFF093OUB	ENCFF815PXP	Control	ENCFF310PFX,ENCFF282ICF	ENCFF021UBI,ENCFF363VZX
HNRNPK	K562	ENCSR014RCS	ENCSR814UCX	ENCFF539SVN,ENCFF455MEZ,ENCFF405TWQ,ENCFF426HJF	ENCFF152TEK,ENCFF584SKU	ENCFF777CWV	ENCFF982ECU	Control	ENCFF087SCF,ENCFF439OMO	ENCFF221JFQ,ENCFF021SBT
XRCC5	HepG2	ENCSR031URL	ENCSR545RWZ	ENCFF088HIS,ENCFF359XBS	ENCFF241OMA,ENCFF157JVZ	ENCFF845GIK	ENCFF838DXO	Control	ENCFF605JOL,ENCFF061XKR	ENCFF462KWM,ENCFF100SSC
AGO1	HepG2	ENCSR555ZMV	ENCSR545RWZ	ENCFF487FMG,ENCFF585EDM	ENCFF755OKE,ENCFF113OAS	ENCFF639TOU	ENCFF111GOO	Control	ENCFF605JOL,ENCFF061XKR	ENCFF462KWM,ENCFF100SSC
HNRNPUL1	K562	ENCSR296MXW	ENCSR966DOU	ENCFF738EEY,ENCFF235VMD	ENCFF173YSU,ENCFF084EMC	ENCFF768TJI	ENCFF481PYR	Control	ENCFF201ZVH,ENCFF025UQF	ENCFF705ZEH,ENCFF477SGV
TAF15	HepG2	ENCSR825MZS	ENCSR748EXO	ENCFF957HCW,ENCFF530XYO,ENCFF840WPW,ENCFF103IDD	ENCFF759DNX,ENCFF019SDP	ENCFF490ZAU	ENCFF020CYV	Control	ENCFF526TGW,ENCFF883CMB	ENCFF951UMF,ENCFF580VRU
NONO	HepG2	ENCSR923UTX	ENCSR032EZQ	ENCFF144SDE,ENCFF712IBC	ENCFF701CVL,ENCFF596ZQI	ENCFF199GND	ENCFF303TZL	Control	ENCFF319AWI,ENCFF386QNN	ENCFF217UCE,ENCFF825CNQ
FUS	K562	ENCSR051DXE	ENCSR932KYH	ENCFF970NLP,ENCFF761RTS	ENCFF759PVZ,ENCFF958RAN	ENCFF142CPK	ENCFF761OEF	Control	ENCFF510UAH,ENCFF092DDZ	ENCFF572OMD,ENCFF508DBG
FUS	HepG2	ENCSR590QQP	ENCSR748EXO	ENCFF616ZLN,ENCFF114BXG	ENCFF741JBT,ENCFF764SIQ	ENCFF950KWC	ENCFF531WXC	Control	ENCFF526TGW,ENCFF883CMB	ENCFF951UMF,ENCFF580VRU
GTF2F1	K562	ENCSR377BLZ	ENCSR483GYO	ENCFF017HJV,ENCFF941PUJ,ENCFF891ODG,ENCFF575ZZC	ENCFF044MLU,ENCFF353XLY	ENCFF246VJH	ENCFF688VZP	Control	ENCFF521UDO,ENCFF343MYT	ENCFF993VCM,ENCFF177GKX
SRSF4	HepG2	ENCSR696MBC	ENCSR079WWH	ENCFF975GAK,ENCFF466DOW	ENCFF654YMV,ENCFF369VLT	ENCFF479TZM	ENCFF925HJA	Control	ENCFF197MJX,ENCFF011ZUM	ENCFF096KCE,ENCFF154PCC
HNRNPH1	HepG2	ENCSR066FXN	ENCSR545RWZ	ENCFF960VKG,ENCFF645KVH	ENCFF527XRI,ENCFF447XXO	ENCFF937MYV	ENCFF952XXJ	Control	ENCFF605JOL,ENCFF061XKR	ENCFF462KWM,ENCFF100SSC
SRSF3	K562	ENCSR268QIQ	ENCSR457PLC	ENCFF614XZH,ENCFF137DST	ENCFF210NKW,ENCFF667ECB	ENCFF722XRW	ENCFF872AKB	Control	ENCFF911KYO,ENCFF113ZAT	ENCFF922JGL,ENCFF851QFR
TARDBP	K562	ENCSR429XTR	ENCSR932KYH	ENCFF983DFB,ENCFF590TBW	ENCFF216EBS,ENCFF165COO	ENCFF905VXX	ENCFF799NWP	Control	ENCFF510UAH,ENCFF092DDZ	ENCFF572OMD,ENCFF508DBG
TAF15	K562	ENCSR047LSJ	ENCSR436OZQ	ENCFF485IHI,ENCFF676SIM	ENCFF818HIH,ENCFF224GTG	ENCFF617CAZ	ENCFF409XKG	Control	ENCFF089EYX,ENCFF419XJY	ENCFF321CYT,ENCFF456BYT
XRCC5	K562	ENCSR506KWJ	ENCSR464FDA	ENCFF925UZZ,ENCFF539TVP	ENCFF281SDB,ENCFF667KBF	ENCFF998KKJ	ENCFF929NEA	Control	ENCFF331RXU,ENCFF318ZTK	ENCFF350QUB,ENCFF466QHR
NONO	K562	ENCSR415TXN	ENCSR331OJY	ENCFF097RQE,ENCFF924FSA	ENCFF913GCP,ENCFF984PYA	ENCFF134NMW	ENCFF041UXA	Control	ENCFF833ZOA,ENCFF183RWB	ENCFF413LCN,ENCFF466LEC
SRSF9	HepG2	ENCSR624GNZ	ENCSR079WWH	ENCFF652VHE,ENCFF408WZC,ENCFF924UXY,ENCFF570VVZ	ENCFF332BZZ,ENCFF534BBH	ENCFF868WXR	ENCFF047AMP	Control	ENCFF197MJX,ENCFF011ZUM	ENCFF096KCE,ENCFF154PCC
POLR2G	HepG2	ENCSR854JES	ENCSR975KJI	ENCFF987TDP,ENCFF988VYU	ENCFF328GBF,ENCFF940NHX	ENCFF259XQC	ENCFF121KGM	Control	ENCFF292SYX,ENCFF887XCD	ENCFF609QFO,ENCFF536AHS
HNRNPUL1	HepG2	ENCSR183AXJ	ENCSR735QJO	ENCFF525RRE,ENCFF693ECZ	ENCFF699MFO,ENCFF987JXY	ENCFF560CMG	ENCFF645HHQ	Control	ENCFF426URQ,ENCFF101DEV	ENCFF578XGS,ENCFF375WCZ
HNRNPK	HepG2	ENCSR519QAA	ENCSR561BTA	ENCFF640TPX,ENCFF872IMK,ENCFF080YDK	ENCFF013TMF,ENCFF968IOT	ENCFF099BZU	ENCFF183DGH	Control	ENCFF289XBX,ENCFF593HBL	ENCFF287BIH,ENCFF758YUI
SFPQ	HepG2	ENCSR258SXK	ENCSR735QJO	ENCFF107VQU,ENCFF432RAR	ENCFF932FDG,ENCFF218MEC	ENCFF922FRH	ENCFF247JFQ	Control	ENCFF426URQ,ENCFF101DEV	ENCFF578XGS,ENCFF375WCZ
RBM14	K562	ENCSR423FCW	ENCSR457PLC	ENCFF996EOY,ENCFF320DMB	ENCFF594WOK,ENCFF957SXO	ENCFF682SIY	ENCFF519IFN	Control	ENCFF911KYO,ENCFF113ZAT	ENCFF922JGL,ENCFF851QFR
POLR2G	K562	ENCSR283ZRI	ENCSR932KYH	ENCFF355VVD,ENCFF356RYY	ENCFF720NRD,ENCFF958KLM	ENCFF273EYJ	ENCFF085WDR	Control	ENCFF510UAH,ENCFF092DDZ	ENCFF572OMD,ENCFF508DBG
GTF2F1	HepG2	ENCSR382PVA	ENCSR735QJO	ENCFF215OIS,ENCFF816NNH	ENCFF065JBC,ENCFF128DCK	ENCFF095TYO	ENCFF983SCG	Control	ENCFF426URQ,ENCFF101DEV	ENCFF578XGS,ENCFF375WCZ
U2AF1	HepG2	ENCSR868JLS	ENCSR735QJO	ENCFF210EIU,ENCFF586AFS	ENCFF491RBM,ENCFF550BKL	ENCFF055MVR	ENCFF143SCA	Control	ENCFF426URQ,ENCFF101DEV	ENCFF578XGS,ENCFF375WCZ
RBFOX2	HepG2	ENCSR784FYS	ENCSR545RWZ	ENCFF733YBM,ENCFF251CER	ENCFF807JYY,ENCFF198IJO	ENCFF663YBI	ENCFF449IBC	Control	ENCFF605JOL,ENCFF061XKR	ENCFF462KWM,ENCFF100SSC
SRSF1	HepG2	ENCSR465BWW	ENCSR735QJO	ENCFF430RNA,ENCFF044ACD	ENCFF112UFC,ENCFF753EAN	ENCFF046BRA	ENCFF931XPQ	Control	ENCFF426URQ,ENCFF101DEV	ENCFF578XGS,ENCFF375WCZ
RBM25	K562	ENCSR791OZM	ENCSR084AIG	ENCFF079IZF,ENCFF800WHJ,ENCFF562ZMN,ENCFF752TPO	ENCFF180WYS,ENCFF214QGI	ENCFF680WBN	ENCFF248ZYN	Control	ENCFF577LLL,ENCFF363JFD	ENCFF641CEP,ENCFF493QSH
PCBP2	HepG2	ENCSR945NSF	ENCSR975KJI	ENCFF238LLZ,ENCFF774WWF,ENCFF223XLR,ENCFF915BDU	ENCFF366PYR,ENCFF910NGM	ENCFF460OWI	ENCFF966JON	Control	ENCFF292SYX,ENCFF887XCD	ENCFF609QFO,ENCFF536AHS
HNRNPLL	HepG2	ENCSR804HMZ	ENCSR545RWZ	ENCFF292OSF,ENCFF321VUE	ENCFF427GLC,ENCFF995FJU	ENCFF883CDF	ENCFF101MNR	Control	ENCFF605JOL,ENCFF061XKR	ENCFF462KWM,ENCFF100SSC
PRPF4	K562	ENCSR220YXI	ENCSR440JAU	ENCFF308HCL,ENCFF486FVK	ENCFF889DCH,ENCFF103MEZ	ENCFF785ACI	ENCFF058KNJ	Control	ENCFF317LUD,ENCFF338QTL	ENCFF502LLI,ENCFF325CNX
RBFOX2	K562	ENCSR822LBD	ENCSR932KYH	ENCFF453JCJ,ENCFF150BYW	ENCFF938LDN,ENCFF425VIX	ENCFF120IDE	ENCFF443CVW	Control	ENCFF510UAH,ENCFF092DDZ	ENCFF572OMD,ENCFF508DBG
HNRNPL	HepG2	ENCSR315JJE	ENCSR735QJO	ENCFF356DMG,ENCFF450ZOR	ENCFF081JMB,ENCFF766UVZ	ENCFF233MID	ENCFF958SKC	Control	ENCFF426URQ,ENCFF101DEV	ENCFF578XGS,ENCFF375WCZ
RBM22	K562	ENCSR848AOP	ENCSR084AIG	ENCFF012ANG,ENCFF710RJL,ENCFF654HVL,ENCFF574RMG	ENCFF441IWC,ENCFF338SXL	ENCFF522JUV	ENCFF051YGP	Control	ENCFF577LLL,ENCFF363JFD	ENCFF641CEP,ENCFF493QSH
SRSF7	K562	ENCSR222MYK	ENCSR457PLC	ENCFF161FHO,ENCFF127HYV	ENCFF600TNX,ENCFF720XTH	ENCFF059WVE	ENCFF071HOZ	Control	ENCFF911KYO,ENCFF113ZAT	ENCFF922JGL,ENCFF851QFR
FIP1L1	K562	ENCSR177DNR	ENCSR397ZZR	ENCFF724HOV,ENCFF428XVA,ENCFF531AUS	ENCFF951VMN,ENCFF300QTI	ENCFF883WYX	ENCFF461WCG	Control	ENCFF744ZJK,ENCFF513NDA	ENCFF457CIV,ENCFF529GUX
CCAR2	HepG2	ENCSR247XFV	ENCSR254UDV	ENCFF072TOT,ENCFF746USU	ENCFF272YQK,ENCFF012EGY	ENCFF671IJY	ENCFF017AUX	Control	ENCFF218RAX,ENCFF743NIF	ENCFF568YOD,ENCFF083RZJ
HNRNPLL	K562	ENCSR112RNT	ENCSR436OZQ	ENCFF345SRH,ENCFF218JDY	ENCFF768SVS,ENCFF813JWE	ENCFF122QSN	ENCFF553QWJ	Control	ENCFF089EYX,ENCFF419XJY	ENCFF321CYT,ENCFF456BYT
SNRNP70	K562	ENCSR754ZHU	ENCSR966DOU	ENCFF466MIW,ENCFF110EDY	ENCFF551QCK,ENCFF546AFS	ENCFF033KXY	ENCFF774YIJ	Control	ENCFF201ZVH,ENCFF025UQF	ENCFF705ZEH,ENCFF477SGV
RBM39	K562	ENCSR764OXF	ENCSR966DOU	ENCFF843ZPR,ENCFF518CED	ENCFF338GMK,ENCFF656RDN	ENCFF209JJD	ENCFF512BEK	Control	ENCFF201ZVH,ENCFF025UQF	ENCFF705ZEH,ENCFF477SGV
SAFB	K562	ENCSR072VUO	ENCSR483GYO	ENCFF135WKL,ENCFF228GOX	ENCFF937ONB,ENCFF908KFH	ENCFF478MPX	ENCFF599ZUM	Control	ENCFF521UDO,ENCFF343MYT	ENCFF993VCM,ENCFF177GKX
HNRNPL	K562	ENCSR594BNR	ENCSR436OZQ	ENCFF972RFP,ENCFF698TRM	ENCFF573SRY,ENCFF514LUN	ENCFF010STZ	ENCFF318WXW	Control	ENCFF089EYX,ENCFF419XJY	ENCFF321CYT,ENCFF456BYT
HNRNPH1	K562	ENCSR581CVA	ENCSR966DOU	ENCFF999VUF,ENCFF753OYD	ENCFF594IKC,ENCFF870AMF	ENCFF292JRY	ENCFF238AUB	Control	ENCFF201ZVH,ENCFF025UQF	ENCFF705ZEH,ENCFF477SGV
U2AF2	HepG2	ENCSR991ADX	ENCSR735QJO	ENCFF194KNQ,ENCFF465JVB	ENCFF781OBT,ENCFF607KWI	ENCFF038QAU	ENCFF628VOK	Control	ENCFF426URQ,ENCFF101DEV	ENCFF578XGS,ENCFF375WCZ
RBM15	K562	ENCSR850WUE	ENCSR084AIG	ENCFF337FVY,ENCFF064RLS	ENCFF709QNC,ENCFF402MOS	ENCFF971VJZ	ENCFF541AHC	Control	ENCFF577LLL,ENCFF363JFD	ENCFF641CEP,ENCFF493QSH
SNRNP70	HepG2	ENCSR128IYN	ENCSR735QJO	ENCFF809ESS,ENCFF566HIZ	ENCFF581FMD,ENCFF562BIX	ENCFF337FIU	ENCFF917LVS	Control	ENCFF426URQ,ENCFF101DEV	ENCFF578XGS,ENCFF375WCZ
SFPQ	K562	ENCSR647PJW	ENCSR436OZQ	ENCFF471RUL,ENCFF576NBS	ENCFF209NAC,ENCFF362XYW	ENCFF757ODD	ENCFF238SXN	Control	ENCFF089EYX,ENCFF419XJY	ENCFF321CYT,ENCFF456BYT

## Sheet: RBNS
RBP	RBNS_exp	Control_exp	Fastq files	Enrichment files	HepG2 RBNS motifs within eCLIP peaks	K562 RBNS motifs within eCLIP peaks	Input library control	Input library control Accession ID	No protein target control	No protein target control Accession ID
SRSF4	ENCSR252RIJ	ENCSR289FYJ,ENCSR234LUY	ENCFF707DGD,ENCFF695JWD,ENCFF801NRU,ENCFF659GOB,ENCFF424VHK	ENCFF185UAE,ENCFF975KOB,ENCFF298ZWZ,ENCFF166TCK	-	-	Input library control	ENCFF472NVZ	No protein target control	ENCFF637PAB
ELAVL4	ENCSR171TTH	ENCSR593LSP	ENCFF144IPW,ENCFF177IIK,ENCFF729VNY,ENCFF639TKW,ENCFF947KRL	ENCFF221RQV,ENCFF183CKH,ENCFF842JHX,ENCFF495WZV	-	-	Input library control	ENCFF418KRY	-	-
PABPN1L	ENCSR334QCK	ENCSR978BSJ	ENCFF883BVH,ENCFF219HWQ,ENCFF988CZO,ENCFF992FMO,ENCFF419ZIO	ENCFF749PUO,ENCFF285OLQ,ENCFF359PFB,ENCFF822GML	ENCFF390FGE	-	Input library control	ENCFF670GMS	-	-
DAZ3	ENCSR449VKY	ENCSR122MVN	ENCFF921PCX,ENCFF463SEP,ENCFF633VVB,ENCFF182ZXE,ENCFF756JHY	ENCFF690SCB,ENCFF610RRA,ENCFF167KBI,ENCFF576NTR,ENCFF662VJZ,ENCFF881QIB,ENCFF620GLE	-	-	Input library control	ENCFF541WDR	-	-
HNRNPH2	ENCSR328PGZ	ENCSR143XOT,ENCSR526XUZ	ENCFF271YCR,ENCFF471ZPP,ENCFF789QRU,ENCFF183XXP,ENCFF341AET	ENCFF951WED,ENCFF852RPM,ENCFF765KER	-	-	Input library control	ENCFF753YND	No protein target control	ENCFF242LBP
SRSF9	ENCSR724HZI	ENCSR927JUW	ENCFF305KBH,ENCFF042JZR,ENCFF413ETY,ENCFF779KVV,ENCFF927STX	ENCFF518QQO,ENCFF131QFS,ENCFF081SZX,ENCFF808FRG	ENCFF349NQV	-	Input library control	ENCFF483NLQ	-	-
KHDRBS2	ENCSR575QYE	ENCSR564OYI	ENCFF803LHT,ENCFF725OYS,ENCFF276YSZ,ENCFF234WAZ,ENCFF903TJA	ENCFF083OIG,ENCFF456XDP,ENCFF465ZHS,ENCFF388TRM,ENCFF193FIH	-	ENCFF715SQI	Input library control	ENCFF449THM	-	-
EWSR1	ENCSR063HQO	ENCSR015TOO	ENCFF846YUO,ENCFF690OPZ,ENCFF352GUJ,ENCFF561OTA,ENCFF806UZR	ENCFF589AOW,ENCFF364MOL,ENCFF100OEJ	-	ENCFF283ODT	-	-	No protein target control	ENCFF160WCN
DAZAP1	ENCSR005ZRL	ENCSR206YLC	ENCFF159FNQ,ENCFF548LGA,ENCFF766DOA,ENCFF887GOK,ENCFF387GNF	ENCFF756ZGX,ENCFF102BFN,ENCFF190ZRO,ENCFF156RLV	-	-	Input library control	ENCFF425XLJ	-	-
IGF2BP2	ENCSR588GYZ	ENCSR845RKH,ENCSR697KPL	ENCFF331ENP,ENCFF998ZLV,ENCFF074RIC,ENCFF758QOA,ENCFF833VXY	ENCFF446BRC,ENCFF359JRV,ENCFF841MFA	-	ENCFF556SJQ	Input library control	ENCFF917XEN	No protein target control	ENCFF032AUY
FUS	ENCSR936LOF	ENCSR881AMH,ENCSR474BVN	ENCFF375AIG,ENCFF739HXK,ENCFF692LOC,ENCFF448YEM,ENCFF680AGJ	ENCFF293XMV,ENCFF835DNX,ENCFF409RJT	ENCFF031YEF	ENCFF907TLO	Input library control	ENCFF871MJA	No protein target control	ENCFF441MLG
BOLL	ENCSR497LIF	ENCSR821CTW	ENCFF025KXN,ENCFF471GJF,ENCFF954BBZ,ENCFF305QDN,ENCFF939KQG	ENCFF717ZBX,ENCFF523UNS,ENCFF697NMB,ENCFF835OYI	-	-	Input library control	ENCFF812GKQ	-	-
PUM1	ENCSR845GNW	ENCSR025XWZ	ENCFF266PHU,ENCFF894MLG,ENCFF090QVU,ENCFF574TBN,ENCFF345UJY	ENCFF519SMF,ENCFF966LVC,ENCFF056YLH,ENCFF031GWM	-	ENCFF648TBV,ENCFF126IQM	Input library control	ENCFF761JAF	-	-
CELF1	ENCSR992NHR	ENCSR219WYU,ENCSR466KMQ	ENCFF002DFL,ENCFF002DFM,ENCFF002DFN,ENCFF002DFO,ENCFF002DFP,ENCFF002DFQ,ENCFF002DFR	ENCFF002DEA,ENCFF002DEB,ENCFF002DEC	-	-	Input library control	ENCFF002DFS	No protein target control	ENCFF002DFK
TAF15	ENCSR827QYL	ENCSR876NDK,ENCSR755VBZ	ENCFF662TOD,ENCFF206DZS,ENCFF304HMY,ENCFF032XJW,ENCFF686CWM	ENCFF632XWC,ENCFF796QEY,ENCFF194JNW	ENCFF937RMQ	ENCFF093XSA	Input library control	ENCFF325RIN	No protein target control	ENCFF160CZF
TRNAU1AP	ENCSR419XDN	ENCSR837OWO	ENCFF369WZD,ENCFF228IGY,ENCFF330UOX,ENCFF339GLP,ENCFF823RGZ	ENCFF174NLG,ENCFF232FXD,ENCFF315DBD,ENCFF848YLS	-	-	Input library control	ENCFF395ETZ	-	-
A1CF	ENCSR934TDK	ENCSR866URJ	ENCFF305UGG,ENCFF884QIH,ENCFF187MDO,ENCFF274IJN,ENCFF194FOG	ENCFF672ZPY,ENCFF943MNY,ENCFF921OBL,ENCFF902SNR	-	-	Input library control	ENCFF689ELM	-	-
HNRNPA2B1	ENCSR890PDQ	ENCSR193UFP	ENCFF633PYG,ENCFF272CDH,ENCFF284NLC,ENCFF871IQB,ENCFF486QQA	ENCFF733IIC,ENCFF638JTR,ENCFF632KXS,ENCFF126ADB	-	-	Input library control	ENCFF284GGX	-	-
PCBP2	ENCSR673FLQ	ENCSR265XUT	ENCFF053JNP,ENCFF798SMM,ENCFF020KTF,ENCFF058WPN,ENCFF691SCA	ENCFF024ODR,ENCFF908FAV,ENCFF761GIK,ENCFF282GMF	ENCFF999HRP	-	Input library control	ENCFF816DFV	-	-
HNRNPA0	ENCSR170PBM	ENCSR490BSK	ENCFF114JMF,ENCFF836VGG,ENCFF210HCF,ENCFF373FBO,ENCFF156FZK	ENCFF626WPP,ENCFF541BLM,ENCFF372WVS,ENCFF314LDN	-	-	Input library control	ENCFF668WQD	-	-
SFPQ	ENCSR951YCV	ENCSR265XUT	ENCFF642XCH,ENCFF092VIT,ENCFF597YAL,ENCFF852PPY,ENCFF980WQW	ENCFF234GJL,ENCFF890ORL,ENCFF360OVB,ENCFF494LLV	ENCFF728KCD	-	Input library control	ENCFF816DFV	-	-
ESRP1	ENCSR082AKW	ENCSR236YBZ,ENCSR971BTX	ENCFF249MKN,ENCFF866SSJ,ENCFF709NVS,ENCFF201IIS,ENCFF497OVV	ENCFF193SAI,ENCFF841SRB,ENCFF924ZUX	-	-	Input library control	ENCFF353BLN	No protein target control	ENCFF517JVP
RBFOX3	ENCSR421UDF	ENCSR023ESV	ENCFF942RUM,ENCFF629DZC,ENCFF719LOX,ENCFF963SOG,ENCFF405QFZ	ENCFF108IBF,ENCFF536WVL,ENCFF952BVQ,ENCFF111IQQ	-	-	Input library control	ENCFF771NKG	-	-
ZNF326	ENCSR335JQK	ENCSR043GXN	ENCFF743RCD,ENCFF730GYB,ENCFF398TUH,ENCFF325OGD,ENCFF679WSU	ENCFF139RKR,ENCFF425QVN,ENCFF083AMW,ENCFF891JJG,ENCFF412ANC,ENCFF982MXY	-	-	Input library control	ENCFF505ATJ	-	-
SF1	ENCSR318HZC	ENCSR307EIC	ENCFF894RNB,ENCFF550BZS,ENCFF310EFE,ENCFF574ATK,ENCFF620JEI	ENCFF045VHV,ENCFF753JLV,ENCFF408CLJ,ENCFF846RCG	-	-	Input library control	ENCFF395BBW	-	-
PCBP4	ENCSR769AEI	ENCSR548MAW	ENCFF922HKT,ENCFF065MZA,ENCFF814SIC,ENCFF871CCW,ENCFF024KDW	ENCFF239XFN,ENCFF549QKX,ENCFF661CYO,ENCFF536CUG	-	-	Input library control	ENCFF519RUA	-	-
CNOT4	ENCSR806UCE	ENCSR566CVD	ENCFF798CEK,ENCFF751TQU,ENCFF763IRH,ENCFF897BPT,ENCFF962UIH	ENCFF691NQF,ENCFF291WEC,ENCFF497RAZ,ENCFF935NYJ	-	-	Input library control	ENCFF421KWK	-	-
NUPL2	ENCSR102MQN	ENCSR278BSO	ENCFF967YLZ,ENCFF558MQD,ENCFF143HKO,ENCFF452SPV,ENCFF174KHL	ENCFF718QMF,ENCFF787TMW,ENCFF617KGP,ENCFF497QML,ENCFF157IWY,ENCFF539CUI	-	-	Input library control	ENCFF137VIC	-	-
HNRNPD	ENCSR175OMA	ENCSR141NLX,ENCSR394HHV	ENCFF002DFU,ENCFF002DFV,ENCFF002DFW,ENCFF002DFX,ENCFF002DFY	ENCFF002DEG,ENCFF002DEH,ENCFF002DEI	-	-	Input library control	ENCFF002DFZ	No protein target control	ENCFF002DFT
RBM47	ENCSR264RVK	ENCSR903NNW,ENCSR721BBI	ENCFF546CET,ENCFF753GNQ,ENCFF650UUT,ENCFF152YBN,ENCFF051CMM,ENCFF211NKK	ENCFF953ZVW,ENCFF639XVL,ENCFF063VIP,ENCFF995ECH	-	-	Input library control	ENCFF148TFJ	No protein target control	ENCFF654ZXW
RC3H1	ENCSR728SXZ	ENCSR360QVI	ENCFF189FRP,ENCFF607ZLL,ENCFF540SRD,ENCFF732QEB,ENCFF393MNZ	ENCFF792ROS,ENCFF083LIF,ENCFF140TLP,ENCFF661BCA	-	-	Input library control	ENCFF016HYN	-	-
IGF2BP1	ENCSR928XOW	ENCSR767WJH,ENCSR258MXY	ENCFF002DGI,ENCFF002DGJ,ENCFF002DGK,ENCFF002DGL,ENCFF002DGM	ENCFF232CHY,ENCFF157MJN,ENCFF493XXL	ENCFF795EZC	ENCFF749TMN	Input library control	ENCFF002DGN	No protein target control	ENCFF002DGH
PRR3	ENCSR191PTZ	ENCSR278BSO	ENCFF859IFZ,ENCFF002RAY,ENCFF584IYE,ENCFF305FZN,ENCFF016DMQ	ENCFF492NKP,ENCFF373IHG,ENCFF984XGE,ENCFF466EQG,ENCFF744ZDN,ENCFF688ATJ,ENCFF672EUE	-	-	Input library control	ENCFF137VIC	-	-
ZFP36	ENCSR315VQD	ENCSR866URJ	ENCFF006ZXM,ENCFF149ZPE,ENCFF113XPZ,ENCFF248KPL,ENCFF089AAP	ENCFF193EMA,ENCFF735TCL,ENCFF170BKQ,ENCFF522CPG	-	-	Input library control	ENCFF689ELM	-	-
NOVA1	ENCSR834CED	ENCSR535HJE	ENCFF892LGW,ENCFF773ACP,ENCFF557ODA,ENCFF510DKF,ENCFF850IFW	ENCFF657EGF,ENCFF953ZVY,ENCFF666GNP,ENCFF591ONJ	-	-	Input library control	ENCFF357LTA	-	-
RBMS3	ENCSR224KSF	ENCSR462HQR	ENCFF815HRK,ENCFF159XZR,ENCFF270MEX,ENCFF296APU	ENCFF111GEB,ENCFF491LXQ,ENCFF615JNZ,ENCFF560ONY	-	-	Input library control	ENCFF224QDZ	-	-
RBM4	ENCSR331BKR	ENCSR990LWK	ENCFF401FZE,ENCFF662YDT,ENCFF940CRO,ENCFF527ZSP,ENCFF290VRZ	ENCFF891RFM,ENCFF620EXI,ENCFF108CRY,ENCFF667LUD	-	-	Input library control	ENCFF864DRM	-	-
TRA2A	ENCSR741VUK	ENCSR883DFK,ENCSR118LLV	ENCFF674LSW,ENCFF369HLN,ENCFF209PWZ,ENCFF053JOA,ENCFF406VDD	ENCFF351RRP,ENCFF879MFV,ENCFF971NRM,ENCFF191NLM	ENCFF015CJR	ENCFF425CRZ	Input library control	ENCFF979UHU	No protein target control	ENCFF499TRO
HNRNPK	ENCSR368NMO	ENCSR944GMN	ENCFF261ZHZ,ENCFF281CNE,ENCFF004OKN,ENCFF674RCB,ENCFF732XFP	ENCFF715DIL,ENCFF346XPF,ENCFF574ANJ	ENCFF813TVN	ENCFF298QFN	Input library control	ENCFF537ORU	-	-
HNRNPCL1	ENCSR915CDT	ENCSR122MVN	ENCFF316GAF,ENCFF150PUV,ENCFF729PSS,ENCFF963SCO,ENCFF442IBY	ENCFF749DDH,ENCFF576WAA,ENCFF015VSF,ENCFF072KMO,ENCFF732SOC	-	-	Input library control	ENCFF541WDR	-	-
RBMS2	ENCSR492CFG	ENCSR311QXT	ENCFF324ZYT,ENCFF231KTD,ENCFF820PEE,ENCFF273JFY,ENCFF452FCJ	ENCFF198OFN,ENCFF729OVU,ENCFF833TOX,ENCFF514HLE	-	-	Input library control	ENCFF395NJM	-	-
FUBP1	ENCSR843QMF	ENCSR965YGY	ENCFF624STJ,ENCFF884IBI,ENCFF319TXL,ENCFF597MHG,ENCFF677VDN	ENCFF259WWZ,ENCFF588INN,ENCFF078JLK,ENCFF975CXE	-	-	Input library control	ENCFF586EOO	-	-
PUF60	ENCSR773QCC	ENCSR474BVN,ENCSR894MDU	ENCFF092OVI,ENCFF071TXE,ENCFF838ARR,ENCFF748VRH,ENCFF262OPY	ENCFF631TWR,ENCFF146LBG,ENCFF619SGN	-	-	Input library control	ENCFF871MJA	No protein target control	ENCFF147YOV
PTBP3	ENCSR741ZPT	ENCSR454EFP	ENCFF002BYK,ENCFF002BYO,ENCFF002BYL,ENCFF002BYM,ENCFF002BYJ,ENCFF002BYP	ENCFF002EVE,ENCFF002EVF,ENCFF002EVI	ENCFF988VZT	ENCFF817UKQ	Input library control	ENCFF002BYQ	-	-
SRSF10	ENCSR744POX	ENCSR416ZAE,ENCSR187FJB	ENCFF386EWB,ENCFF272IIN,ENCFF457XQS,ENCFF593KNI,ENCFF908JKG	ENCFF057FSE,ENCFF855MSY,ENCFF896LEJ	-	-	Input library control	ENCFF532AHD	No protein target control	ENCFF208GAK
Msi1	ENCSR329RIP	ENCSR704XYB,ENCSR757IDL	ENCFF200FEI,ENCFF695CIJ,ENCFF110LAR,ENCFF518PVS,ENCFF049COJ,ENCFF278ERO,ENCFF922BHB	ENCFF200ERL,ENCFF701XPF,ENCFF506LTL,ENCFF171TZH	-	-	Input library control	ENCFF919AUN	No protein target control	ENCFF928YLI
FUBP3	ENCSR697VZN	ENCSR490BSK	ENCFF626IFM,ENCFF130HUZ,ENCFF146YJF,ENCFF071WGX,ENCFF012DBP	ENCFF415RLT,ENCFF826BAQ,ENCFF891TDY,ENCFF610YNE	ENCFF325TXM	-	Input library control	ENCFF668WQD	-	-
EIF4G2	ENCSR600HIW	ENCSR268DJR	ENCFF747XEL,ENCFF531KCO,ENCFF483PKV,ENCFF613BOZ,ENCFF798BTI	ENCFF083UGT,ENCFF409BQS,ENCFF047JVW,ENCFF310LNQ,ENCFF196LGM,ENCFF519MEJ,ENCFF749OEM	-	ENCFF396JVK	Input library control	ENCFF668QER	-	-
KHDRBS3	ENCSR583NVI	ENCSR335RUM	ENCFF118MEC,ENCFF793XRU,ENCFF612DYP,ENCFF993IHW	ENCFF378CHX,ENCFF324JGS,ENCFF668MVP,ENCFF709CRG	-	-	Input library control	ENCFF385FEF	-	-
PCBP1	ENCSR539RTM	ENCSR837OWO	ENCFF015VYZ,ENCFF134JFO,ENCFF111WYI,ENCFF965AGF,ENCFF975PLP	ENCFF894ONZ,ENCFF268RKR,ENCFF564LBJ,ENCFF669GAJ	ENCFF544DRZ	ENCFF319TDW	Input library control	ENCFF395ETZ	-	-
RBM24	ENCSR742AEU	ENCSR721PRM	ENCFF355UIV,ENCFF211URD,ENCFF948RIV,ENCFF583TUC,ENCFF698TXB	ENCFF168GEY,ENCFF132AEB,ENCFF522SCZ,ENCFF044NVM	-	-	Input library control	ENCFF771ECU	-	-
RBM22	ENCSR006TPX	ENCSR192FWS	ENCFF870LSB,ENCFF518QQN,ENCFF576DJF,ENCFF745RRQ,ENCFF222JFA	ENCFF688EDA,ENCFF581IOZ,ENCFF179SVM,ENCFF106RWF	ENCFF293KBP	ENCFF864NMG	Input library control	ENCFF767MZQ	-	-
RBFOX2	ENCSR441HLP	ENCSR564NVP,ENCSR742YDK	ENCFF002DHA,ENCFF002DHB,ENCFF002DHC,ENCFF002DHD,ENCFF002DHE,ENCFF002DHF,ENCFF002DHG,ENCFF002DHH,ENCFF002DHI	ENCFF002DFE,ENCFF002DFF,ENCFF002DFG	ENCFF832GIY	ENCFF499CES	Input library control	ENCFF002DHJ	No protein target control	ENCFF002DGZ
RBM15B	ENCSR655NWZ	ENCSR599EMY	ENCFF772AJT,ENCFF037HIV,ENCFF461ZWO,ENCFF234HVI,ENCFF160QZD	ENCFF635SCW,ENCFF915OWQ,ENCFF820ODU,ENCFF117RDG	ENCFF794MIP	ENCFF185NKV	Input library control	ENCFF969DHV	-	-
SNRPA	ENCSR167ZZB	ENCSR335RUM	ENCFF169FUR,ENCFF818QHZ,ENCFF279HZP,ENCFF729AXE,ENCFF658HXU	ENCFF890AXZ,ENCFF349ZGB,ENCFF625QSH,ENCFF090VNK	-	-	Input library control	ENCFF385FEF	-	-
TIA1	ENCSR064NOY	ENCSR930IPS	ENCFF897ONM,ENCFF815CIK,ENCFF400JXE,ENCFF278GIB,ENCFF374UTI	ENCFF403RUI,ENCFF633HPI,ENCFF268DAL,ENCFF936GUV	ENCFF025PCM	ENCFF748GRE	Input library control	ENCFF295WRQ	-	-
HNRNPC	ENCSR569UIU	ENCSR142ZEQ,ENCSR831ZFS	ENCFF083JEO,ENCFF235WCJ,ENCFF161YRQ,ENCFF304NRR,ENCFF366SWO	ENCFF592FMJ,ENCFF266NJN,ENCFF380JJG	ENCFF910BCQ	ENCFF370OUE	Input library control	ENCFF658BYB	No protein target control	ENCFF866DQR
SRSF8	ENCSR929OLV	ENCSR693HGG	ENCFF746BQQ,ENCFF046HXG,ENCFF172SZM,ENCFF625PWF,ENCFF260OIA	ENCFF455VOQ,ENCFF860CDY,ENCFF504GWV	-	-	-	-	No protein target control	ENCFF975GRN
HNRNPF	ENCSR376SUZ	ENCSR234DYH,ENCSR462ZJK	ENCFF002DGB,ENCFF002DGC,ENCFF002DGD,ENCFF002DGE,ENCFF002DGF	ENCFF002DEM,ENCFF002DEN,ENCFF002DEO	-	-	Input library control	ENCFF002DGG	No protein target control	ENCFF002DGA
HNRNPDL	ENCSR055HDN	ENCSR599EMY	ENCFF694BLE,ENCFF566PVD,ENCFF032BNE,ENCFF495RWY,ENCFF613XWY	ENCFF074YRT,ENCFF223UQZ,ENCFF554UMM,ENCFF973JIY	-	-	Input library control	ENCFF969DHV	-	-
RBM6	ENCSR548RVM	ENCSR721PRM	ENCFF002VNX,ENCFF133WMF,ENCFF229GWE,ENCFF880ULO,ENCFF796ZYM	ENCFF150OOG,ENCFF612PCY,ENCFF793PCZ,ENCFF191CTZ	-	-	Input library control	ENCFF771ECU	-	-
UNK	ENCSR497VCL	ENCSR424VRD	ENCFF874MPY,ENCFF256CNE,ENCFF474ABY,ENCFF035LLB,ENCFF084FZV	ENCFF353YNE,ENCFF325YQY,ENCFF711ESU,ENCFF363RNZ	-	-	Input library control	ENCFF385XEF	-	-
RBM4B	ENCSR905BJK	ENCSR462HQR	ENCFF642LIU,ENCFF414MZG,ENCFF933GYK,ENCFF030UYE	ENCFF170CFD,ENCFF324AVV,ENCFF723LYO,ENCFF604EQA	-	-	Input library control	ENCFF224QDZ	-	-
MBNL1	ENCSR006QKZ	ENCSR490PSZ,ENCSR070MLW	ENCFF002DGP,ENCFF002DGQ,ENCFF002DGR,ENCFF002DGS,ENCFF002DGT,ENCFF002DGU,ENCFF002DGV,ENCFF002DGW,ENCFF002DGX	ENCFF002DEY,ENCFF002DEZ,ENCFF002DFA	-	-	Input library control	ENCFF002DGY	No protein target control	ENCFF002DGO
ZCRB1	ENCSR205HMN	ENCSR566CVD	ENCFF526DSN,ENCFF449IAQ,ENCFF678GKT,ENCFF758ORV,ENCFF862JMB	ENCFF577HCJ,ENCFF113HZK,ENCFF241MOO,ENCFF121DTB	-	-	Input library control	ENCFF421KWK	-	-
RBM23	ENCSR525PNM	ENCSR775PWD,ENCSR259BLT	ENCFF601SFI,ENCFF776JOW,ENCFF237EFE,ENCFF249THA,ENCFF462XAL	ENCFF214NXF,ENCFF529RME,ENCFF810PLU	-	-	Input library control	ENCFF314LQZ	No protein target control	ENCFF621AFM
KHSRP	ENCSR915BDY	ENCSR978BSJ	ENCFF385FOT,ENCFF778ABV,ENCFF608BCN,ENCFF487JGC,ENCFF641RTT	ENCFF356DWW,ENCFF924TSO,ENCFF757NUT,ENCFF865YVO	ENCFF464UVC	ENCFF712ZAK	Input library control	ENCFF670GMS	-	-
RBM41	ENCSR637HFY	ENCSR292HKC	ENCFF550YXW,ENCFF143JJC,ENCFF658PGT,ENCFF644BBX,ENCFF590PBM	ENCFF139WJC,ENCFF446PHG,ENCFF388UFE,ENCFF051YRS	-	-	Input library control	ENCFF309HWO	-	-
RBM25	ENCSR759QKO	ENCSR391IGH	ENCFF066NPP,ENCFF897ZRK,ENCFF701SYD,ENCFF410QTN,ENCFF353VKL	ENCFF135TEV,ENCFF485TKI,ENCFF872SLK,ENCFF170PGF	-	-	Input library control	ENCFF248GRF	-	-
SRSF2	ENCSR275JFN	ENCSR960GMF,ENCSR694VQW	ENCFF443RLZ,ENCFF203RCX,ENCFF044HZO,ENCFF427KXG,ENCFF395BSA	ENCFF257EQJ,ENCFF900EPD,ENCFF573MYB	-	-	Input library control	ENCFF087BBT	No protein target control	ENCFF889JSB
TARDBP	ENCSR466JPT	ENCSR927JUW	ENCFF023PUC,ENCFF147IXH,ENCFF864BPI,ENCFF552GCD,ENCFF044GED	ENCFF484TAR,ENCFF979SDN,ENCFF769CCM,ENCFF022PDN	-	ENCFF878HMC	Input library control	ENCFF483NLQ	-	-
SRSF11	ENCSR073DSH	ENCSR418ZPZ	ENCFF040OXG,ENCFF828WZL,ENCFF877DUW,ENCFF205NWX,ENCFF795EEX	ENCFF621BGN,ENCFF820GEE,ENCFF431TKD,ENCFF260EGH	-	-	Input library control	ENCFF248EWX	-	-
CPEB1	ENCSR084YCO	ENCSR640ADB	ENCFF960JKZ,ENCFF859RIY,ENCFF903JOE,ENCFF808XIS,ENCFF013YVD	ENCFF473SQY,ENCFF745KUY,ENCFF487PLP,ENCFF884AFI,ENCFF313SEU	-	-	Input library control	ENCFF214QKC	-	-
RBM45	ENCSR626INQ	ENCSR292HKC	ENCFF575BTH,ENCFF660MFW,ENCFF303TMB,ENCFF902WXY,ENCFF294KSP	ENCFF275UGA,ENCFF453IBG,ENCFF311UQL,ENCFF782DRP	-	-	Input library control	ENCFF309HWO	-	-
RALYL	ENCSR229VBP	ENCSR990LWK	ENCFF345AMU,ENCFF432AZE,ENCFF464RSK,ENCFF532TOJ	ENCFF449PEQ,ENCFF338FGB,ENCFF889PPG,ENCFF524JIG	-	-	Input library control	ENCFF864DRM	-	-
ILF2	ENCSR906EKN	ENCSR391IGH	ENCFF096YGY,ENCFF383QAM,ENCFF539DBG,ENCFF647LEW,ENCFF003OLV	ENCFF085TLW,ENCFF056ZFM,ENCFF971PUI,ENCFF612KES	-	-	Input library control	ENCFF248GRF	-	-
HNRNPL	ENCSR954TYO	ENCSR307EIC	ENCFF004ECZ,ENCFF066AFW,ENCFF407TKA,ENCFF929YDP,ENCFF086FCD	ENCFF262PXW,ENCFF422OAC,ENCFF029EII,ENCFF941VVI	ENCFF117QKP	ENCFF134FRX	Input library control	ENCFF395BBW	-	-
SRSF5	ENCSR914PGB	ENCSR065EMP,ENCSR876NDK	ENCFF229OOD,ENCFF804SHE,ENCFF388IAE,ENCFF130TEX,ENCFF901VZV	ENCFF842OMI,ENCFF762GOC,ENCFF351IBT	-	-	Input library control	ENCFF325RIN	No protein target control	ENCFF200YPB
