# Supplementary material for: A large-scale binding and functional map of human RNA-binding proteins
Source: Nature. 2020 Jul 29;583(7818):711–9. doi: 10.1038/s41586-020-2077-3 (PMC7410833; doi:10.1038/s41586-020-2077-3)
Supplement: Supplementary file 5 — Supplementary Data 3 RBP gene expression in ENCODE cell lines and tissues. Contains RNA expression (in transcripts per million reads) for all RBPs profiled in this study for K562 cells, HepG2 cells, and 40 human tissues profiled by the GTEx consortium. [file 41586_2020_2077_MOESM5_ESM.xlsx]

## Sheet: Sheet1
Name	GeneID	HepG2	K562	Adipose-Subcutaneous	AdrenalGland	Artery-Tibial	Bladder	Brain-Amygdala	Brain-AnteriorCingulateCortex	Brain-CaudateBasalGanglia	Brain-CerebellarHemisphere	Brain-Cerebellum	Brain-Cortex	Brain-FrontalCortex	Brain-Hippocampus	Brain-Hypothalamus	Brain-NucleusAccumbensBasalGanglia	Brain-SpinalCordCervicalC	Brain-SubstantiaNigra	Breast-MammaryTissue	Cervix-Endocervix	Colon-Sigmoid	Esophagus-Mucosa	FallopianTube	Heart-LeftVentricle	Kidney-Cortex	Liver	Lung	MinorSalivaryGland	Muscle-Skeletal	Nerve-Tibial	Ovary	Pancreas	Pituitary	Prostate	Skin-SunExposedLowerLeg	SmallIntestine	Spleen	Stomach	Testis	Thyroid	Uterus	Vagina
AARS	ENSG00000090861.11	6.12	8.04	5.78	5.68	5.57	6.35	6.75	7.44	5.02	6.92	5.98	7.07	5.91	5.88	6.24	5.89	6.82	5.94	5.95	6.11	5.24	4.93	5.49	4.46	4.89	5.19	5.97	6.31	5.28	6.12	5.57	4.85	6.21	6.19	5.24	5.66	5.25	5.36	5.79	8.44	6.54	5.26
AATF	ENSG00000108270.6	4.12	6.04	4.91	4.32	5.2	5.32	4.74	4.01	3.4	5.28	4.91	4.29	4.02	3.66	3.9	4.22	4.42	4.33	4.7	5.35	4.27	4.37	4.97	3.46	3.41	3.44	4.99	5.11	4.37	5.49	5.1	4.04	4.41	4.58	5.31	4.98	4.74	4.71	5.02	4.97	5.52	4.43
ABCF1	ENSG00000204574.8	5.55	6.53	4.92	4.65	4.85	5.79	4.86	4.99	3.69	4.96	5.32	5.02	4.22	4.07	4.29	4.22	4.87	4.14	5.27	5.58	5.1	5.32	5.15	3.89	4.29	4.26	5.53	5.43	6.02	5.59	5	3.95	5.38	5.72	5.49	5.62	5.31	4.91	5.76	5.61	6.09	5.53
ABT1	ENSG00000146109.3	4.76	4.27	3.91	3.46	3.4	3.68	3.14	3.12	2.21	3.7	3.31	3.16	2.93	2.62	3.05	2.33	3.01	2.52	3.68	4.13	3.97	3.98	4.14	2.32	2.63	2.91	4.04	4.12	3.14	3.43	3.98	2.77	3.8	3.83	4.26	4.2	4.32	3.34	4.29	3.51	4.07	3.93
ACO1	ENSG00000122729.14	4.28	4.26	6.57	5.74	4.54	5.57	3.7	3.22	3.43	4.73	3.88	3.73	3.47	3.32	4.21	4.21	3.92	3.57	6.57	5	4.25	4.08	4.15	3.03	5.35	5.14	4.66	5.05	3.29	5.08	4.7	3.73	3.67	4.42	3.88	5.45	3.56	4.83	5.3	4.65	4.7	4.24
ADAR	ENSG00000160710.11	5.43	5.79	5.78	5.45	5.46	5.7	5.65	5.98	4.85	6.44	5.32	5.92	5.45	5.5	6.29	5.56	5.82	5.17	5.64	6.18	5.43	5.33	6.01	4.19	4.54	4.38	5.96	5.96	3.5	5.73	5.8	3.98	5.99	5.98	5.55	5.79	6.36	5.09	6.1	5.76	6.24	5.43
ADD1	ENSG00000087274.12	5.07	5.67	7.12	6.28	7.7	7.78	6.85	7.15	6.18	7.74	6.8	7.33	6.89	6.67	6.64	6.65	6.76	6.38	6.75	7.27	6.38	6.39	7.17	5.15	5.58	4.71	7.06	7.48	6.74	7.13	7.33	4.85	6.84	6.92	6.84	6.68	6.66	5.74	7.1	6.39	7.53	6.56
AGGF1	ENSG00000164252.8	3.43	3.65	3.46	3.55	2.81	3.23	3.89	4.02	2.93	3.77	3.3	3.47	3.72	3.74	3.72	3.42	3.67	3.47	3.34	3.46	3.31	3.3	3.39	1.28	2.94	2.01	3.3	3.69	2.77	3.02	3.35	1.95	3.29	3.33	2.55	3.54	3.4	2.9	3.67	3.14	3.41	3.02
AGO1	ENSG00000092847.6	3.08	4.35	2.42	2.84	2.98	3.37	2.94	2.7	2.18	3.43	3.01	2.64	2.82	2.84	2.77	2.94	2.98	2.25	2.48	2.72	2.38	2.57	2.88	1.04	1.73	1.2	2.58	2.63	1.82	2.87	2.5	1.5	3.01	2.93	3.01	2.7	3	2.15	2.95	2.21	3.37	2.35
AGO2	ENSG00000123908.7	2.78	3.78	2.28	1.38	2.95	3.16	1.55	1.39	0.77	2.67	3.19	1.85	0.78	1.3	1.44	2.03	2.27	0.81	1.85	2.74	2.14	2.51	2.76	2.18	1.12	1.27	2.64	2.43	3.85	2.9	2.72	1.24	1.59	2.33	2.42	2.37	2.39	1.85	2.26	3.35	2.43	2.68
AIMP1	ENSG00000164022.12	5.66	6.49	5.09	4.91	5.02	5.39	4.7	3.92	4.32	5.13	4.88	3.85	4.29	3.93	4.04	4.35	4.68	4.19	4.32	5.26	5.09	4.9	5.17	3.29	3.96	3.29	5.13	5.26	4.48	4.89	5.28	3.53	4.78	5	4.52	5.22	4.87	4.67	4.79	5.38	5.42	4.85
AKAP1	ENSG00000121057.8	6.04	4.39	5.15	4.05	6.27	6.44	4.29	5.07	4.17	5.66	4.72	4.91	4.54	4.77	4.3	4.73	4.33	4.17	5.68	5.68	6.3	5.08	4.78	3.73	2.52	4.53	4.95	6.15	5.43	4.77	4.79	3.39	5.07	6.15	5.46	5.53	3.79	5.53	4.25	5.8	4.89	5.03
AKAP8	ENSG00000105127.4	2.98	3.51	5.04	4.14	4.73	4.77	3.72	3.62	2.8	4.79	4.23	3.76	3.86	3.16	3.6	3.28	3.31	3.09	4.38	4.7	4.59	4.07	4.88	3.03	2.85	3.25	4.74	4.44	4.06	4.93	4.55	3.21	4.39	4.61	4.84	4.51	4.69	3.89	4.87	4.57	5.01	4.55
AKAP8L	ENSG00000011243.13	5.14	6.04	5.74	6.02	6.18	5.98	6.18	5.59	4.51	8.44	6.76	6.15	5.29	4.93	5.34	5.22	5.47	4.97	5.45	5.81	5.68	5.23	5.95	4.61	4.5	4.8	6.13	5.76	4.72	6.43	5.96	4.69	7.3	6.57	6.01	5.27	6.31	5.12	7.4	6.99	6.25	6.07
ALYREF	ENSG00000183684.6	5.34	6.09	5.19	4.5	5.07	4.48	5.04	4.57	4.05	5.01	3.67	4.88	4.43	4.18	4.56	4.37	4.88	4.57	5.19	5.95	5.4	5.17	5.36	3.87	4.45	3.6	5.79	5.43	4.73	5.51	4.69	3.57	5.09	5.66	5.33	6.16	5.45	4.84	5.87	5.5	5.64	5.65
APOBEC3C	ENSG00000244509.3	5.54	6.04	3.6	5.45	3.2	4.7	2.64	0.9	0.79	1.86	2.65	0.59	1.44	1.33	1.73	3.2	1.88	1.51	4.11	4.27	3.44	3.89	4.5	1.81	1.47	1.49	4.1	3.98	0.48	4.25	5.02	1.84	2.29	4.58	3.34	4.25	5.33	2.97	5.77	2.58	3.78	4.28
AQR	ENSG00000021776.6	2.82	4.78	3.5	3.28	3.13	3.7	2.45	1.95	2.12	3.25	2.95	2.08	2.28	2.15	2.55	2.7	2.45	2.04	3.32	3.57	3.44	3.57	3.35	1.46	1.46	1.49	3.41	3.45	1.87	3.44	3.27	2.05	2.8	3.29	3.55	3.49	3.2	2.85	3.74	3.38	3.17	3.39
ASCC1	ENSG00000138303.13	4.49	5.98	4.72	4.66	4.98	4.96	4.34	3.57	4.21	5.6	5.52	4.3	4.39	3.85	4.4	4.53	5.22	4.54	4.4	4.82	3.82	4.23	4.49	2.53	3.04	2.72	4.59	4.72	3.93	5	4.8	3.42	4.4	4.02	4.61	4.48	4.17	3.77	5.01	4.26	5.02	4.23
ATP5C1	ENSG00000165629.15	7.63	8.41	7.16	8.42	7.33	7.52	7.08	7.41	6.25	7.25	6.34	7.37	7.55	6.7	6.99	6.47	7.08	6.98	6.99	7.33	8.03	7.08	6.88	6.75	8.12	6.64	7.16	7.38	6.96	6.64	6.77	6	7.14	7	6.86	7.55	6.92	7.51	7.26	6.69	7.23	6.98
ATXN1	ENSG00000124788.13	2.53	0.29	1.99	2.03	3.57	3.49	3.06	3.99	2.41	4.18	3.3	4.12	3.84	3.85	2.81	2.91	2.78	2.46	2.56	2.93	2.35	2.88	2.75	1.52	1.47	1.71	2.54	3.02	2.57	2.22	2.28	1.34	3.47	3.67	2.63	2.15	2.65	2	3.25	3.27	4.41	2.66
ATXN2	ENSG00000204842.10	4	5.72	4.55	5.12	5.62	5.23	5.42	5.07	4.42	6.7	5.68	5.21	4.8	4.84	5.35	5.28	5.77	5.04	5.36	5.6	4.8	4.93	5.22	4.46	3.62	4.18	5.43	5.12	3.94	6.02	4.98	3.12	5.7	5.37	4.36	4.61	4.77	4.06	6.22	6.04	5.4	4.74
AUH	ENSG00000148090.7	4.36	3.76	3.92	6.02	4.28	4.36	4.53	4.97	3.86	5.81	4.93	4.39	4.61	3.91	4.55	3.77	4.74	4.71	4.28	3.86	4.86	3.89	4.42	3.2	5.86	3.67	4.19	4.08	3.23	4.9	4.27	3.19	4.39	5.24	3.91	3.77	3.72	4.48	4.26	4.82	4.6	3.96
BCCIP	ENSG00000107949.12	5.72	6.76	5	5.1	5.04	5.18	5.17	4.55	4.5	5.67	4.64	4.82	5.13	4.55	4.64	4.86	4.72	4.86	5.21	5.63	4.9	4.9	5.23	3.66	5.11	4.5	5.3	5.22	5.27	5.15	5.3	4.26	4.9	5.51	4.43	5.39	4.63	5.24	5.67	5.46	5.4	4.95
BCLAF1	ENSG00000029363.11	5.3	6.55	5.34	4.95	5.34	5.55	4.91	4.74	4.21	6.5	5.63	4.67	5.08	4.49	5.07	4.65	4.73	4.41	5.03	5.7	5.22	5.06	5.88	3.76	3.7	3.54	5.13	5.17	4.41	5	5.47	3.66	5.26	5.33	5.02	5.1	4.81	4.23	5.32	5.79	5.71	5.11
BOLL	ENSG00000152430.13	0	0.16	0.16	0.07	0.08	0.26	0.21	0.07	0.05	0	0.57	0.08	0	0.11	0.06	0.06	0.23	0.05	0.06	0.1	0.07	0.17	0.19	0.09	0.06	0	0.14	0.05	0.85	0.07	0.15	0	0.25	0.39	0	0.02	0	0.03	3.2	0.16	0.04	0.14
BOP1	ENSG00000170727.7	3.69	4.77	3.99	3.43	3.87	4.36	4.03	5.09	1.96	6.3	5.39	4.91	3.68	3.75	4.1	3.14	4.03	3.34	3.67	4.89	4.18	4.54	3.61	3.53	2.07	2.05	4.7	4.15	5.33	4.57	3.77	3.65	4.83	4.18	4.64	4.78	4.08	3.61	4.85	6.13	4.33	4.65
BUD13	ENSG00000137656.7	3.52	4.41	3.83	3	3.75	3.79	3.55	2.83	2.71	4.26	2.97	2.76	3.16	2.48	3.06	3.13	3.33	3.13	3.69	4	3.74	3.62	4.1	1.93	2.99	2.68	4.03	3.97	2.76	4.23	4.03	2.53	3.99	3.91	3.51	3.71	3.97	3.29	4.26	3.71	4.43	4.09
CALR	ENSG00000179218.9	9	9.47	7.5	7.64	7.78	6.91	7.93	7.07	5.82	7.87	6.81	7.55	6.27	6.51	6.95	7.45	7.8	6.83	8.38	8.79	7.73	8.42	7.95	7.1	6.47	8.95	9.26	8.64	5.23	7.55	8.46	7.11	8.07	8.82	7.21	9.38	8.24	7.97	8.55	10.4	8.06	8.53
CASC3	ENSG00000108349.10	5.03	5.65	5.93	5.09	6.34	7	6.72	5.32	4.94	6.95	5.72	5.51	5.03	5.3	5.84	5.73	6.01	5.6	5.85	6.4	5.18	5.35	6.31	4.01	4.57	3.49	5.96	6.23	5.35	6.43	6.02	4.71	5.99	5.91	6.06	5.4	5.77	5.25	6.35	5.9	6.65	5.76
CCAR1	ENSG00000060339.9	4.74	6.61	4.96	4.8	5.08	5.22	4.66	4.13	4.42	6.37	5.92	4.28	4.82	4.54	4.77	4.6	4.88	4.04	4.78	5.33	5.41	5.14	5	3.36	3.11	3.44	5.23	4.9	4.24	5.73	5.25	3.76	5.19	5.22	5.19	5.33	4.96	4.49	5.21	5.69	5.37	4.95
CCAR2	ENSG00000158941.12	5.74	6.53	6.3	5.98	6.11	6.21	5.75	6.33	5.09	6.6	6.23	6.53	5.61	5.68	5.85	5.6	6.28	5.19	5.66	6.56	6.33	6.15	6.29	4.38	4.58	4.11	6.45	6.09	6.21	6.67	6.19	4.88	6.3	6.43	6.65	6.27	6.38	5.61	7	5.84	6.94	6.08
CCDC124	ENSG00000007080.6	4.06	5.08	6.38	5.62	6.72	6.47	6.91	7.3	4.9	6.33	5.87	7.16	6.31	6.31	5.99	5.52	6.41	6.19	6.64	6.76	5.43	6.28	6.12	5.58	6.55	5.18	6.6	6.72	6.38	6.46	5.97	4.98	5.98	6.3	6.89	6.15	5.95	5.84	6.22	6.55	6.64	6.46
CCDC86	ENSG00000110104.7	4.68	4.23	4.83	4.52	3.37	4.06	4.02	3.73	2.68	3.26	2.36	4.17	3.21	3.2	3.36	3.31	3.51	3.63	5.12	4.83	3.93	3.79	3.91	3.22	3.25	2.52	4.38	4.37	4.26	4.69	3.61	3.39	4.53	4.94	4.58	4.89	3.57	3.77	4.59	4.37	4.6	3.98
CCNL1	ENSG00000163660.7	5.48	6.24	6.51	5.62	6.37	6.61	5.61	3.83	4.97	7.44	5.68	5.36	5.48	4.53	4.96	5.43	5.64	4.99	6.5	6.71	6.74	6.11	8.94	6.94	3.92	5.87	7.8	6.1	4.38	7.31	6.51	5.24	6.89	7.09	6.73	6.86	6.79	5.87	6.43	8.37	6.89	6.61
CDC40	ENSG00000168438.10	3.38	4.34	3.6	3.99	3.24	3.39	3.62	4.13	2.65	4.18	3.65	3.94	3.57	3.26	3.3	3.17	2.98	2.86	3.41	3.86	3.45	3.41	3.78	1.53	2.91	2.35	3.79	3.62	3.03	3.51	3.89	2.33	3.79	3.51	3.15	3.45	3.56	3.18	3.33	3.45	3.75	3.27
CEBPZ	ENSG00000115816.9	4.75	5.58	4.38	4.31	4.04	4.41	4.01	3.23	3.29	4.76	3.94	3.25	3.95	3.07	3.74	3.59	3.81	3.63	3.8	4.78	4.09	4.15	4.71	2.65	2.57	2.66	4.05	4.48	4.12	4.1	4.39	2.97	3.95	4.15	3.46	4.3	3.76	3.84	4.22	4.43	4.69	3.9
CELF1	ENSG00000149187.13	4.56	5.67	4.74	5	4.68	5.67	4.59	4.66	3.67	6.9	6.15	4.59	4.49	4.45	4.63	4.59	4.32	3.69	5.1	5.44	5.12	5.19	5.02	3.42	3.77	4.21	5.1	5.04	5.62	5.58	4.73	3.6	4.88	4.86	5.11	4.86	5.24	4.15	5.53	5.23	5.4	4.98
CIRBP	ENSG00000099622.9	7.26	7.57	8.76	8.56	8.4	8.73	8.15	8.08	7.8	8.95	8.7	7.88	8.75	7.92	8.44	7.43	8.38	7.97	7.94	8.38	8	7	9.21	5.82	8.24	6.28	8.3	8.06	7.59	9.03	8.93	8.38	9.94	9.22	8.92	7.91	8.68	8.69	8.81	8.35	9.31	8.39
CKAP4	ENSG00000136026.9	6.24	0.8	4.68	5.53	5.19	4.91	3.62	4.12	2.82	4.15	3.79	4.11	3.76	3.59	4.17	3.53	3.85	3.25	4.74	5.82	5.54	6.04	5.12	3.57	2.23	3.66	6.22	5.7	2.89	5.23	4.84	4.21	4.6	5.54	4.89	5.64	4.83	5.78	4.4	5.11	5.82	5.6
CMTR1	ENSG00000137200.8	4.77	5.93	4.83	4.72	4.77	5.18	4.72	5.21	3.51	6.26	4.94	4.91	4.27	4.11	4.96	4.14	4.98	4.05	4.84	5.14	4.66	4.72	5.09	3.25	3	3.65	5.23	5.17	4.2	5.63	5.43	3.73	5.92	5.29	5.37	4.8	5.36	4.54	7.25	4.85	5.15	4.91
CNOT4	ENSG00000080802.14	2.71	4.01	3.37	3.16	3.93	4.09	3.48	3.49	3	4.6	4.21	3.46	3.7	3.24	3.68	3.53	3.74	3.21	3.34	3.92	3.13	3.43	3.91	2.3	2.43	2.26	3.06	3.72	3.58	3.69	3.6	2.04	3.48	3.4	3.29	3.25	2.91	2.51	4.28	4.02	3.81	3.24
CNOT7	ENSG00000198791.7	5.89	5.9	4.81	5.08	4.72	4.95	4.91	5.11	4.07	6	4.92	4.73	5.37	4.78	5.25	4.73	4.57	4.51	4.78	5.09	4.77	4.84	4.96	2.87	4.65	3.64	4.61	5.04	4.57	4.26	4.53	3.82	5.2	4.81	4.36	4.88	4.57	4.28	5.1	5.42	5.04	4.35
CORO1A	ENSG00000102879.11	2.66	2.42	4.19	4.39	2.64	3.23	7.07	6.43	2.51	6.41	4.55	6.48	4.94	5.31	5.06	5.2	5.6	3.65	4.22	4.73	6.1	4.24	6	2.68	1.42	3.88	7.62	3.68	1.6	5.76	3.52	2.58	3.65	4.59	3.92	6.04	9.07	3.93	3.84	2.86	4.98	5.02
CPEB1	ENSG00000214575.5	0.22	3.63	1.64	2.24	2.29	4.4	4.22	4.67	3.12	4.6	4.77	4.05	3.87	3.54	4.94	3.5	5.43	4.78	2.08	3.19	1.53	2.1	3.15	0.63	1	0.45	1.11	3.34	1.11	2.84	3.67	0.8	5.36	1.39	1.81	2.41	0.59	0.89	5.21	1.89	2.77	2.49
CPEB4	ENSG00000113742.8	4.04	3.71	3.67	4.9	3.44	4.24	3.81	3.56	3.83	5.01	4.45	3.7	4.47	3.86	4.35	3.77	3.99	3.71	3.42	3.21	2.89	4.4	3.28	3.14	3.41	2.93	3.73	4.05	4.62	2.7	3.49	2.55	3.75	3.23	3.7	3.3	3.24	3.71	3.52	4.71	2.76	3.53
CPSF6	ENSG00000111605.12	5.93	6.7	4.49	4.68	4.7	5.25	4.25	4.16	3.35	6.29	6.23	4.28	4.35	3.96	4.21	3.78	4.23	3.56	4.43	5.28	5.06	4.77	4.78	3.63	3.44	3.18	4.87	4.81	3.53	5.09	5.8	3.64	5.27	4.76	4.71	5.31	4.76	4.37	5.08	5.58	5.44	4.79
CPSF7	ENSG00000149532.11	4.67	5.66	5.57	5.65	6.1	6.31	5.44	5.09	4.87	6.3	5.61	5.44	4.97	4.79	5.36	5.48	5.31	4.75	5.58	6.29	5.72	5.77	6.11	4.43	3.97	4.98	6.1	5.76	5.32	5.98	6.2	4.63	7.34	6.2	5.91	5.72	6.29	5.29	6.2	6.95	6.54	5.91
CSTF1	ENSG00000101138.7	5.25	4.95	3.82	3.96	3.32	3.79	3.08	3.16	2.37	3.84	3.2	3.11	3.1	2.57	3.42	2.94	3.19	2.74	3.28	4.24	3.64	3.82	3.86	1.96	2.68	2.88	4.01	4.05	3.1	3.35	4.03	2.83	3.8	4.06	3.82	4.12	3.76	3.59	4.26	3.14	4.28	3.62
CSTF2	ENSG00000101811.9	3.28	4.55	3.08	3.1	2.14	2.74	2.92	3.18	2.44	4.19	3.32	2.81	3.22	2.59	3.3	2.83	2.98	2.75	2.64	3.39	3.72	4.58	2.66	1.18	2.6	1.53	3.31	3.19	1.73	3.31	3.13	1.7	3.26	3.19	3.36	3.95	3.13	2.8	4.45	2.41	3.68	4.17
CSTF2T	ENSG00000177613.7	2.02	4.43	3.63	3.86	1.77	3.82	3.58	3.5	2.7	3.67	2.67	3.37	3.31	3.14	3.51	3.29	4.23	3.56	3.65	4.03	3.3	3.17	3.9	2.07	2.2	2.25	3.57	3.83	2.8	3.66	4.02	2.14	3.08	3.61	2.88	3.83	4	3.12	3.8	3	3.8	3.12
DAZ3	ENSG00000187191.10	0	0	0	0	0.04	0.02	0	0	0	0	0	0.05	0	0	0	0	0	0	0.02	0	0.01	0	0.11	0.02	0.02	0	0	0	0	0	0.03	0.04	0	0	0.2	0	0	0	0	0	0.01	0
DAZAP1	ENSG00000071626.12	5.74	7.32	6.52	5.56	6.01	6.48	6.1	5.23	4.75	7.27	6.25	5.82	5.18	4.72	5.19	4.91	5.74	5.17	6.42	6.95	6.73	6.47	6.4	6.14	5.09	5.55	6.86	6.44	5.59	7.01	6.41	5.48	6.45	6.6	6.54	6.74	6.52	5.76	6.99	7.37	6.61	6.62
DDX1	ENSG00000079785.10	6.34	7.29	5.92	5.74	5.74	6.07	5.64	6.34	4.49	6.38	5.26	6.04	5.92	5.27	5.6	5.08	5.78	5.41	5.62	5.81	5.51	5.68	5.55	3.78	4.61	4.02	5.59	5.96	5.85	5.55	5.53	4.24	5.87	5.43	5.45	5.84	4.82	5.26	5.67	5.4	6.13	5.45
DDX19B	ENSG00000157349.11	5.22	4.39	5.14	4.46	4.61	4.79	3.9	3.43	2.96	4.96	4.94	3.75	3.35	3.39	3.45	3.83	3.74	3.01	4.62	4.41	4.39	4.07	4.26	2.63	3.91	3.58	4.79	4.74	4.15	4.95	4.4	3.52	4.31	4.56	5.12	4.55	4.51	4.47	4.61	4.87	4.58	4.13
DDX20	ENSG00000064703.7	2.06	3.64	2.89	2.67	2.69	3.19	2.28	1.81	1.66	2.72	2.62	2.28	2.12	1.59	2.46	1.89	1.82	1.73	2.65	3.21	2.79	2.38	2.9	1.23	1.35	1.3	3.05	3.04	2.54	2.49	3.03	1.65	2.26	2.74	2.65	3.23	2.95	1.89	3.71	2.3	3.5	2.5
DDX21	ENSG00000165732.8	5.56	7.68	5	3.96	4.41	4.51	3.92	2.8	2.58	3.72	3.07	3.38	3.25	3	3.31	3.36	3.71	2.86	4.2	5.78	4.37	4.47	5.12	3.95	2.78	2.7	5.24	5	4.73	5.24	4.19	3.93	3.53	4.19	4.67	5.48	4	4.46	4.47	5.17	4.86	4.59
DDX24	ENSG00000089737.11	5.11	5.86	6.58	7.08	7.18	7.19	6.68	7.47	5.58	7.13	6.24	7.26	6.96	6.32	7.26	6.07	6.98	6.58	5.97	6.87	5.59	5.68	6.9	4.7	4.97	4.28	6.28	6.88	5.79	6.71	6.8	4.59	7.33	6.76	6.43	5.92	6.47	5.47	7.72	6.6	7.33	6.18
DDX27	ENSG00000124228.10	4.98	5.18	4.51	3.95	4.92	5.31	4.61	4.34	3.09	6.37	4.68	4.3	3.69	3.69	4.26	4.05	4.51	3.69	4.37	5.55	4.65	4.74	5.34	3.8	3.54	3.05	4.81	4.97	4.39	5.51	5.35	3.67	4.61	5.24	4.94	5.1	4.82	4.2	5.22	5.43	5.41	4.8
DDX28	ENSG00000182810.5	2.37	2.18	2.85	3.44	1.45	2.52	2.13	2.48	1.73	1.34	1.71	2.74	2.36	1.91	2.72	1.85	2.18	1.79	2.41	2.42	2.52	2.55	2.53	0.86	1.91	1.78	2.69	2.63	3.14	2.12	2.96	1.79	2.47	2.43	2.88	3.11	3.39	2.34	3.62	1.65	2.41	2.56
DDX3X	ENSG00000215301.5	6.07	6.74	6.43	5.91	6.85	7.41	5.56	5.32	5.28	6.62	5.36	5.31	5.67	5.04	5.3	5.9	5.5	4.79	6.04	6.99	5.91	6.69	8.01	5.3	4.65	5.01	6.57	6.8	5.91	6.5	6.58	4.38	6.18	5.9	6.09	6.27	6.46	5.98	5.8	7.24	7.21	6.45
DDX3Y	ENSG00000067048.12	5.84	0.03	4.92	4.99	0.39	0.51	4.59	4.13	0.32	7.7	0.34	4.22	4.32	3.82	4.49	0.25	4.42	3.89	4.96	0.17	4.71	0.25	0.21	0.36	3.14	0.08	5.03	0.31	4	0.31	0.13	3.26	0.14	5.06	4.8	4.54	0.34	1.03	5.34	0.52	0.43	0.08
DDX42	ENSG00000198231.8	5.76	6.27	6.22	5.59	5.95	6.46	5.73	5.52	4.55	6.78	5.33	5.61	5.5	5.31	5.38	5.42	5.6	4.95	5.51	6.01	5.74	5.59	6.19	4.12	3.79	3.94	5.87	5.84	5.49	6.41	6.09	5.23	5.85	6.01	6.17	5.73	5.71	5.45	6.51	6.02	6.66	5.7
DDX47	ENSG00000213782.3	5.33	5.12	5.01	4.88	5.12	5.89	5.01	4.5	3.93	5.69	4.56	4.5	4.59	4.15	4.55	4.47	4.79	4.69	5.29	5.54	4.86	5.13	5.27	3.55	4.04	4.09	5.33	5.31	4.7	5.46	5.44	4.15	5.18	5.28	5.39	5.22	4.75	5.03	5.83	6.15	5.91	5.24
DDX5	ENSG00000108654.7	7.97	8.22	8.84	9.4	8.77	9.27	8.2	7.44	7.45	9.78	8.47	7.98	7.98	7.56	8.1	8.29	8.41	7.75	9.13	9.45	8.66	8.42	10.14	8.3	7.29	7.1	9.6	9.34	7.68	9.33	8.55	7.67	10.07	9.34	8.86	8.87	9.4	8.46	9.04	9.96	9.48	8.84
DDX51	ENSG00000185163.5	1.72	2.63	3.72	2.9	3.32	3.71	3.88	4.3	2.72	5.08	4.15	4.38	3.87	3.48	3.68	3.18	3.85	3.16	3.15	4.04	3.48	3.3	4.2	2.84	2.6	2.42	3.92	3.74	2.61	4.42	4.11	2.89	4.69	3.83	4.09	3.29	3.48	2.96	4.5	4.49	3.87	3.69
DDX52	ENSG00000141141.10	3.12	4.89	3.15	3.3	3.18	3.66	2.88	2.23	2.1	3.6	3.64	2.37	2.15	2.3	2.63	2.71	2.79	2.62	3.3	3.59	3.7	3.93	3.4	1.89	2.26	2.21	3.4	3.36	2.83	3.2	3.36	2.31	3.29	3.37	3.02	3.72	3.2	3.26	3.62	3.23	3.69	3.42
DDX55	ENSG00000111364.11	3.51	5.44	4.28	3.92	3.59	4.01	3.87	3.74	3.29	5.21	4.87	3.59	3.91	3.7	4.17	3.5	3.79	3.49	4.38	4.72	4.35	4.48	4.15	2.86	1.88	3.21	4.76	4.49	2.32	4.69	4.21	3.25	4.78	4.6	4.2	4.26	4.24	3.55	4.64	4.15	5.02	4.21
DDX59	ENSG00000118197.9	3.48	4.38	4.38	4.43	4	4.48	3.49	2.7	3.44	4.21	4.26	3.2	3.95	3.01	3.61	3.54	3.85	3.8	4.4	4.83	4.2	3.92	5.06	2.55	3.21	3.52	4.51	4.49	4.26	4.56	4.52	3.22	4.3	4.41	4.58	3.95	4.75	3.47	4.63	4.84	4.79	4.33
DDX6	ENSG00000110367.7	4.33	6.07	4.23	4.04	4.52	4.89	3.86	3.88	3.42	4.58	4.59	3.69	4.02	4.18	4.57	4.28	4.42	3.46	3.95	5.05	4.12	4.72	4.78	2.02	2.99	2.05	4.04	4.75	3.74	4.07	4.48	2.9	3.24	3.93	4.12	4.09	4.03	3.25	4.17	3.94	4.83	4.05
DEAF1	ENSG00000177030.12	3.84	4.32	4.3	4.59	4.16	4.47	6.69	6.5	4.73	6.6	6.25	6.86	6.72	6.86	6.25	5.11	5.57	5.85	4.07	4.38	3.58	4.64	4.54	3.11	3.99	2.96	4.05	4.48	3.79	4.13	4.62	3.2	5.08	4.69	4.65	3.72	4.4	4.44	5.54	5.68	4.99	4.29
DGCR8	ENSG00000128191.9	2.51	5.52	3.59	3.47	3.8	4.6	3.72	3.46	2.66	5.84	5.14	3.6	3.2	3.01	3.73	3.12	3.62	3.16	3.47	4.38	4.51	4.18	4.38	2.54	2.6	3.1	4.4	4.03	3.5	4.47	4.37	3.32	4.46	4.5	4.29	4.27	4.16	3.79	5.1	3.98	5.16	4.36
DHX29	ENSG00000067248.5	2.39	4.38	4.02	3.72	4.05	4.27	3.33	2.9	2.67	4.8	3.89	3.36	3.36	2.53	3.22	3.05	3.32	3.18	3.62	4.31	3.6	4.01	3.78	1.93	2.68	2.43	4.03	4	3.93	3.78	3.74	2.46	4.07	3.99	3.74	3.85	3.14	3.4	3.58	3.78	4.36	3.92
DHX30	ENSG00000132153.10	4.33	5.39	4.96	4.63	5.17	5.6	5.2	5.58	3.71	5.98	5.47	5.79	4.75	4.74	5.26	4.8	5.23	4.64	4.79	5.6	5.07	5.04	5.38	3.75	4.01	3.57	5.47	5.3	4.76	5.64	5.34	3.8	6.15	5.54	5.3	5.19	5.06	4.59	6	5.46	5.81	5.22
DHX33	ENSG00000005100.8	3.15	3.23	2.82	2.7	2.3	3.07	2.78	2.96	2.14	3.48	3.09	3.07	2.78	2.67	2.46	2.35	2.47	2.24	2.76	3.56	3.08	2.64	2.97	1.55	1.63	2.07	3.16	3.12	2.33	3.41	2.88	2.02	2.66	2.89	2.95	3.28	2.96	2.57	3.19	2.65	3.55	2.91
DKC1	ENSG00000130826.11	5.58	7.85	4.63	4.29	3.89	4.76	4.76	3.95	3.37	5.89	4.29	3.53	4.07	3.8	4.29	4.25	4.36	3.98	4.37	5.24	5.04	5.23	4.58	3.45	2.92	2.91	5.06	4.74	4.29	4.96	4.8	3.98	4.64	4.81	4.99	5.51	4.64	4.31	5.66	5.87	5.27	5.15
DNAJC17	ENSG00000104129.5	3.29	4.01	4.35	3.66	3.86	4.2	3.95	3.88	2.92	5.27	4.79	3.71	3.06	3.25	3.7	3.16	3.85	3	4.35	4.68	3.99	4.5	4.39	2.44	3.76	3.75	4.59	4.44	3.28	4.6	4.53	2.79	4.12	4.57	4.39	4.32	4.57	3.82	4.15	4.67	4.64	4.62
DNAJC2	ENSG00000105821.10	3.86	6.41	4.38	3.87	3.9	4.28	4.1	3.92	3.26	4.76	4.45	4.04	4.34	3.49	3.9	3.61	3.98	3.65	4.04	5	4.29	3.97	4.3	2.91	3.32	3.38	4.49	4.43	4.6	4.67	4.36	3.22	4.42	4.5	4.46	4.67	4.08	3.87	4.71	4.9	5.01	4.19
DNAJC21	ENSG00000168724.10	3.87	5.99	4.37	3.81	4.72	5.11	4.1	3.72	2.81	3.89	3.29	3.13	3.43	3.43	3.53	3.23	4.04	3.59	3.83	4.73	3.88	4.47	4.18	2.86	3.47	3.15	3.93	4.73	4.99	4.14	3.95	3.18	3.24	4.2	3.58	4.02	3.39	3.67	4.44	4.7	4.47	4.21
DROSHA	ENSG00000113360.12	3.76	5.49	3.71	4	3.77	4.26	3.9	4.11	3.1	5.15	4.14	3.94	3.87	3.8	4.11	3.76	3.87	3.42	3.76	4.43	3.96	3.67	3.94	2.29	3	2.36	4.12	3.98	3.03	4.07	4.51	2.7	4.86	4.34	3.91	3.82	3.56	3.29	4.32	4.45	4.62	3.8
EEF2	ENSG00000167658.11	10.32	10.54	9.96	9.53	9.82	10.7	8.82	9.41	7.28	9.3	9.11	9.61	8.91	9.32	8.78	8.33	9.02	8.54	9.2	10.13	9.14	9.31	10.05	8.58	9.31	8.37	9.19	9.67	10.17	9.61	10.74	9.99	9.91	9.5	10.3	9.96	9.3	9.4	9.16	9.86	10.15	9.22
EFTUD2	ENSG00000108883.8	6.21	6.99	5.38	5.16	4.18	5.15	4.88	5.21	3.86	4.62	3.97	5.31	4.9	4.3	4.7	4.65	4.97	4.17	5.17	5.2	5.04	4.95	4.88	3.85	3.6	4.1	5.81	4.94	5.04	6.06	4.83	3.77	4.7	5.37	5.61	5.6	5.55	4.74	5.97	5.37	5.61	5.26
EIF2S1	ENSG00000134001.8	4.54	6.19	4.51	4.46	4.67	5.17	3.97	4.16	3.43	4.71	3.68	4.04	4.06	3.92	3.92	3.93	4.15	3.51	4.28	5.39	4.45	4.98	4.45	3.36	3.51	2.87	4.94	4.91	4.76	4.6	3.97	3.48	3.53	4.5	4.09	5.11	3.69	4.26	4.74	4.85	4.48	4.34
EIF2S2	ENSG00000125977.6	6.91	7.46	5.7	5.38	5.48	5.85	5.66	5.13	4.2	5.88	5.27	5.44	4.91	4.61	4.81	4.63	5.28	5.07	5.56	5.74	5.08	5.65	5.3	4.1	4.92	4.21	5.71	5.73	5.67	5.6	5.11	4.45	4.94	5.47	4.92	5.77	5.11	5.53	5.42	6.31	5.62	5.25
EIF3A	ENSG00000107581.8	6.43	7.12	6.1	5.59	5.88	6.74	5.39	5.19	4.23	6.11	4.92	4.84	4.96	4.83	4.93	5.04	5.65	4.88	5.42	6.2	5.91	6.14	5.69	3.67	4.03	3.64	5.71	5.99	6.48	5.88	6.01	5.78	4.79	5.81	5.97	6.36	5.49	5.95	5.51	5.93	6.46	5.87
EIF3D	ENSG00000100353.13	6.9	8.06	7.53	6.47	7.29	7.6	6.3	5.55	4.88	6.79	5.73	5.84	5.71	5.51	5.37	5.95	5.99	5.67	6.14	7.45	6.94	7.26	7.27	4.86	6.14	4.66	6.99	7.37	6.39	7.27	7.62	7.13	6.56	7.14	7.59	7.09	7.57	7.06	6.82	7.14	7.83	7.09
EIF3G	ENSG00000130811.6	6.96	7.31	7.67	7	7.92	7.98	7.1	6.56	5.43	7.09	6.09	6.58	5.83	6.01	6.2	6.12	6.72	6.35	7.42	7.86	7.02	7.08	7.99	6.25	7.29	5.97	7.52	7.77	7.7	7.74	8.51	7.45	7.41	7.63	8.09	7.48	7.68	7.13	7.58	7.82	7.87	7.44
EIF3H	ENSG00000147677.6	8.1	8.75	7.26	6.72	7.61	8	6.59	6.14	5.38	7.01	6.16	6.31	6.26	6.23	6.14	6.41	6.46	6.14	7.01	7.66	6.5	7.31	7.36	4.83	6.96	4.9	6.5	7.24	6.57	6.57	8.01	5.98	6.93	6.6	6.68	6.9	6.41	6.33	6.7	7.13	7.59	7.13
EIF4A2	ENSG00000156976.10	8.59	8.69	7.97	8.16	8.74	8.91	8.76	9.34	7.3	9.84	8.57	8.9	9.18	8.7	8.88	8.09	8.45	8	8.16	8.95	7.9	8.48	8.78	6.79	7.37	6.63	8.05	8.58	7.72	7.82	9.39	7.62	9.01	8.2	7.58	7.33	7.87	7.88	8.08	9.11	8.8	8.17
EIF4A3	ENSG00000141543.5	5.9	6.35	5.38	5.28	5.48	5.47	4.85	4.3	3.6	5.54	4.02	4.99	4.25	4.06	4.5	4.62	5.07	4.33	5.24	6.34	5.74	6.17	6.69	3.72	4.21	3.96	6.1	5.98	4.27	5.76	5.67	3.95	5.86	5.99	5.42	6.21	5.9	5.15	6.07	5.78	6.33	6.2
EIF4B	ENSG00000063046.13	8.55	8.98	7.67	7.41	7.53	8.09	6.61	6.25	5.39	8.13	6.46	6.13	6.28	6.24	5.96	6.51	6.73	5.95	7.08	7.78	6.82	7.33	8.12	4.4	7.23	4.91	6.55	7.33	7.44	7	8.85	7.02	6.99	6.77	7.45	7.25	6.94	7.14	6.76	7.56	8.02	7.02
EIF4G1	ENSG00000114867.15	6.37	6.76	6.84	6.52	6.69	7.21	6.09	5.92	4.6	6.07	5.41	6.41	5.08	5.69	5.59	5.58	6.23	5.44	6.44	6.96	6.57	7.18	6.62	5.36	5.63	6.39	7.21	6.85	8.14	7.22	6.09	5.73	6.63	7.01	7.27	7.12	6.44	6.34	6.88	7.43	7.11	7.17
EIF4G2	ENSG00000110321.11	7.69	8.12	7.9	7.76	8.36	8.27	7.75	7.87	7.93	8.01	7.73	7.46	7.47	7.55	7.65	7.53	7.87	7.42	7.8	8.39	7.58	8.48	8.21	5.95	7.68	6.38	7.77	8.57	7.75	7.03	7.95	6.21	7.57	7.82	7.55	7.97	7.47	7.16	7.74	9.88	8.81	7.66
EIF4H	ENSG00000106682.10	7.18	8.37	7.75	7.32	7.95	8.06	7.42	7.81	6.46	8.08	6.94	7.88	7.36	7.32	7.22	7.05	7.67	7.27	7.24	7.82	7.33	7.52	7.69	5.51	6.81	6.32	7.56	7.73	7.41	7.46	7.61	6.55	7.13	7.62	7.83	7.6	7.27	7.36	6.96	7.53	7.94	7.63
ELAVL4	ENSG00000162374.12	0	0	0	0.07	0.01	0.17	3.41	5.75	2.29	4.37	4.62	4.69	5.18	4.54	4.98	1.03	4.6	3.59	0.21	0.05	0.33	0.03	0.91	0.02	0	0.08	0.04	0.07	0.04	0.04	0	0.26	2.94	0.28	0.03	0.68	0.02	0.08	0.83	0.02	0.12	0.04
ESF1	ENSG00000089048.10	4.85	4.23	3.33	2.99	2.82	3.18	3.68	2.71	3.05	3.54	4.69	2.44	3.29	2.96	3.19	3.15	3.81	3.56	3.16	3.62	3	3.12	3.34	1.53	1.03	1.93	3.26	3.7	2.52	3.69	3.63	1.66	2.98	3.02	2.74	3.16	2.71	2.56	3.86	3.37	3.53	2.89
ESRP1	ENSG00000104413.11	0.07	0.05	0.42	0.12	0.2	1.36	0.17	0.85	0.19	0.71	1.44	0.23	0.69	0.39	0.96	0.34	0.54	0.09	1.86	0.4	5.65	5.95	0.76	0.27	2.18	0.28	3.17	0.09	0.04	0.17	0.22	4.2	3.99	4.75	5.31	4.69	0.34	5.04	1.39	5.07	0.22	5.38
ETF1	ENSG00000120705.8	5.59	7	5.74	5.24	5.78	6.17	4.89	4.67	3.97	4.96	3.75	4.99	4.79	4.32	4.65	4.66	4.66	4.37	5.18	5.95	5.06	5.9	5.77	4.25	4.09	3.61	5.4	5.7	6.04	5.56	4.85	3.87	4.79	5.28	5.73	5.69	4.67	4.99	5.41	5.68	5.83	5.48
EWSR1	ENSG00000182944.13	6.75	7.53	7.52	7.58	7	7.52	7.38	6.93	6.14	8.71	7.18	6.85	6.91	6.69	6.91	6.75	7.13	6.73	7.32	7.87	7.69	6.98	7.52	5.88	6.27	6.24	7.83	7.46	6.73	7.74	7.61	6.17	7.99	8.08	7.65	7.87	8.04	6.75	7.99	7.57	7.94	7.72
EXOSC5	ENSG00000077348.4	4.32	4.77	4.18	4.24	3.43	3.76	4.51	4.51	2.75	3.55	3.57	4.43	3.54	3.72	4.09	3.19	4.27	3.98	3.83	4.47	3.69	3.93	3.74	2.95	3.65	3.35	3.99	4.09	3.56	4.18	4.5	3.57	3.94	3.98	4.49	3.96	3.85	3.45	4.32	4.21	4.42	4.16
EXOSC9	ENSG00000123737.8	4.32	6.12	4.24	3.97	3.95	4.02	4.27	4.1	3.19	4.81	4.18	4.06	4.2	3.17	4.08	3.25	3.74	3.83	4.24	4.67	4.14	3.57	4.65	2.17	2.66	2.44	4.63	4.37	3.48	4.65	4.21	2.88	4.39	4.08	4.15	4.64	4.44	3.82	5.1	3.43	4.96	4.13
FAM120A	ENSG00000048828.12	4.12	5.32	5.54	5.74	5.52	5.82	4.93	4.55	3.96	5.52	4.29	4.43	4.62	4.42	4.55	4.76	4.82	4.31	5.43	6.06	6	5.4	5.4	3.82	4.32	4.27	5.68	5.92	5.07	5.37	5.58	4.57	5.09	5.6	5.13	5.96	5.48	5.38	4.92	5.39	5.63	5.21
FASTKD1	ENSG00000138399.13	3.34	6.27	2.4	3.32	1.79	3.05	3.7	3.34	2.68	4.73	4.34	3.02	2.75	3	3.55	3.34	3.49	3.2	3.35	3.01	4.8	4.14	2.12	2.79	2.51	2.44	3.25	3.16	2.01	2.57	1.93	2.15	4.07	2.57	2.39	3.69	3.39	2.78	3.63	4.19	3.19	3.19
FASTKD2	ENSG00000118246.9	4.64	4.54	3.9	3.99	3.69	4.23	2.95	2.77	2.62	3.33	3.31	3.04	2.57	2.35	2.83	3	2.86	2.76	3.8	4.38	4.13	3.88	4.17	1.97	2.23	2.41	4.04	4.01	4.24	3.97	4.07	2.63	3.44	3.76	3.72	4.26	3.34	3.7	3.68	3.98	4.36	3.98
FIP1L1	ENSG00000145216.11	4.37	5.96	4.76	4.73	4.84	4.92	4.88	4.68	3.79	5.69	4.38	4.64	4.45	4.46	4.67	4.43	4.76	4.2	4.53	4.98	4.66	4.63	4.97	2.93	3.53	3.31	4.93	4.95	4.23	4.99	5.33	3.05	4.63	4.85	4.53	4.82	4.9	4.23	5.54	5.15	5.68	4.82
FKBP4	ENSG00000004478.5	5.49	6.86	4.83	5.76	6.15	6.44	6.74	6.99	5.07	8.31	6.86	7.08	5.64	5.85	6.58	5.82	6.68	5.86	5.94	7.06	5.69	7.5	5.46	6.54	6.31	6.23	5.64	6.53	6.04	5.9	5.45	5.53	6.31	6.81	6.1	5.63	4.83	6.24	6.25	8.41	5.4	6.44
FMR1	ENSG00000102081.9	5.38	4.55	4.24	3.6	4.41	4.67	4.66	4.59	4.12	5.61	4.47	4.24	5.07	4.41	4.06	4.1	4.41	4.18	3.97	4.53	4.09	3.9	4.56	2.49	3.62	3.49	3.91	4.15	2.29	4.3	4.8	2.57	4.03	3.91	4.06	3.63	4.15	3.28	4.38	5.13	4.81	3.82
FTO	ENSG00000140718.14	4.59	3.56	5.03	5.86	5.36	5.42	5.34	5.99	4.55	6.06	5.29	5.71	5.4	5.31	5.86	5.46	5.72	5.1	5.08	5.41	3.44	3.93	5.03	2.19	3.54	2.65	4.37	5.33	4.13	4.47	4.77	3.04	5.21	4.69	4.7	4.36	4	3.48	4.39	4.28	5.52	4.24
FUBP1	ENSG00000162613.12	5.86	7.26	5.3	5.67	5.43	5.55	4.94	4.68	3.97	7.03	5.34	5.04	4.29	4.52	5.17	4.48	5	4.02	5.25	5.95	5.49	5.28	4.98	3.96	4.62	3.21	5.53	5.32	4.2	5.69	6.15	4	6.22	5.42	4.95	5.67	5.1	4.83	5.62	6.39	5.78	5.3
FUBP3	ENSG00000107164.15	4.77	5.18	4.88	4.73	5.13	5.33	4.51	3.66	4.28	5.28	4.23	3.95	4.7	4.19	4.46	4.45	4.74	4.51	4.53	5.27	4.62	4.72	4.95	3.07	3.87	4.01	4.71	4.85	3.08	4.89	4.85	3.33	4.55	4.85	4.66	4.69	4.27	4.17	5.11	5.05	5.54	4.75
FUS	ENSG00000089280.14	7.21	7.84	7.14	6.5	6.81	7.3	7.21	7.06	6.08	7.98	7.4	7.08	6.67	6.54	7.05	6.4	7.37	6.5	6.66	7.94	7.11	6.5	7.85	5.24	6.72	5.29	7.69	7.06	6.45	8.06	8	5.13	7.53	7.55	7	7.64	7.34	6.22	7.92	6.53	8.52	7.57
FXR1	ENSG00000114416.13	6.65	7.53	5.88	6.04	6.13	6.73	6.08	5.31	4.96	6.31	5.41	5.13	5.44	5.36	5.77	5.88	6.33	5.83	5.9	6.31	4.87	5.75	5.86	5.17	4.98	4.27	5.39	6.17	8.23	5.68	6.35	4.88	5.74	5.64	5.19	5.38	5.2	5.12	6.15	6.78	6.38	5.22
FXR2	ENSG00000129245.7	3.31	4.44	4.59	4.71	5.11	5.53	5.49	5.85	3.95	5.82	5.38	5.8	5.04	4.98	5.57	4.41	5.72	5.37	4.35	5.13	4.31	4.58	4.88	4.12	3.94	3.58	4.83	4.95	6.2	5.46	4.25	3.14	5.75	4.85	4.74	4.27	4.31	4.1	5.58	5.05	5.05	4.28
G3BP1	ENSG00000145907.10	5.75	6.51	4.81	4.97	4.59	5.09	4.76	3.97	3.78	5.44	4.18	3.79	3.74	3.85	4.21	4.73	4.68	3.99	5.26	5.85	4.84	5.73	5.18	4.01	3.68	3.89	5.16	5.41	5.36	4.86	5.03	3.43	4.04	4.82	4.45	5.25	4.8	4.23	5.45	5.39	5.23	5.12
G3BP2	ENSG00000138757.10	6.04	6.88	5.18	5.2	5.78	6.06	5.5	6.69	4.07	6.73	5.34	5.93	5.83	5.74	6.52	4.87	6.16	5.42	4.99	5.5	5.28	5.21	5.53	3.15	4.6	3.64	4.72	5.55	6.3	4.49	4.63	3.62	4.95	5.82	4.49	5.47	4.87	4.62	5.17	5.39	5.54	4.7
GEMIN5	ENSG00000082516.8	3.31	4.01	3.19	2.59	2.62	3.06	2.63	2.23	2.11	2.98	2.62	2.2	2.21	1.99	2.8	2.61	2.66	2.27	3.06	3.37	2.22	2.75	2.87	1.42	1.09	1.34	3.19	3.42	2.8	3.35	3.02	1.55	2.87	2.73	3.48	2.65	2.54	1.75	3.47	2.68	3.39	2.68
GLRX3	ENSG00000108010.7	6.04	6.81	5.53	5.76	5.42	5.51	5.06	5.14	4.11	5.29	4.76	5.12	5.1	4.6	4.98	4.51	5.14	4.98	5.53	5.66	5.34	5.77	5.05	3.85	4.84	4.04	5.7	5.64	4.91	5.31	5.02	4.32	4.92	5.3	5.23	5.68	4.91	5.25	5.75	5.33	5.77	5.55
GNL3	ENSG00000163938.12	6.41	6.9	5.55	4.97	4.35	5.26	5.13	5.17	3.92	6.01	4.72	5.18	5.15	4.27	4.83	4.4	4.66	4.39	5.56	6.34	5.87	6.12	5.5	4.7	3.37	4.78	6.26	5.66	5.36	6.1	5.55	5.06	5.73	6.71	5.44	6.43	5.14	5.6	5.56	6.31	6.36	6.38
GOLGB1	ENSG00000173230.11	4.01	4.37	5.26	5.38	5.25	5.38	4.77	4.5	4.04	6.62	4.85	4.41	4.67	4.19	4.47	4.54	4.8	4.04	5.14	5.08	5.32	5.18	5.13	3.59	3.82	4.08	5.07	5.03	3.57	5.83	5.45	4.49	5.91	6.1	5.23	4.83	5.17	4.98	5.95	6.05	6.13	5.11
GPKOW	ENSG00000068394.9	3.81	4.46	4.31	3.95	4.66	4.42	4.4	4.74	3.74	4.82	4.38	4.8	4.23	4.06	4.31	4.39	4.67	4.31	4.26	4.46	4.07	3.91	4.21	2.85	3.78	2.78	4.28	4.49	4.23	4.61	4.01	2.63	4.64	4.19	4.53	4.16	4.15	3.73	4.3	4.34	4.55	4.01
GRSF1	ENSG00000132463.9	5.9	6.5	5.67	6.17	5.7	6.04	5.29	6.14	4.76	5.74	4.61	5.56	5.72	5.45	5.41	5.38	5.63	4.98	5.41	5.59	5.83	5.46	5.52	3.8	4.72	4.24	5.53	5.54	6.2	5.38	5.33	4.58	5	5.36	5.42	5.86	5.26	5.73	5.68	5.66	6	5.3
GRWD1	ENSG00000105447.8	3.5	3.51	3.87	3.56	3.46	4.06	3.22	3.51	1.88	3.55	2.73	3.25	1.9	2.67	2.97	2.53	3.34	2.71	3.58	4.7	3.52	4.22	3.71	2.41	3.04	2.36	4.3	4.22	4.32	4.29	3.81	2.9	3.2	4.22	4.08	4.63	3.65	3.52	4.05	3.83	4.23	4.15
GTF2F1	ENSG00000125651.9	5.15	5.37	5.55	5.01	5.34	5.73	5.2	6.25	4.06	6.22	5.83	6.23	5.11	5.25	5.14	4.96	5.21	4.71	5.07	5.7	5.14	5.17	5.46	3.32	5.05	3.69	5.4	5.27	4.56	5.53	6.26	4.96	6.12	5.95	5.64	5.51	5.5	5.07	5.7	5.95	5.7	5.52
HDGF	ENSG00000143321.14	7.64	8.29	6.48	6.49	6.73	6.87	6.53	6.17	5.52	7.02	6.31	6.44	6.3	6.04	5.64	6.82	6.35	5.8	6.51	6.87	6.67	7.16	6.5	5.53	7	6.65	6.64	6.94	7.6	7.07	6.46	5.31	6.27	6.57	7.33	7.42	6.3	6.57	6.04	7.57	7.09	6.85
HLTF	ENSG00000071794.11	3.75	5.83	2.97	4.1	3.18	3.87	3.58	3.51	3.54	5.47	4.29	3.11	3.76	3.36	4.49	3.48	4.12	3.91	3.13	3.57	2.55	2.85	3.66	1.22	1.81	1.85	2.64	3.73	1.01	2.79	3.66	2.01	4.5	3.4	1.8	2.6	2.41	2.44	5.57	2.87	3.73	2.71
HMGB1	ENSG00000189403.10	7.89	9.61	8.23	7.78	8.41	8.29	8.44	7.81	7.78	8.37	7.62	7.81	8.54	7.94	8.09	7.98	8.41	8.06	8.22	8.87	7.94	7.74	8.27	6.34	7.21	6.84	8.02	8.59	7.4	8.33	8.29	6.24	7.89	8.11	7.75	8.56	8.17	7.45	8.3	8.53	9.11	8.27
HNRNPA0	ENSG00000177733.4	5.83	5.67	6.17	6.16	6.25	6.47	5.2	5.65	4.11	6.6	5.17	5.55	5.26	5.15	5.36	4.93	5.25	4.51	5.89	6.57	5.75	5.72	6.81	4.19	4.97	4.07	5.91	6.12	4.74	5.98	6.58	4.52	5.63	5.87	5.98	6.35	6.04	5.26	6.14	6.3	7	5.83
HNRNPA1	ENSG00000135486.13	10.59	11.79	9.84	9.01	9.24	9.55	9.07	8.41	8.03	9.77	8.78	8.48	8.77	8.53	8.6	8.52	9.12	8.62	9.22	10.74	9.27	9.12	9.82	7	9.33	6.98	9.56	9.42	7.52	9.89	11.11	8.76	9.08	9.39	9.56	10.08	9.09	9.04	9.1	9.16	10.55	9.74
HNRNPA2B1	ENSG00000122566.16	8.95	10.39	8.37	8.72	8.38	9.04	9.18	8.38	7.69	9.91	8.51	8.38	8.39	8.21	8.16	8.44	8.83	8.1	8.68	9.52	8.79	8.77	9.17	7.6	8.51	7.51	9.17	8.83	8.56	9.31	9.28	7.53	8.94	8.93	8.29	9.18	8.89	8.28	9.32	9.28	9.45	8.93
HNRNPAB	ENSG00000197451.6	5.3	7.57	6.34	6.42	5.9	6.82	5.95	4.98	3.67	5.47	4.99	5.29	4.83	4.64	5.11	4.82	5.31	4.69	6.07	6.96	7.36	6.55	6.33	5.17	5.72	5.26	6.86	6.65	6.16	6.57	5.8	4.66	5.64	6.32	6.52	7.3	6.44	6.07	6.3	6.76	7.19	6.64
HNRNPC	ENSG00000092199.13	8.65	9.86	7.67	8.25	7.57	8.13	8.24	7.32	7.18	8.85	6.86	7.59	7.62	7.57	7.67	8	7.91	7.55	8.11	8.58	7.36	8.23	8.25	6.46	8	6.63	8	8.23	7.23	7.72	8.64	6.43	8	8.12	7.34	8.25	8.4	7.36	8.2	8.82	8.42	7.98
HNRNPCL1	ENSG00000179172.7	0.04	1.22	0.13	0	0.13	0.54	0.21	0.14	0.31	1.26	0.61	0.23	0.08	0.23	0.39	0.07	0	0.28	0.65	0.25	0	0.19	0.65	0.49	0.04	0.2	0.3	0.26	0.08	0.3	0.09	0.04	0.71	0.4	0.16	0.19	0.48	0.13	0.79	0.51	0.73	0.06
HNRNPD	ENSG00000138668.14	7.75	9.56	7.21	7.01	7.42	7.84	7.17	6.45	6.04	8.77	7.58	6.56	6.76	6.39	6.79	6.48	6.75	6.52	7.53	7.96	7.73	7.19	7.79	5.94	6.52	6.05	7.78	7.41	6.29	7.6	7.62	6.33	7.91	7.41	7.82	7.84	7.57	7.19	7.58	8.34	8.24	7.35
HNRNPDL	ENSG00000152795.13	7.27	7.94	8.29	7.32	8.28	8.4	8.4	7.65	7.04	9.1	7.53	7.73	7.76	7.33	7.69	7.35	7.89	7.73	8.02	8.51	7.91	7.38	8.25	6.46	6.58	6.14	8.42	7.66	7.73	8.74	8.5	6.85	8.43	8.01	8	8	7.65	7.45	8.06	8.24	8.93	8.34
HNRNPF	ENSG00000169813.12	6.76	8.03	6.4	6.06	6.12	6.71	6.14	4.09	4.34	6.42	4.51	5.09	4.82	4.52	4.89	5.94	5.55	4.97	6.41	7.14	6.65	6.58	6.8	4.98	5.7	5.8	6.73	6.71	5.47	6.49	6.43	5.08	5.46	6.54	6.19	7.3	6.79	6.36	6.35	6.89	6.89	6.31
HNRNPH1	ENSG00000169045.13	8.27	9.22	8.16	8.62	8.62	8.7	7.84	6.86	6.79	9.88	8.23	7.67	7.04	7.09	7.14	7.7	7.82	7.02	8.6	8.88	9.45	8.98	9	8.05	6.37	7.67	9.08	8.52	6.82	10.16	9.18	8.27	9.02	9.1	8.92	8.76	9.19	8.23	8.91	10.14	9.24	8.97
HNRNPH2	ENSG00000126945.8	5.39	6.19	5.94	6.09	6.13	6.07	6.16	6.36	4.97	6.33	4.94	5.99	6.47	5.75	6.04	5.63	5.75	5.45	5.9	6.38	5.39	5.76	6.11	4.08	5.38	4.53	6.18	6.07	5.39	5.81	5.62	4.06	5.76	5.99	5.95	6.12	5.91	5.16	5.72	6.25	6.37	5.57
HNRNPK	ENSG00000165119.14	8.32	9.07	8.32	8.12	8.05	8.5	7.81	7.47	6.93	8.51	7.17	7.6	7.56	7.29	7.65	7.47	7.85	7.2	8.02	8.66	8.03	8.15	8.23	6.24	7.15	6.44	8.17	8.3	7.35	7.77	8.27	6.38	7.86	8.05	7.91	8.32	8.06	7.63	8.11	8.39	8.79	7.99
HNRNPL	ENSG00000104824.12	7.36	8.68	7.22	7.18	7.44	7.4	6.98	6.65	5.8	7.76	6.67	6.93	6.57	6.28	6.62	6.64	6.85	6.44	7.31	7.77	7.2	7.17	7.39	5.71	6.38	5.95	7.43	7.24	6.03	7.55	7.19	5.77	7.17	7.51	7.67	7.69	7.46	6.8	7.61	7.87	7.79	7.37
HNRNPLL	ENSG00000143889.11	4.62	6.55	4.41	4.98	5.36	5.15	4.04	4.01	3.23	5.79	4.13	3.84	3.67	4.08	3.8	3.9	4.04	3.23	4.51	5.16	4.45	4.37	5.08	2.89	3.13	2.99	4.5	4.68	3.08	4.91	4.23	3.13	4.02	4.71	3.8	4.17	3.54	3.57	4.83	4.99	5.41	3.96
HNRNPM	ENSG00000099783.7	6.9	7.89	6.89	6.45	6.95	7.12	6.96	6.27	5.71	8.13	6.61	6.62	6.27	6.04	6.18	6.13	6.79	6.09	7	7.79	6.95	7.06	7.09	5.88	6.04	5.95	7.21	7.04	6.24	7.56	7.28	5.31	7.2	7.13	7.27	7.39	7.06	6.39	7.3	7.94	7.63	7.12
HNRNPU	ENSG00000153187.12	6.81	8	6.59	6.79	6.84	7.21	6.96	6.26	6.01	7.51	6.82	6.43	6.36	6.16	6.54	6.54	6.74	6.33	6.63	7.54	6.44	6.67	7.52	5.54	5.63	4.96	6.91	7.24	6.32	6.9	7.19	5.4	6.6	6.82	6.51	6.99	6.85	6.14	7.08	7.2	7.59	6.48
HNRNPUL1	ENSG00000105323.12	5.87	6.71	7.1	6.12	6.91	7.34	6.01	5.28	4.88	6.7	6.28	5.72	5.65	5.58	5.71	5.75	6.01	5.3	6.08	6.92	6.31	6.43	6.86	4.43	5	4.49	6.43	6.75	5.97	6.64	7.02	5.27	6.42	6.24	6.86	6.66	6.74	5.87	6.69	6.37	7.19	6.44
HSPD1	ENSG00000144381.12	10.25	8.95	6.64	8.45	6.37	7.43	7.01	6.58	6.14	7.46	6.12	7.22	6.68	6.44	6.93	7.12	6.91	6.71	6.74	7.88	7.03	7.13	6.93	6.79	7.94	7.42	7.12	6.94	5.59	6.9	6.98	6.49	6.78	6.79	6.02	7.78	5.91	6.74	6.51	8.3	6.85	6.68
IGF2BP1	ENSG00000159217.5	4.89	5.78	0.05	0.04	0.06	0.03	0.01	0	0.09	0.08	0.28	0	0.08	0.03	0.03	0.11	0.02	0	0.1	0.11	0.02	0	0.06	0.01	1.69	0.01	0.01	0.18	0	0.01	0	0.04	0.04	0.04	0.1	0.02	0.1	0.02	2.65	0.05	0.09	0.09
IGF2BP2	ENSG00000073792.11	6.12	5.21	3.71	3.26	1.4	2.31	0.92	0.29	0.77	3.53	3.15	0.65	0.8	0.53	1.34	0.89	1.54	1.1	1.74	2.52	4.09	1.69	2.75	1.94	2.44	1.04	3.81	3.28	0.75	4.22	1.36	2	1.73	1.03	2.97	3.43	2.53	3.02	3	3.77	1.79	2.56
IGF2BP3	ENSG00000136231.9	4.3	5.19	0.15	0.02	0.09	0.09	0.38	0.07	0.06	0.14	0.23	0.07	0.18	0.1	0.14	0.24	0.31	0	0.31	0.13	0.08	2.11	0.1	0.02	0.08	0.02	0.38	0.13	0	0.11	0.04	0.05	0.11	0.13	0.04	0.21	0.24	0.02	1.25	0.24	0.06	0.38
ILF2	ENSG00000143621.12	7.08	8.27	6.34	6.26	6.08	6.14	6.21	5.82	5.05	6.31	5.43	6.21	5.9	5.33	5.85	5.49	5.94	5.76	6.32	6.91	6.47	6.36	6.51	4.79	6.18	4.75	6.8	6.49	6.19	6.54	6.41	5.3	6.66	6.65	6.89	7.08	6.33	6.32	6.91	6.77	7.6	6.53
ILF3	ENSG00000129351.13	6.39	7.45	6.21	6.05	6.04	6.72	5.97	5.82	4.87	7.46	6.3	5.87	5.43	5.56	5.93	5.81	6.16	5.31	6.14	7.07	6.56	6.14	6.48	5.09	4.82	4.52	6.75	6.22	5.71	6.93	6.77	5.18	6.89	6.8	6.58	6.75	6.64	5.72	7.13	7.1	7.06	6.57
KHDRBS1	ENSG00000121774.13	5.98	7.36	6.06	5.64	6.01	6.58	5.42	5.39	4.62	6.18	5.66	5.27	5.61	5.24	5.6	5.1	5.36	5.22	5.9	6.43	5.73	5.41	6.31	3.25	4.73	3.61	5.47	6.08	4.39	5.47	6.38	4.43	5.69	5.69	5.37	6.07	5.59	5.16	5.6	5.82	6.69	5.51
KHDRBS2	ENSG00000112232.8	0.03	0.08	0.09	0.99	0.2	0.26	1.97	3.05	0.85	1	0.9	2.31	2.34	2.63	3.39	1.55	1.96	1.61	0.2	0.09	0.34	0.22	0.27	0.07	0.79	0.02	0.9	0.12	0.08	0.27	0.04	0.04	2.08	0.34	0.07	0.34	0.79	0.14	0.36	2.25	2.11	0.21
KHDRBS3	ENSG00000131773.9	3.87	1.03	4.85	2.81	4.68	3.85	5.8	6.46	3.66	5.12	3.84	6.5	6.26	5.6	4.65	3.65	5.13	5.03	4.08	3.67	2.63	2.88	3.77	3.38	3.86	2.47	2.78	5.08	4.27	5.3	2.48	1.48	4.42	3.14	3.42	2.75	1.62	2.64	5.16	4.01	3.6	3.33
KHSRP	ENSG00000088247.11	6.43	7.2	6.98	6.77	6.61	7.66	6.95	6.44	5.14	8.36	6.8	6.72	5.9	6.2	6.5	6.19	6.65	5.93	6.74	7.6	6.99	6.95	7.23	5.28	5.9	5.57	6.9	6.99	6.21	6.85	7.42	5.63	7.2	6.95	6.86	7.34	6.85	6.09	7.52	7.56	7.53	6.85
KIF1C	ENSG00000129250.7	5.49	3.75	5.91	4.09	6.58	6.72	8.09	4.96	6.19	5.79	4.35	5.53	5.49	5.66	5.8	5.19	7.06	6.88	5.42	5.76	5.52	5.73	5.16	5.34	4.56	4.47	5.63	6.21	8.03	5.85	5.06	4.36	3.19	5.3	6.26	5.56	5.09	5.1	5.01	5.88	5	5.4
KRR1	ENSG00000111615.8	4.49	5.35	4.16	3.67	3.62	4.12	3.3	3.08	2.39	4.33	3.92	3.01	2.99	2.85	3.15	3.04	3.36	2.59	3.63	4.26	3.55	4.21	3.95	2.15	2.74	2.64	3.9	3.85	3.47	3.78	3.7	2.5	3.72	3.91	3.77	3.93	3.44	3.23	3.86	4.09	4.1	4.02
LARP1	ENSG00000155506.12	5.63	6.85	5.84	5.68	5.34	5.86	5.66	6.2	4.17	5.8	5.17	5.89	5.31	5.5	5.87	5.2	5.93	5.13	5.14	5.81	5.5	5.52	5.53	3.55	4.58	3.73	5.47	5.72	5.9	6.12	5.88	5.08	5.83	5.5	5.77	5.53	5.3	5.14	6.02	6.15	5.91	5.65
LARP4	ENSG00000161813.16	4.09	5.61	3.66	3.9	3.92	4.12	3.11	2.65	2.62	3.53	3.66	2.4	2.92	2.44	3.28	3	3.22	2.77	3.47	4.39	3.59	3.56	3.5	2.86	2.7	3.44	3.78	3.6	3.72	4.58	3.18	2.62	3.15	3.77	3.1	3.68	3.08	3.34	3.53	4.43	3.65	3.29
LARP7	ENSG00000174720.11	4.65	5.74	5.35	4.95	5.13	5.43	5.11	3.76	4.1	5.02	5.76	3.98	4.37	4.44	4.58	5.07	5.04	4.42	4.99	5.33	5.04	5.15	5.25	3.35	4.36	3.64	5	5.44	4.5	5.35	5.48	3.32	5.29	5.09	4.34	5.24	4.99	4.31	5.12	5.03	5.35	4.74
LIN28B	ENSG00000187772.6	3.84	4.83	0	0	0.01	0.06	0.19	0.27	0.12	0.02	0.08	0.23	0.25	0.11	0.91	0.12	0.38	0.14	0.08	0.02	0	0	0	0	0.01	0	0	0	0	0	0	0	0.49	0	0	0	0.02	0	1.44	0.02	0	0
LSM11	ENSG00000155858.5	2.54	3.02	1.58	1.32	1.57	4.56	1.96	2.99	1.28	3.89	2.77	2.42	2.75	2.44	2.64	1.08	2.39	1.61	1.45	2.2	1.96	1.63	1.64	0.56	0.77	0.64	1.52	1.58	0.7	1.44	1.91	0.75	2.04	2.1	1.84	1.51	1.21	1.13	1.96	1.2	3.13	1.89
LSM4	ENSG00000130520.6	6.22	7.64	6.25	6.72	5.72	5.67	6.71	6.98	5.31	6.01	5.4	6.83	6.35	6.4	6.36	5.72	6.47	6.38	6.16	6.28	6.61	5.89	5.72	5.13	7.17	5.69	6.6	6.37	5.75	5.78	5.51	4.78	6.72	6.63	6.03	7.01	6.32	6.17	7.11	6.01	5.73	6.21
MAGOH	ENSG00000162385.6	6.07	7.52	5.29	4.93	5.41	5.38	5.02	4.84	3.84	5.69	4.59	4.61	5.05	4.36	4.79	4.72	4.71	4.52	5.31	6.14	5.23	5.22	5.67	3.89	5.35	4.86	5.73	5.73	4.41	5.22	5.54	3.74	5.48	5.34	5.32	5.53	5.45	4.71	5.47	6.07	5.94	5.29
MAK16	ENSG00000198042.6	3.23	4.73	3.07	2.29	2.11	2.82	2.73	2.46	1.76	2.4	2.46	2.52	2.64	2.17	3.07	2.21	2.71	2.47	2.91	3.44	2.4	2.38	3.43	1.62	1.71	1.68	3.2	3.23	2.41	3.38	2.9	1.83	2.48	2.87	2.52	3.07	2.26	2.33	3	3.08	3.33	2.81
MARK2	ENSG00000072518.16	3.59	4.07	3.5	3.68	4.2	4.43	4.13	4.54	2.55	4.62	4.58	4.89	3.28	3.92	3.74	3.58	4.06	3.14	3.95	4.52	4.94	5.64	4.15	3.1	2.75	2.7	4.46	4.13	3.84	4.39	3.54	3.39	4.88	5.02	4.87	4.59	4.77	4.18	4.49	4.94	4.29	5.02
MATR3	ENSG00000015479.13	7.43	8.56	6.85	6.98	6.94	7.3	7.63	7.84	6.68	8.88	6.96	7.2	8.16	7.4	7.76	6.94	7.47	7.23	6.75	7.5	6.33	6.69	7.15	5.5	5.66	4.82	6.58	7.04	5.99	6.88	7.2	5.32	6.98	6.68	6.29	6.59	6.42	5.8	6.93	7.51	7.58	6.53
MBNL1	ENSG00000152601.13	3.53	6.51	6.84	4.82	7.48	7.31	4.74	4.12	3.36	4.86	3.61	3.6	4.44	4.03	4.01	4.42	4.51	3.81	5.87	6.21	5.39	4.94	5.66	3.84	3.39	3.62	5.13	6.93	5.93	5.74	4.97	3.3	3.95	4.64	5.52	4.99	5.26	3.95	4.61	4.7	5.61	4.99
METAP2	ENSG00000111142.9	6.54	7.47	5.73	5.9	5.73	6.06	5.42	5.14	4.74	6.05	6.07	4.96	4.98	4.89	5.2	5.26	5.61	5.37	5.39	5.84	5.18	5.4	5.7	3.4	4.32	4.11	5.58	5.75	5.58	5.6	5.85	4.81	5.63	5.22	5.46	5.63	5.2	4.97	5.69	5.78	6.19	5.26
MSI1	ENSG00000135097.2	0.3	0.36	0.32	2.06	0.07	0.2	2.4	2.11	2.17	1.89	3.82	2.47	2.41	2.87	2.93	3.8	2.09	2.12	0.42	2.2	1.74	0.63	1.26	1.1	0.68	0.05	0.42	0.58	0.05	1.39	0.32	1.37	4.17	2.87	1.2	3.21	0.14	2.31	2.31	0.67	3.18	1.64
MSI2	ENSG00000153944.6	5.17	5.03	2.94	5.78	3.47	4.2	4.74	3.9	4.98	6.51	5.44	5.02	5.12	4.94	5.22	6.08	4.84	5.06	3.21	3.65	3.93	3.34	4.03	3.01	4.47	2.89	3.15	3.93	4.52	3.26	5.32	2.43	5.99	4.47	3.58	3.65	3.65	3.1	4.82	4.76	4.08	3.32
MTPAP	ENSG00000107951.8	3.24	4.65	3.15	3.05	2.46	3.14	2.34	2.03	2	2.75	3.61	2.46	2.81	2.33	2.5	2.33	2.58	2.77	3.12	3.37	3.4	3.21	3.34	1.61	1.83	2.05	3.4	3.17	2.64	3.61	3.48	1.86	2.64	3.02	3.22	3.35	2.95	2.52	3.7	3.04	3.56	3.1
NAA15	ENSG00000164134.8	3.07	5.63	3.14	2.98	3.2	3.64	3.03	2.55	2.24	3.98	4.04	2.83	2.58	2.43	2.87	2.88	3.08	2.62	3.13	3.74	3.21	3.58	3.34	1.9	1.52	2.01	3.32	3.38	3.31	3.21	2.97	1.88	3.24	2.99	2.76	3.55	2.71	2.63	3.74	3.46	3.25	3.25
NCBP2	ENSG00000114503.6	6.51	6.56	5.37	5.59	4.91	5.71	5.87	5.28	5.14	6.21	4.98	5.15	5.99	5.57	5.69	5.44	5.46	5.27	5.23	6	5.52	5.22	5.57	3.56	5.1	3.7	5.54	5.73	4.64	5.51	5.35	3.94	5.17	5.35	4.9	5.54	5.16	4.87	5.48	5.37	5.92	5.01
NELFE	ENSG00000204356.7	5.79	6.47	6.27	5.83	6.25	6.25	6.21	5.67	5.04	6.33	5.07	5.85	5.32	5.32	5.6	5.75	6.17	5.66	6.2	6.26	5.73	5.8	6.06	4.44	5.51	4.1	6.29	6.42	4.86	6.56	6.22	5.11	6.53	6.16	6.15	5.92	6.01	5.79	6.58	6.67	5.81	6.2
NFX1	ENSG00000086102.14	3.96	4.57	4.54	3.99	4.43	4.96	4.15	3.92	3.41	5.5	5.21	4.11	4.32	3.61	4.07	3.81	4	3.57	4.19	4.46	4.5	4.41	4.66	2.59	2.77	3.53	4.5	4.51	4.39	4.85	4.52	2.89	4.31	4.65	4.64	4.22	4.31	3.83	4.73	4.79	4.66	4.36
NIP7	ENSG00000132603.9	4.79	4.84	3.54	3.35	2.29	2.97	3.14	2.5	1.94	2.76	2.86	2.81	3.15	2.42	2.88	2.52	2.67	2.75	3.17	4.08	3.6	3.7	3.59	2.3	2.82	2.58	4.01	3.83	2.33	3.52	3.18	2.57	2.85	3.24	3.56	4.19	3.29	3.31	3.75	3.35	4.02	3.74
NIPBL	ENSG00000164190.12	3.65	5.21	3.88	3.27	3.98	4.14	3.23	2.72	3.23	4.65	4.07	2.7	3.26	2.98	2.72	3.28	4.1	2.79	3.74	3.92	3.6	3.94	4.19	2.55	1.73	2.25	4.08	3.74	2.94	4.31	4.32	2.27	3.79	3.74	3.87	3.48	3.91	3.06	4.21	4.61	4.11	3.84
NKRF	ENSG00000186416.8	2.76	4.58	2.28	2.35	2.66	2.59	3.52	4.14	2.28	4.2	2.9	3.8	3.75	3.05	4.18	2.62	3.61	3.13	2.33	2.97	2.17	2.67	2.71	1.91	1.49	1.89	2.68	2.9	1.69	2.57	2.79	1.5	2.96	2.57	2.65	2.59	2.58	2.08	2.41	3.31	3.08	2.25
NOL12	ENSG00000100101.13	3.41	3.13	4.22	4.65	3.04	3.91	4.82	4.33	3.21	5.65	4.66	4.67	3.93	4.17	4.34	3.76	4.46	4.07	4.34	4.86	4.69	4.78	3.94	2.88	4.09	3.16	4.61	4.18	3.18	4.37	4.43	3.01	4.57	4.85	4.46	4.6	4.74	3.85	5.07	4.97	4.14	5.01
NOLC1	ENSG00000166197.12	5.46	6.95	4.53	4.24	4.74	5.11	5.14	5.55	3.94	5.92	4.59	5.21	4.99	4.88	5.13	4.65	5.18	4.57	4.29	5.6	4.9	4.96	5.84	4.06	4.21	3.39	5.31	5.26	4.83	5.26	4.92	3.77	4.82	5.46	4.72	5.83	4.6	4.53	5	5.54	5.57	5.11
NONO	ENSG00000147140.11	7.96	8.44	7.1	7.42	6.87	7.54	6.39	6.03	5.3	7.87	6.58	5.95	6.12	5.93	6.37	6.2	6.2	5.62	6.74	7.19	6.72	6.7	7.19	4.85	6.12	5.34	7.05	7	5.88	7.23	7.51	6.49	7.11	7.03	7.18	7.28	7.23	6.72	7.39	7.14	7.99	6.8
NOVA1	ENSG00000139910.15	0.27	0.21	4.38	1.53	2.39	3.63	5.02	5.67	4.28	6.6	7.13	4.73	5.3	5.05	6.11	4.89	6	5.44	5.57	4.05	1.79	1.3	3.63	1.72	2.77	0.77	0.68	3.96	1.6	5.23	2.78	0.79	5.14	2.46	3.18	2.22	1.03	0.73	3.48	2.55	6.82	3.36
NPM1	ENSG00000181163.9	10.37	11.18	8.8	8.43	9.2	9.11	7.94	7.29	7.14	8.71	7.76	7.41	8.1	7.25	7.76	7.64	7.65	7.45	8.45	9.58	8.25	8.5	9.43	6.3	8.04	6.57	8.72	8.69	7.43	8.66	10.07	8.62	8.61	8.47	7.95	9.14	8.39	8.5	8.69	9.09	10.18	8.66
NSUN2	ENSG00000037474.10	4.52	6.18	4.62	4.38	4.59	4.91	4.15	4.16	3.45	5.64	4.28	3.92	4.39	3.64	4.5	4.31	4.1	4.44	4.37	5.41	5.19	4.88	4.99	3.99	2.9	4.12	5.08	4.77	4.84	5.68	5.37	3.88	5.33	5.07	5.22	5.25	4.8	4.8	5.16	5.34	5.73	5.39
NUFIP2	ENSG00000108256.4	3.43	5.05	3.67	3.48	3.65	3.65	3.31	2.93	2.89	4.6	3.44	3.38	3.32	2.83	3.21	3.2	3.49	2.93	3.56	4.35	3.94	4.2	3.77	3.4	2.27	2.89	4.31	3.89	2.94	4.21	3.3	2.24	3.52	3.6	3.39	4.01	3.82	3.37	3.85	4.3	3.89	3.63
NUP35	ENSG00000163002.8	4.01	4.79	3.3	3.33	3.03	3.25	3.08	2.46	2.46	3.5	3.15	2.44	2.8	2.54	2.81	2.5	2.71	2.76	3.44	4.31	2.9	3.39	3.72	1.91	2.71	2.61	3.54	3.73	2.15	3.4	3.69	2.35	3.36	3.39	3.18	3.48	2.46	2.95	3.63	3.86	3.81	3.22
NUPL2	ENSG00000136243.12	3.54	4.98	3.83	4.81	4.24	4.76	4.63	4.67	3.79	4.44	4.58	4.28	4.51	4.38	4.76	4.15	4.35	4.17	4.25	4.75	4.91	4.56	4.41	3.25	3.81	3.83	4.39	4.61	2.87	4.49	4.6	3.04	4.92	4.79	3.95	4.6	4.69	3.74	4.91	4.49	5.06	4.37
NUSAP1	ENSG00000137804.8	4.79	7.53	1.59	4.62	0.69	2.09	1.65	0.89	1.36	2.5	3.03	0.61	1.42	1.32	1.51	1.43	1.99	0.88	1.7	1.35	4.1	3.8	2.15	1.02	1.01	1.68	2.57	1.86	1.78	1.65	2.5	0.7	1.77	2.09	2.44	4.66	3.77	3.43	3.46	2.06	2.14	3.63
NXF1	ENSG00000162231.9	4.52	4.43	6.1	6.08	6.6	6.83	6.11	5.5	4.5	7.16	5.78	5.1	4.89	4.93	5.71	5.55	5.89	5.34	6.5	6.6	5.92	6.22	6.86	5.6	5.18	6.2	6.57	6.24	4.99	6.85	6.49	5.09	7.43	7.05	6.95	5.71	6.67	5.51	6.82	7.86	7.33	6.34
PA2G4	ENSG00000170515.9	6.6	8.69	6.46	5.57	6.12	6.26	5.79	5.78	4.48	6.35	5.57	5.83	5.61	5.27	5.5	5.24	5.71	5.14	5.76	6.59	6.16	6.52	6.08	4.47	4.71	4.54	6.51	6.39	5.93	6.24	6.04	5.04	5.2	5.72	6.62	6.94	5.88	5.8	5.47	6.07	6.21	6.6
PABPC1	ENSG00000070756.9	9.69	10.57	9.26	8.05	8.84	9.58	7.71	6.13	6.17	8.1	7.75	6.73	6.73	7.29	6.1	7.9	8.14	6.41	8.78	9.06	8.88	10.38	9.07	6.27	7.89	6.71	8.95	8.82	6.44	9.19	9.58	8.16	7.49	8.69	9.11	8.9	9.12	8.49	8.64	8.81	9.38	9.81
PABPC3	ENSG00000151846.7	0.03	0.16	0.04	0.04	0.2	0.24	0.12	0.1	0.28	0.28	0.42	0.16	0.31	0.2	0.21	0.35	0.3	0.28	0.08	0.04	0.08	0.14	0.14	0.02	0.07	0.02	0.04	0.07	0.06	0.05	0.06	0.04	0.22	0.07	0.14	0.06	0.16	0.09	1.7	0.11	0.34	0.06
PABPC4	ENSG00000090621.9	6.35	7.84	6.77	6.72	6.98	7.37	6.01	5.24	4.59	6.63	5.87	5.76	5.41	5.49	5.21	5.74	6.19	5.04	6.53	7.17	6.67	6.37	7.42	6.24	4.94	5.47	7.18	6.72	7.8	7.48	7.65	7.89	6.3	6.54	6.96	6.82	6.85	7.83	7.98	7.37	7.04	6.73
PABPN1	ENSG00000100836.6	7.36	7.4	6.9	7.21	6.8	7.35	7.66	7.41	6.28	8.8	7.8	7.37	6.95	7.03	7.17	7.26	7.33	6.62	7.15	7.23	7.17	7.05	7.41	5.82	6.37	6.32	7.41	6.99	6.1	7.9	7.42	5.78	8.02	7.64	7.02	7.16	7.42	6.67	8.54	8	7.66	7.26
PABPN1L	ENSG00000205022.5	0	0.23	0.59	0.11	0.12	0.21	0.35	0.8	0.27	2.56	1.87	0.25	0.11	0.24	0.35	0.24	0.34	0	0.35	0.18	0.1	0.09	0.28	0.26	0	0.27	1.13	0.32	0.05	0	0.15	0.32	0.78	1.04	0.08	0.32	0.78	0.2	0.68	0	0.07	0.31
PARN	ENSG00000140694.12	4.4	5.03	4.31	4.38	4.3	4.84	3.67	3.79	3.17	3.93	3.61	3.43	3.83	3.02	4.17	3.77	4.12	3.59	4.08	4.54	4.21	3.86	4.44	1.78	2.59	2.77	4.54	4.41	3.39	4.4	4.47	3.06	4.52	4.42	4.24	4.32	4.12	3.88	4.97	4.29	4.84	4.22
PCBP1	ENSG00000169564.5	8.1	7.83	8.08	8.01	8.37	8.48	7.67	7.07	5.67	7.95	6.05	7.32	6.84	6.5	6.94	6.81	7.29	6.78	8.51	8.24	7.24	8.22	7.94	6.35	7.45	7.1	7.99	8.17	8.5	7.54	7.28	6.58	7.17	7.54	7.83	7.94	8.19	7.16	7.43	8.02	8.29	7.53
PCBP2	ENSG00000197111.11	9.21	9.39	9.03	9.06	8.89	9.2	8.18	7.81	6.89	9.19	7.9	7.94	7.87	7.63	7.72	8.1	7.97	7.5	8.89	8.84	8.29	8.39	9.07	6.69	9.51	7.33	8.54	8.75	8	8.87	9.34	8.21	8.29	8.35	9.19	8.57	8.73	8.53	8.98	9.25	9.32	8.31
PCBP3	ENSG00000183570.12	0	0.06	3.59	1.18	1.11	2.68	3.57	3.52	3.63	6.27	5.69	3.57	3.17	2.82	3.31	2.72	3.83	3.44	3.54	3.18	2.11	1.29	2.26	0.92	0.91	0.65	2.55	2.49	0.06	4.12	2.44	1.34	4.76	0.92	2.05	4.47	3.71	1.46	4	0.69	7.57	1.64
PCBP4	ENSG00000090097.16	3.97	1.95	5.15	4.42	5.73	6.03	7.1	6.52	6.15	9.06	7.58	6.73	6.02	6.11	7.19	5.16	7.61	7.3	5.3	5.73	4.58	4.5	5.87	4.73	4.3	3.46	5.68	5.99	6.03	6.68	5.53	3.71	6.51	6.46	5.09	4.69	4.8	4.45	5.68	5.52	5.7	5.28
PES1	ENSG00000100029.13	5.23	5.39	5.31	4.71	4.55	4.92	4.84	5.03	3.74	4.26	4.15	4.88	4.64	4.16	4.3	4.06	4.73	4.19	4.89	5.74	4.75	4.84	5.01	3.52	4.22	4.25	5.87	5.37	5.01	6.14	5.16	4.32	4.56	5.54	5.79	5.63	5.4	4.96	5.84	5.33	6.07	5.23
PHF6	ENSG00000156531.12	3.01	6.08	2.66	4.12	2.64	2.74	3.34	2.85	2.73	4.92	3.38	2.49	3.3	2.93	3.1	2.87	3.54	3.13	2.98	3.39	3.28	3.41	3.38	1.54	2.23	1.67	2.94	3.2	1.54	3.19	4.27	2.08	3.23	2.97	2.5	2.86	2.98	2.33	3.71	3.2	3.25	2.87
PKM	ENSG00000067225.13	9.41	8.86	7.99	9.45	8.54	8.23	8.48	10.03	7.81	9.67	8.07	9.65	8.67	8.46	8.79	8.6	8.9	8.58	7.8	8.06	7.75	8.75	7.36	7.43	7.38	3.56	8.64	8.92	9.13	8.46	7.54	5.65	7.98	8.46	8.48	8.75	8.12	7.5	8.47	7.56	7.38	9.07
PNN	ENSG00000100941.4	6.46	6.79	5.45	5.34	5.88	6.11	5.7	4.95	5.07	7.26	5.74	5.28	5.29	4.92	5.45	5.27	5.66	5.31	5.37	6.23	6.18	5.79	6.23	4.62	4.33	5.18	6.28	5.64	4.7	6.54	6.22	4.72	6.88	6.29	6.04	6	6.35	5.56	6.55	6.11	6.84	6.17
PNPT1	ENSG00000138035.10	4.08	5.32	3.39	3.51	2.96	3.38	4.56	3.03	3.03	5.17	3.89	2.85	3.04	3.32	3.92	3.87	4.13	3.8	3.32	4.18	3.11	3.25	3.35	3.02	2.34	2.27	3.8	3.65	3.22	3.66	3.2	2.44	3.71	3.15	2.96	3.72	2.96	2.79	3.67	4.18	3.24	3.31
POLK	ENSG00000122008.11	2.55	4.55	3.73	3.67	4.03	3.83	3.28	2.25	2.82	3.99	4.01	2.68	2.68	2.72	3.08	2.9	3.5	3.06	3.57	3.91	2.68	3.09	3.75	2.06	1.69	1.84	3.27	3.89	2.97	3.74	3.86	2.06	3.48	3.13	2.57	3.03	2.87	2.44	3.49	4.26	3.33	2.98
POLR2G	ENSG00000168002.7	5.64	7.29	6.19	6.15	6.08	5.83	6.4	5.5	5.9	5.75	5.05	6.08	6.36	5.77	5.72	5.76	6.46	6.3	6.46	6.52	5.74	5.66	6	3.89	6.09	4.76	6.64	6.72	4.23	6.51	5.89	4.25	6.19	6.51	6.08	6.51	6.38	5.57	6.32	5.69	6.36	5.97
PPIG	ENSG00000138398.11	5.69	6.93	4.81	4.47	4.93	5.32	4.23	3.81	3.12	5.3	6.42	4.03	3.98	4.02	4.15	4.05	4.92	3.78	4.56	4.97	5.16	4.82	5.1	3	3.49	3.28	4.7	4.79	4.04	4.69	4.61	3.23	4.86	4.97	4.2	4.92	4.92	4.22	5.1	5.04	4.88	4.71
PPIL4	ENSG00000131013.3	4.84	5.56	4.04	4.01	4.52	4.17	3.71	2.77	3.61	4.76	3.99	3.05	3.63	2.98	3.52	3.85	3.78	3.87	4.32	4.7	4.16	3.82	4.68	3.18	2.45	2.98	4.24	4.39	2.33	4.52	4.67	2.69	4.41	4.27	3.61	4.05	3.86	3.46	4.46	5.26	5.03	3.75
PPP1R8	ENSG00000117751.13	4.89	5.76	4.97	4.21	4.56	5.04	4.71	4.09	4.01	4.76	3.95	4.34	4.56	4.13	4.57	4.33	4.86	4.38	4.52	5.19	4.27	4.59	4.67	2.27	3.65	2.81	4.44	4.98	4.05	4.28	4.73	2.92	4.42	4.57	4.65	4.75	4.4	3.75	4.87	4.06	5.48	4.42
PRPF4	ENSG00000136875.8	3.71	4.58	3.68	3.32	3.63	3.73	3.21	3.48	2.66	4.34	3.46	3.59	3.5	2.86	3.38	3.23	3.35	3.02	3.37	4.37	3.54	3.79	4.01	2.36	3.01	2.5	4.03	3.78	3.48	3.99	3.97	2.39	3.98	4.25	4.09	4.19	3.5	3.13	4.07	4.08	4.21	3.99
PRPF6	ENSG00000101161.6	6.16	5.65	5.65	4.9	5.66	5.74	5.35	5.62	4.36	6.82	5.79	5.43	5.08	4.84	5.07	5.01	5.56	5.11	5.23	5.72	4.97	5.32	5.84	3.41	4.44	3.44	5.27	5.75	4.93	5.75	5.49	4.29	5.83	5.78	5.97	5.33	5.57	4.8	6.19	5.59	6.11	5.29
PRPF8	ENSG00000174231.12	5.9	6.51	5.94	5.64	6.02	6.5	5.59	5.93	4.38	6.59	6.78	5.82	5.36	5.03	5.28	5.17	5.78	5.05	5.61	6.53	5.62	5.74	6.16	5.31	4.2	4.99	6	6.06	5.97	6.67	6.42	4.39	6.95	6.19	6.26	5.9	5.9	5.28	6.58	6.42	6.58	6.03
PRR3	ENSG00000204576.7	3.5	4.19	3.53	3.33	2.88	3.23	3.93	4.2	2.9	4.4	4.25	4.14	4.09	3.19	4.23	3.16	3.62	3.52	3.69	4.31	3.06	2.92	3.76	1.75	1.93	2.21	3.84	3.73	1.3	3.96	4.31	2.16	4.3	3.47	3.12	3.26	3.38	2.41	3.9	3.88	4.16	3.41
PRRC2C	ENSG00000117523.11	4.64	6.22	4.98	4.29	5.02	5.31	4.9	4.6	3.68	5.83	5.51	4.7	4.3	4.39	4.89	4.37	4.9	4.18	4.94	5.23	5.07	5.22	5.41	3.53	3.47	3.39	5.29	5.15	3.9	5.48	5.18	3.58	5.29	5.13	5.21	5.19	5.21	4.59	5.36	5.44	5.61	5.24
PSIP1	ENSG00000164985.10	4.84	6.62	5.04	4.39	5.92	5.73	6.63	6.8	5.52	7.69	6.95	6.37	6.98	6.41	6.93	6.1	6.54	6.02	5.14	5.87	4.79	4.59	5.99	2.96	3.9	3.14	4.69	5.8	2.78	5.13	5.93	2.89	6.11	4.87	4.35	4.84	5.09	4.11	6.03	5.29	5.83	4.65
PSPC1	ENSG00000121390.13	4.12	4.92	4.58	4.61	4.68	5.19	5	5.25	3.87	5.64	4.57	5.06	5.26	4.57	4.96	4.19	4.87	4.24	4.59	5.35	4.59	4.38	5.03	2.67	3.63	3.15	4.8	4.67	4.54	4.79	5.07	3.08	4.95	5.03	4.43	4.93	4.89	3.79	5.56	4.75	5.59	4.49
PTBP1	ENSG00000011304.12	7.09	7.98	6.9	6.33	6.74	6.53	5.74	3.95	4.14	6.66	5.8	4.98	4.03	4.44	4.77	5.23	5.29	4.71	6.98	7.28	7.28	6.99	6.99	6.05	6.13	5.89	7.64	7.05	4.47	7.17	6.92	5.68	7.26	7.19	7.44	7.52	7.2	6.5	7.2	7.75	7.49	7.26
PTBP3	ENSG00000119314.11	4.64	6.34	3.64	3	3.34	3.06	2.85	2.09	1.88	3.54	2.57	2.14	2.76	2.39	2.87	2.69	2.63	1.92	3.91	3.81	4.24	4.48	3.63	2.49	2.75	2.17	3.69	3.65	1.22	3.76	2.89	2.31	3.53	3.31	3.85	4.23	3.83	3.76	4.14	3.77	3.77	4.12
PUF60	ENSG00000179950.9	5.5	5.44	6.27	6.02	6.25	6.69	6.75	6.66	5.51	6.45	5.39	6.77	6.05	6.04	6.35	6.16	6.69	6.41	6.08	6.71	6.19	6.15	6.48	4.48	5.71	5.32	6.53	6.56	6.11	6.71	5.85	4.91	6.53	6.69	6.92	6.58	6.18	5.6	6.93	6.07	6.84	6.49
PUM1	ENSG00000134644.11	5.5	5.49	5.03	5	5.23	5.29	4.7	4.87	3.98	5.69	5.42	4.44	4.74	4.65	5.3	4.55	4.88	4.22	4.84	5.14	4.75	4.84	4.79	3.09	3.51	3.47	4.43	4.84	4.64	5.29	5.36	3.14	4.79	4.83	5.02	4.69	4.43	4.06	4.68	5.41	5.61	4.88
PUM2	ENSG00000055917.11	5.47	5.24	4.72	4.73	5.21	5.61	4.81	4.91	3.96	5.81	5.04	4.61	5.02	5.05	4.7	4.43	4.66	4.32	4.84	5.25	4.93	5.36	5.2	3.25	3.76	3.81	4.59	5.02	3.79	4.82	5	3.61	4.79	4.96	4.83	4.42	4.82	4.51	5.02	5.42	5.53	4.58
PUS1	ENSG00000177192.9	3.53	4.24	3.97	3.84	2.89	3.93	4.28	3.79	2.66	4.25	4.41	3.86	3.55	3.09	3.71	3.79	3.76	3.22	4.13	4.91	4.65	4.37	4.02	3.45	3.23	3.86	4.72	4.41	3.44	4.85	3.98	3.29	4.08	4.55	4.25	5.01	4.36	3.57	4.93	4.84	4.32	4.36
QKI	ENSG00000112531.12	6.05	6.91	5.71	4.78	5.1	5.53	7.49	4.72	7.15	5.94	5.41	6.23	6.87	6.73	6.4	7.05	7.96	7.48	5.53	5.45	3.67	4.76	5.06	4.21	3.28	3.06	4.87	5.39	6.29	5.96	5.05	2.44	3.14	4.14	4.54	4.19	4.75	3.12	5.18	4.97	5.07	4.26
RACK1	ENSG00000204628.7	11.11	10.87	10.25	9.7	10.02	10.3	8.9	8.09	7.49	9.44	8.45	8.38	8.2	8.02	8.11	8.6	8.73	8.25	9.83	10.46	9.59	10.24	10.6	8.24	9.96	8.3	9.95	10.17	9.54	10.38	11.37	10.06	10.15	9.9	10.88	10.17	9.86	9.3	9.67	10.11	10.46	10.02
RALY	ENSG00000125970.7	7.14	6.52	6.69	5.81	7.46	6.96	6.55	5.88	4.9	6.55	5.44	6.36	5.58	5.48	5.67	5.51	6.5	5.95	6.76	6.89	6.94	6.76	6.62	5.59	6.19	4.78	7.02	7.4	6.14	6.88	6.5	5.13	5.87	6.81	6.97	7.03	6.85	6.4	7.46	7.53	7.27	6.52
RAVER1	ENSG00000161847.9	3.77	3.96	3.89	4.11	4.46	5.08	3.5	2.6	1.86	3.79	3.88	3.33	2.14	2.57	3.2	3.36	3.13	2.62	3.76	5.21	5.23	4.26	4.85	2.49	2.94	2.48	4.75	4.44	2.82	4.13	4.74	3.09	4.9	4.88	3.87	5.24	4.96	3.8	4.6	4.25	5.12	4.41
RBFOX2	ENSG00000100320.18	4.46	3.98	4.81	4.53	5.6	6.07	4.56	6.28	3.71	7.59	6.49	5.82	5.33	5.58	5.57	3.84	4.72	4.28	4.9	5.87	4.09	5.36	5.81	3.51	3.58	3.4	4.3	5.69	4.13	4.86	5.65	2.93	5.2	5.28	5.04	4.88	3.77	3.88	5.49	5.37	6.48	5.2
RBFOX3	ENSG00000167281.14	0.02	0.04	0.96	0.1	1.07	7.95	5.61	7.14	1.82	8.47	8.42	7.3	5.74	5.79	4.48	4.07	4.82	2.59	0.6	2.15	2.75	2.95	2.82	0.58	0.25	0.13	0.5	0.79	0.33	0.69	0.61	0.33	4.36	5.67	1.21	1.13	0.52	0.29	4.56	0.46	5.58	3.6
RBM14	ENSG00000239306.4	4.11	5.46	4.41	4.71	4.51	4.8	5.14	4.26	3.43	6.4	5.81	4.92	3.5	4.1	4.15	4.49	4.64	3.79	5.08	6.01	4.43	5.36	5.08	4.92	4.21	4.38	5.19	5.33	4	5.75	5.72	4.15	5.66	5.69	4.3	5.32	5.24	4.01	5.74	6.72	5.56	4.87
RBM15	ENSG00000162775.10	2.4	4.19	2.05	1.78	1.79	2.13	1.7	1.08	1.06	2.79	2.73	1.45	1.44	1.12	1.27	1.64	1.52	1.19	2.16	2.1	2.72	2.11	2.52	1.34	1.01	1.43	2.36	1.81	2.34	1.74	2.32	1.01	1.81	1.92	2.01	2.61	2.38	1.8	2.71	2.27	2.16	1.85
RBM15B	ENSG00000179837.6	3.49	2.66	4.25	3.26	3.98	4.54	3.25	3.36	2.19	3.13	2.82	3.59	3.23	3.2	3.16	2.86	3.11	2.61	3.53	4.14	3.91	3.72	3.97	1.91	2.48	2.32	3.56	3.84	2.04	3.6	4.19	3.14	3.68	3.98	4.36	4.22	3.81	3.5	3.84	3.4	4.28	3.72
RBM17	ENSG00000134453.11	5.47	6.65	6.35	5.46	5.44	6.26	6.28	5.25	5.12	6.85	5.59	5.49	5.55	5.4	5.3	5.44	5.69	5.32	5.84	6.19	6.26	5.6	6.39	5.06	4.72	4.12	6.75	5.82	5.92	6.14	6.52	4.96	5.69	5.84	5.93	6.24	6.62	5.36	6.59	6.4	7.18	6.32
RBM22	ENSG00000086589.7	4.01	5.33	4.78	4.39	4.43	4.76	4.92	4.27	4.15	5.31	4.73	4.47	4.51	4.12	4.54	4.46	4.62	4.47	4.79	5.1	4.56	4.45	5.21	3.34	3.81	3.56	4.94	5.01	3.94	4.78	4.97	3.55	4.73	4.73	4.69	4.78	5.17	4.15	4.79	4.93	5.35	4.34
RBM23	ENSG00000100461.13	2.32	5.15	4.97	5.26	5.23	5.59	5.13	5.19	4.02	5.9	6.26	5.23	4.59	4.69	5.33	5.34	4.85	4.68	5.36	6.34	5.41	5.75	6.1	3.93	5.04	4.55	5.82	5.64	4.11	5.59	5.92	4.11	6.42	6.05	5.01	5.46	5.84	5.01	5.95	6.24	6.18	5.42
RBM24	ENSG00000112183.10	2.56	0	2.33	0.28	5	5	2.03	2.55	1.11	0.39	1.38	2.34	2.82	2.48	2.87	3.13	1.85	1.08	1.8	5.19	2.41	1.83	3.62	4.4	0.53	0.32	0.84	4.13	7.03	1.59	1.71	0.12	2.27	2.52	2.64	1.33	0.7	0.41	2.12	2.21	4.41	1.74
RBM25	ENSG00000119707.9	5.18	6.24	6.04	5.32	5.83	6.08	5.19	5	4.94	7.34	6.65	5.16	5.4	4.91	5.57	5.05	5.62	5.04	5.54	6.02	6.32	5.55	5.99	4.09	3.09	3.93	6.3	5.71	4.57	6.79	6.12	4.89	6.21	6.23	6.13	5.86	5.99	5.34	6.22	6.21	6.68	6.16
RBM27	ENSG00000091009.6	3.2	4.77	3.22	2.5	3.3	3.24	2.54	2.02	2.03	3.26	3.22	2.03	2.43	2.31	2.38	2.61	2.36	2.17	2.8	3.65	2.83	3.03	3.16	1.12	1.7	1.59	2.69	3.55	2.25	2.68	3.29	1.51	2.58	2.7	2.47	2.79	2.47	2.24	2.88	3.06	3.26	2.61
RBM34	ENSG00000188739.10	4.87	6.11	4.97	4.31	4.83	4.61	5.25	4.73	4.04	4.66	4.25	4.45	4.91	4.29	4.65	4.15	4.64	4.66	4.61	4.93	4.69	4.52	4.66	3.25	4.43	3.27	4.9	4.97	4.78	4.79	4.77	3.28	4.89	4.47	4.66	4.59	4.44	4.15	5	4.75	5.46	4.58
RBM39	ENSG00000131051.16	8.56	7.95	7.22	7.38	7.48	7.9	7.24	6.3	6.66	8.16	7.38	6.33	6.76	6.37	6.97	6.73	7.04	6.83	7.49	8.05	7.84	7.46	8.07	6.14	5.9	6.26	7.91	7.53	6.19	8.12	8.41	6.47	8.17	7.99	7.47	7.25	7.91	7.06	7.86	8.26	8.63	7.64
RBM4	ENSG00000173933.15	5.91	6.42	6.13	6.48	6.24	6.46	6.12	5.78	4.8	7.55	6.56	6.15	4.84	5.52	5.83	5.61	5.91	5.31	6.42	7	6.17	6.68	6.55	5.68	5.97	5.56	6.71	6.49	5.39	6.62	6.69	6.19	6.69	7.01	6.09	6.4	6.54	6.04	6.91	7.14	6.97	6.47
RBM41	ENSG00000089682.12	2.99	5.45	2.56	3.26	2.96	3.11	2.51	1.99	1.96	3.78	4.27	2.13	1.93	2.26	1.98	3.08	2.59	1.76	2.51	2.77	2.92	2.9	2.68	1.12	1.95	2.13	2.64	2.86	2.39	2.75	2.77	1.9	3.23	2.49	2.1	2.73	2.22	2.11	3.99	3.32	2.73	2.79
RBM45	ENSG00000155636.10	2.19	3.26	3.03	3.21	2.88	3.22	3.53	2.99	2.59	3.18	3.35	2.48	3.58	2.42	3.21	2.7	3.49	2.82	3.87	3.51	3.59	2.97	3.45	1.3	1.97	2.46	3.96	3.51	1.99	3.61	3.6	2.18	4	3.31	3.12	3.33	3.42	2.99	3.71	2.93	3.7	3.36
RBM47	ENSG00000163694.10	1.34	2.11	2.93	5.57	0.63	1.57	2.32	0.42	0.34	1.55	1.43	0.68	0.97	1.05	1.08	1.76	1.72	0.48	3.35	1.65	5.9	5.46	2.5	0.82	5.18	3.59	4.17	1.32	0.38	2.6	3.35	3.31	1.66	5.88	2.29	4.98	4.44	5.42	3.95	5.37	1.81	4.71
RBM4B	ENSG00000173914.7	3.85	4.11	3.11	4.23	3.7	4.47	4.8	4.29	3.65	6.6	5.43	4.07	3.58	4.21	4.73	4.45	4.92	4.24	3.9	4.94	4.1	4.29	4.34	2.54	3.36	3.15	4	3.83	2.19	4.45	4.48	2.83	5.48	4.93	3.45	3.68	4.39	3.5	4.85	4.59	5.19	4.29
RBM5	ENSG00000003756.12	5.34	5.96	6.3	5.86	6.26	7.05	6.51	5.9	5.62	7.87	6.79	5.9	5.68	5.79	6.41	6.17	6.65	6.11	6.68	6.98	6.6	6.54	6.91	5.65	4.47	4.96	6.74	6.6	4.93	7.5	7.28	5.56	7.62	7.08	6.67	5.97	6.86	5.9	7.37	7.6	7.82	6.45
RBM6	ENSG00000004534.10	5.78	6.01	6.13	6.48	6.28	7.03	6.88	5.9	5.54	8.2	6.45	5.42	6.2	5.96	6.04	6.36	6.16	5.77	7.17	6.91	6.42	6.15	6.98	6.51	5.44	6.19	6.71	6.43	4.86	7.4	6.81	5.28	7.13	6.87	6.37	5.57	6.83	5.72	7.54	8	7.73	6.57
RBMS2	ENSG00000076067.7	2.7	1.3	4.85	3.09	3.87	3.95	3.44	2.14	2.37	3.66	3.23	2.34	2.52	2.49	2.49	2.98	2.95	2.49	4.52	4.41	3.13	3.52	4.07	3.63	2.82	1.12	5.14	4.36	1.51	4.42	3.73	2.08	2.77	3.4	3.7	3.52	3.69	2.51	3.48	5	4.36	3.79
RBMS3	ENSG00000144642.16	0.01	0.05	4.45	2.84	4.12	3.52	1.33	1.13	1.71	1.32	1.02	0.91	1.66	1.45	1.65	1.54	1.83	1.83	3.64	4.11	1.88	1.73	3.76	2.63	1.42	1.85	3.24	3.79	1.34	4.62	3	0.77	1.96	2.44	2.81	2.13	2.37	1.16	2.92	5.33	3.29	2.3
RBMX2	ENSG00000134597.9	3.84	5.52	4.3	3.71	4.08	4.41	4.12	3.54	3.12	4.71	4.48	3.54	3.69	3.89	4.11	3.84	3.99	3.43	4.09	4.56	3.68	3.5	4.46	2.7	2.89	2.56	3.98	4.35	2.83	4.64	4.05	3.03	4.08	3.97	4.01	3.99	4	3.81	4.3	4.48	5.14	3.69
RC3H1	ENSG00000135870.7	2.35	3.02	2.52	2.42	2.67	2.84	2.12	1.72	1.87	4.26	3.2	2.06	2.58	1.7	2.33	2.03	2.25	2.09	2.49	2.52	2.59	2.67	3.13	1.62	1.12	1.67	2.71	2.31	1.94	3.01	2.64	1.51	2.94	2.31	3.01	2.57	2.95	2.09	2.77	2.87	3.01	2.33
RCC2	ENSG00000179051.9	4.61	6.92	3.81	3.89	3.06	4.3	4.43	4.23	2.99	4.67	3.56	3.59	3.66	3.52	4.03	3.95	4.8	3.84	4.62	4.83	5.13	5.72	4.38	3.36	2.98	2.71	4.56	4.21	2.32	4.66	4.34	3.03	3.64	4.76	5.27	5.57	5.42	4.02	5.02	5.36	5.52	5.04
RECQL	ENSG00000004700.11	3.48	5.36	4.72	4.04	4.46	4.41	3.47	2.49	2.73	3.82	2.54	2.57	3.23	2.56	2.97	2.95	3.26	3.09	4.27	4.62	3.42	3.48	4.13	2.54	2.32	2.31	4.24	4.95	3.08	4.17	3.72	2.94	2.97	3.36	3.54	3.98	4.09	3.07	3.64	3.72	4.74	3.28
RECQL5	ENSG00000108469.10	4.08	3.67	3.94	4.13	2.98	3.92	3.87	3.84	2.99	4.25	3.46	3.66	3.24	3.19	3.67	3.79	4.12	3.75	3.61	3.9	4.76	5.72	3.94	2.73	3.79	3.36	4.61	3.7	2.23	5.1	4.56	2.99	5.71	4.59	4.58	4.55	4.97	4.67	5.6	6.26	3.58	5.53
RPL23A	ENSG00000198242.9	11.1	11.22	10.35	9.65	10.86	10.79	10.09	8.85	9.09	9.36	8.94	8.87	9.33	9.25	8.89	9.57	9.52	9.34	10.28	11.15	9.84	10.6	10.94	7.88	10.09	8.55	10.29	10.64	9.94	10.34	11.74	9.53	10.57	10.24	10.8	10.16	10.6	9.6	9.64	10.34	10.52	10.62
RPLP0	ENSG00000089157.11	11.33	11.83	10.9	10.2	10.02	11.04	9.14	8.04	7.87	9.1	7.59	8.41	8.85	8.36	8.41	8.75	8.84	8.61	10.41	11.52	10.4	11.11	10.68	8.26	9.47	9.53	10.9	10.94	10.71	11.16	11.72	10.94	9.84	10.61	11.7	11.22	10.37	10.39	9.95	10.47	10.55	11.11
RPS10	ENSG00000124614.9	11.21	11.38	10.13	9.83	10.54	10.53	9.92	8.81	8.38	9.42	8.67	8.96	9.01	9.02	8.76	9.05	9.06	9.03	10.18	11.14	9.8	10.56	10.75	8.05	9.82	8.68	10.22	10.68	9.21	10.39	11.76	9.93	10.25	10.4	10.96	10.18	10.21	9.96	9.86	10.26	10.85	10.75
RPS11	ENSG00000142534.2	11.75	11.83	11.26	10.47	11.49	11.09	10.95	9.59	9.07	10.54	10.05	9.6	10	9.79	9.42	10.28	10.02	9.8	11.13	11.96	10.59	10.93	11.79	8.86	10.9	9.46	11.04	11.43	10.37	11.3	12.46	10.54	11.55	11.2	11.77	10.85	11.35	10.36	10.62	11.25	11.42	11.45
RPS19	ENSG00000105372.2	11.78	11.37	10.46	9.96	10.24	10.68	10.31	8.8	8.33	9.74	8.81	8.76	8.95	8.8	8.53	9.63	9.28	8.78	10.39	11.34	10.39	11.23	11.02	8.73	9.74	9.77	11.02	10.9	9.51	10.86	12.03	10.36	9.74	10.91	11.71	10.55	11.26	10.02	10.54	10.64	11.29	11.39
RPS2	ENSG00000140988.11	11.3	13.07	12.33	10.1	12.31	11.12	9.59	8.52	7.84	9.2	8.43	8.87	8.62	8.54	8.43	9.2	9.05	8.64	10.71	11.45	10.36	10.79	10.9	8.62	9.59	9.02	10.9	10.98	10.49	11.34	11.74	11	10.5	10.5	11.51	11.14	11	10.2	10.3	10.51	10.64	10.76
RPS24	ENSG00000138326.14	12.13	12.64	11.09	10.54	11.21	11.23	10.73	9.48	9.56	10.38	9.61	9.49	10.45	9.93	9.66	10.13	10.05	10.13	11.04	12.02	10.56	11.48	11.53	8.67	10.83	9.35	11.06	11.28	10.18	11.13	12.6	10.44	10.88	11.21	10.98	10.99	10.59	10.26	10.38	10.98	11.84	11.53
RPS3	ENSG00000149273.10	11.97	12.17	10.56	9.67	10.39	10.84	9.95	8.43	8.11	9.84	9.17	8.52	8.51	8.77	8.36	9.23	9.3	8.68	10.42	11.5	10.45	10.94	11.19	8.45	10.04	8.72	10.69	10.61	9.59	11.06	12.46	10.25	10.47	10.44	11.36	10.77	10.98	10.18	10.16	10.58	11.09	11.07
RPS3A	ENSG00000145425.5	11.78	11.91	10.7	10.2	11.27	11	10.44	9.2	9.04	10.75	9.26	9.15	9.91	9.55	9.3	9.61	9.48	9.65	10.74	12.03	10.4	11.1	11.53	8.39	10.75	8.78	10.53	11.27	9.38	10.57	12.41	10.45	10.79	10.64	10.97	10.67	10.43	9.98	10.08	10.9	11.24	11.06
RPS5	ENSG00000083845.4	10.58	10.17	9.91	9.41	9.95	10.02	9.22	8.31	7.71	9.18	8.38	8.3	8.28	8.17	8.14	8.45	8.63	8.6	9.74	10.88	9.49	10.11	10.34	7.95	9.42	8.44	10	10.1	9.32	10.21	11.47	10.2	9.68	10.26	11.13	9.86	9.59	9.31	9.43	10.03	10.28	10.31
RRP9	ENSG00000114767.6	3.53	3.69	4.44	4.11	3.19	4.07	3.94	3.75	2.6	3.79	3.23	3.8	2.89	2.65	3.43	3.25	3.69	3.56	3.88	5.35	4.02	3.68	4.28	3.25	3.22	3.04	5.38	4.61	3.99	5.33	4.29	3.04	3.82	4.41	4.35	4.94	3.9	3.5	4.65	4.63	4.89	4.52
RTF1	ENSG00000137815.10	3.9	4.96	4.45	4.61	4.61	5.31	4.15	4.76	3.41	5.6	5.59	4.69	4.48	4.45	4.68	3.94	4.32	3.56	3.85	4.74	4.24	4.64	4.57	2.21	3.56	2.82	4.1	4.35	4.09	4.42	4.6	2.66	4.15	4.59	4.55	4.2	3.99	3.69	5.03	4.59	4.99	4.1
SAFB	ENSG00000160633.8	5.31	5.81	5.44	5.2	6	6.35	6.08	5.8	4.42	7.5	5.89	5.79	4.93	5.14	5.47	5.25	5.96	5.21	5.44	6.39	5.85	5.72	5.81	4.88	4.32	4.37	6.07	5.78	5.78	6.39	5.88	4.51	6.26	6.04	6.05	5.88	5.97	5.1	6.37	6.56	6.43	5.84
SAFB2	ENSG00000130254.7	4.29	5.78	5.37	5.14	5.62	6.14	5.84	5.57	4.81	8.79	6.99	5.35	5	5.15	5.6	5.57	5.59	5.01	4.59	6.18	5.89	5.24	6.22	5.15	4.61	4.22	5.69	5.23	5.02	6.2	6.43	4.31	6.64	6.15	5.23	5.18	5.71	4.64	6.61	6.91	6.19	6.01
SART3	ENSG00000075856.7	4.33	5.53	4.41	4.18	4.52	4.59	4.35	4.3	3.41	5.81	4.85	4.35	3.72	3.79	4.5	4.03	4.03	3.64	4.22	4.98	4.49	4.45	4.71	2.96	2.61	2.78	4.64	4.56	4.17	4.79	4.79	3.06	5.07	4.84	4.65	4.65	4.52	3.69	5.02	4.77	5.02	4.47
SBDS	ENSG00000126524.5	5.63	7.08	7.94	6.56	8.76	7.95	7.36	6.66	6.81	7.72	6.3	7	7.54	6.55	7.22	6.53	7.5	7.38	7.21	7.61	6.5	6.46	7.8	5.54	6.52	5.5	7.04	8.2	7.52	7.36	6.81	5.34	7.15	6.73	6.97	6.7	5.8	6.47	6.11	7.38	6.88	6.45
SCAF4	ENSG00000156304.10	3.64	5.18	3.96	3.26	4.1	4.58	3.53	3.15	2.35	4.53	3.38	3.54	2.99	2.9	3.27	3.12	3.52	2.93	3.58	4.44	4.14	4.28	4.15	2.64	2.35	3.11	4.31	4.03	3.65	4.4	4.2	2.7	3.9	4.08	4.22	4.2	4.2	3.43	4.74	4.26	4.53	4.15
SDAD1	ENSG00000198301.7	4.21	4.68	4.3	4.1	4.31	4.64	4.21	4.52	2.87	4.36	3.93	4.04	3.45	3.78	4.26	3.55	3.96	3.74	4.09	4.8	3.88	3.62	4.33	2.48	3.38	2.84	4.38	4.71	4.14	4.51	4.4	3.37	4.31	4.6	3.98	4.1	4.06	3.73	4.69	4.59	4.89	4.18
SERBP1	ENSG00000142864.10	7.48	8.54	6.94	6.37	6.72	7	6.19	5.64	4.89	6.22	5.24	5.53	5.26	5.61	5.41	5.8	5.85	5.29	6.65	7.09	6.38	7.23	6.53	4.67	6	5.24	6.36	6.98	7	6.51	6.39	5.73	5.57	6.24	6.94	7.01	6.26	6.16	6.15	6.91	7.02	6.84
SF1	ENSG00000168066.16	5.46	6.38	7	6.5	7.34	7.59	6.77	6.21	5.39	7.82	6.79	6.74	5.9	6.06	6.17	6.21	6.61	5.85	6.91	7.5	6.89	6.78	7.83	5.89	5.99	5.73	7.35	7.04	6.03	7.85	7.43	5.75	7.44	7.59	7	7.07	7.44	6.43	7.61	7.58	7.54	6.97
SF3A3	ENSG00000183431.7	5.22	7.4	5.07	4.91	4.93	5.14	4.72	4.79	3.91	5.46	4.41	4.56	4.43	4.29	4.46	4.43	4.45	4.08	4.76	5.54	4.9	4.96	5.32	3.44	3.65	3.37	5.24	5.65	4.63	5.56	5.21	3.83	4.68	5.04	5.08	5.44	5.15	4.61	5.4	4.98	6.26	4.91
SF3B1	ENSG00000115524.11	7.46	7.43	7.54	7.32	7.58	7.85	7.12	6.05	6.22	8.4	6.74	6.22	6.66	6.3	6.49	6.45	6.87	6.58	7.41	7.57	7.71	7.16	7.97	6.1	5.56	6.09	7.64	7.64	6.35	7.7	8.09	6.62	7.81	7.49	7.59	7.23	8.17	6.92	7.83	8.09	8.97	7.45
SF3B4	ENSG00000143368.9	4.66	5.27	5.3	5.15	5.65	5.77	4.53	4.11	3.07	4.46	4.05	4.53	3.98	3.78	4.08	4.19	4.48	4	5.1	5.94	5.93	5.37	5.61	3.15	4.01	3.79	5.58	5.53	4.1	5.45	5.37	4.03	5.24	5.55	5.78	5.9	5.63	4.62	6.13	5.09	6.29	5.37
SFPQ	ENSG00000116560.6	6.3	8.17	7.35	6.79	7.37	7.53	7.26	6.64	6.86	8.27	7.38	6.84	7.56	6.47	6.96	6.63	7.03	6.8	7.17	8.18	7.19	7.17	7.67	6.27	6.31	6.07	7.6	7.3	6.27	8.09	7.85	5.86	7.51	7.8	7.64	7.54	7.18	6.4	7.87	7.73	8.06	7.37
SLBP	ENSG00000163950.8	4.81	6.8	4.97	4.66	5.13	5.34	5.13	5.32	3.99	5.46	4.4	4.97	5.68	5.06	5.16	4.58	4.76	4.41	4.89	5.26	4.76	4.89	4.98	3.41	4.66	3.65	4.86	5.16	3.66	4.81	4.41	3.36	4.55	4.8	5.08	5.22	4.77	4.49	6.27	5.23	5.65	4.68
SLC4A1AP	ENSG00000163798.9	4.51	4.67	3.87	3.92	3.57	3.95	4.4	4.79	3.37	4.92	4.67	4.66	4.64	4.17	4.51	3.61	4.37	4.01	3.82	4.17	3.66	3.93	3.99	2.2	3.09	2.46	4	4.16	3.9	4.07	3.84	2.45	4.31	3.76	3.72	3.85	3.85	3.25	4.56	3.65	4.13	3.72
SLTM	ENSG00000137776.12	4.81	5.8	5.41	4.69	5.33	6.04	5.75	4.75	4.52	6.36	5.97	4.55	4.98	4.58	4.92	4.88	5.53	5.07	5.7	5.72	5.63	5.85	5.45	3.79	3.97	4.1	5.71	5.41	4.56	5.88	5.7	3.92	5.63	5.64	5.37	5.41	5.48	5.34	5.48	6.05	5.79	5.74
SMN1	ENSG00000172062.12	5.3	6.17	4.91	4.17	5.13	5.15	5.29	4.8	3.99	6.3	4.65	4.75	4.89	4.26	4.89	4.4	4.88	4.78	4.79	5.59	4.68	4.74	6.5	3.16	3.54	4.03	4.68	5.5	4.41	5.46	5.08	3.52	5.33	5.27	4.73	4.63	4.4	4.09	5.35	5.86	5.33	5.09
SMNDC1	ENSG00000119953.8	4.17	4.94	4.22	3.82	4.17	4.23	3.7	3.16	2.69	4.83	3.26	3.32	3.11	3.07	3.37	3.24	3.49	2.99	3.91	4.45	3.77	4.11	4.17	2.56	3.1	2.47	4.06	4.41	3.87	3.76	3.81	2.44	3.44	3.59	3.6	4.04	3.87	3.46	4.15	4.36	4.39	3.84
SND1	ENSG00000197157.6	6.96	7.58	5.83	5.99	5.99	6.79	5.11	5.26	3.63	5.78	4.87	5.11	4.5	4.37	5	4.83	5.19	4.6	5.63	6.74	5.37	5.52	5.63	3.57	4.33	4.97	6.41	6.03	3.95	6.1	6.4	6.51	6.22	6.5	5.86	6.28	6.06	5.96	6.38	6.07	6.83	5.92
SNRNP200	ENSG00000144028.10	6.25	6.69	5.92	5.7	5.73	6.38	5.33	5.3	4.35	7.12	5.77	5.43	5.12	4.85	5.16	5.32	5.43	4.7	5.71	6.2	5.85	5.56	6.21	3.83	3.85	4.12	6.04	5.89	5.12	6.29	6.21	4.63	6.41	6.28	6.26	6	6.28	5.27	6.54	5.75	6.47	6.02
SNRNP70	ENSG00000104852.10	6.23	7.01	7.72	7.58	7.88	8	8.5	7.78	6.51	10.5	8.5	7.77	6.79	6.91	7.39	6.81	7.82	7.14	7.49	8.46	7.79	7.66	8.53	6.84	6.66	7.46	7.84	7.59	6.57	8.63	8.45	7.04	8.9	8.96	8.01	7.29	7.94	7.31	8.54	9.13	8.91	8.04
SNRPA	ENSG00000077312.4	5.04	7.06	5.89	5.23	6.23	5.98	5.48	4.58	3.66	6.11	4.99	4.95	4.08	4.26	4.71	4.82	4.83	4.31	5.61	6.43	5.75	5.16	5.71	4.32	4.67	4.87	5.96	6.17	3.89	6.39	6.35	4.24	6.04	5.92	5.58	6.16	6	5.07	6.02	7.11	5.95	5.92
SRFBP1	ENSG00000151304.5	2.22	3.4	2.76	2.01	2.04	2.32	1.93	1.36	1.41	1.85	2.23	1.44	1.75	1.6	1.83	1.9	2.22	1.98	2.64	3.2	2.4	2.53	2.47	1.37	1.7	1.07	2.51	2.99	1.89	2.27	2.26	1.08	1.88	2.55	1.92	2.66	1.91	1.77	2.41	2.68	2.35	2.34
SRP68	ENSG00000167881.10	5.8	5.77	5.65	5.24	5.64	6.04	5.46	5.72	4.35	5.81	5.16	5.68	5.42	4.94	5.44	5.29	5.3	5.13	5.67	6.06	5.15	6.17	5.71	3.92	4.82	4.64	5.75	5.75	5.85	5.71	5.58	5.05	6.06	5.73	5.92	5.57	5.21	5.16	5.58	6.02	6.28	5.53
SRPK2	ENSG00000135250.12	3.33	5.18	4.07	4.13	3.89	4.59	5.51	6.23	4.37	5.83	5.36	5.58	5.67	5.63	5.83	4.29	5.59	5.11	4.09	4.29	3.83	4.02	4.2	2.02	2.36	2.48	3.83	4.39	2.61	4.1	3.87	2.55	4.45	4.29	3.9	3.89	4.13	3.44	5.45	3.84	4.51	3.73
SRSF1	ENSG00000136450.8	6.55	7.92	6.27	6.45	6.64	6.9	6.56	5.84	5.44	8.81	6.76	5.63	5.94	5.9	6.17	6.18	6.21	5.71	6.28	7.21	6.84	6.54	6.9	5.32	5.43	5.07	6.74	6.74	5.53	6.99	6.99	4.84	7.26	6.9	5.99	6.66	6.62	6.03	6.61	7.48	7.01	6.74
SRSF10	ENSG00000188529.10	5.84	7.04	5.75	6.34	6.25	6.08	5.57	4.64	4.66	7.15	5.72	4.76	5.4	4.94	5.32	5.07	5.36	4.85	6.16	6.52	6.09	5.83	6.38	4.67	4.37	4.76	6.01	6.15	4.11	5.96	6.39	4.76	6.17	6.04	5.84	6.04	5.74	5.46	6.28	6.97	6.54	5.79
SRSF11	ENSG00000116754.9	6.61	7.9	7.37	6.91	7.41	8.07	6.78	6.17	5.78	8.52	7.6	6.24	6.53	5.9	6.57	5.9	6.65	6.03	7.1	7.38	7.45	6.78	7.67	5.12	4.72	5.69	7.44	7.11	6.07	8.27	7.93	6.33	7.8	7.4	7.66	6.98	7.41	6.78	7.76	7.68	8.32	7.51
SRSF2	ENSG00000161547.10	6.08	6.87	7.22	6.71	7.16	7.05	6.99	6.43	5.47	7.49	5.98	6.57	6.66	5.95	6.46	6.07	6.6	6.3	6.96	7.5	7.66	7	7.2	5.55	5.81	5.9	7.48	6.96	5.49	7.31	6.83	5.6	7.09	7.26	6.85	7.58	7.21	6.48	7.4	7.29	7.39	7.44
SRSF3	ENSG00000112081.12	6.36	7.58	7.17	5.88	7.6	7.26	6.45	5.45	5.16	8.2	5.67	6.06	5.88	5.64	5.72	6.52	6.24	5.62	7.17	7.8	6.76	7.13	7.92	6.29	5.92	5.4	7.31	7.44	5.6	7.49	6.67	5.32	7.08	7.33	6.32	6.96	6.56	6.06	6.97	7.56	6.79	6.89
SRSF4	ENSG00000116350.11	5	6.77	6.49	5.8	6.42	7.15	6.11	5.5	4.76	7.08	5.8	5.69	5.58	5.27	5.63	5.55	5.71	5.22	6.27	6.91	6.28	6.32	6.67	4.97	4.49	5.34	6.69	6.36	5.8	6.74	6.65	4.91	6.43	6.58	6.55	6.31	6.43	5.67	6.7	7.32	6.97	6.48
SRSF5	ENSG00000100650.11	8.34	8.1	8.63	8.47	8.9	8.95	8.5	8.16	7.75	10.9	8.99	8.23	8.25	7.78	8.26	8.28	8.47	8.01	8.47	8.65	8.62	8.69	9.59	7.36	6.81	7.39	8.73	8.58	7.46	9.45	9.01	7.08	10.02	9.29	9.33	8.21	9.07	7.99	9.09	9.94	9.12	8.78
SRSF7	ENSG00000115875.14	6.05	7.5	6.23	6.06	6.42	6.47	6.45	5.73	4.97	7.45	5.41	5.92	5.9	5.51	5.71	5.68	6.03	5.44	6.59	7.28	6.76	6.53	8.28	5.67	5.27	5.8	8.05	6.83	4.72	6.8	6.31	5.36	7.04	7	5.88	6.92	6.94	6.11	6.66	7.73	6.92	6.54
SRSF8	ENSG00000271885.1	3.87	4.29	5.02	4.64	4.94	4.72	4.82	4.81	3.88	5.05	3.78	4.56	4.75	4.4	4.85	4.02	4.51	4.2	4.25	5.04	4.69	4.6	4.98	2.28	4.58	3.42	4.3	5.28	3.18	4.51	5.31	3.69	5.28	5.03	4.53	4.51	4.64	3.92	4.56	5	4.65	4.35
SRSF9	ENSG00000111786.4	6.8	7.51	6.31	7.04	6.3	6.08	6.51	6.21	5.38	7.24	6.21	6.47	6.04	5.97	6.15	5.92	6.08	5.96	6.52	6.76	6.7	7.14	6.58	4.73	6.71	5.57	6.93	6.62	4.47	6.76	6.66	6.09	6.91	7	6.57	6.8	6.99	6.51	7.62	7.03	6.9	6.95
SSB	ENSG00000138385.11	6.83	8.78	6.35	5.93	6.48	6.23	6.25	6.03	5.5	6.91	6.15	5.8	6.43	5.55	6.24	5.85	5.98	6.04	6.16	6.7	5.49	5.64	6.14	4.56	5.09	4.72	6.13	6.55	4.93	6.3	6.12	3.98	6.37	6.32	5.19	6.13	5.69	5.07	6.15	6.59	6.72	5.66
SSRP1	ENSG00000149136.3	5.99	7.63	5.9	5.35	5.48	5.98	5.47	5.61	4.31	5.94	5.16	5.66	5.08	4.87	5.35	5.36	5.26	4.84	5.58	6.55	5.77	5.75	6.05	4.18	4.49	4.04	6.22	6.17	6.08	6.33	6.39	5.17	6.29	5.86	6.26	6.4	5.68	5.73	6.12	6.21	6.63	6.05
STAU1	ENSG00000124214.15	7.48	6.22	5.41	5.3	5.97	6.22	5.46	5.35	4.13	5.67	4.61	5.35	5.21	5.11	4.91	5.02	5.57	5.08	5.3	5.89	5.06	5.41	5.35	3.7	6.22	5.36	5.21	5.68	4.87	5.32	5.25	4.52	4.31	5.42	5.18	5.37	4.8	5.2	5.31	6.18	5.69	4.9
STAU2	ENSG00000040341.13	4.11	5.35	4.33	4.39	4.87	4.53	4.95	6.34	3.8	6.02	5.23	5.79	6.21	5.76	5.26	4.5	5.35	4.98	4.52	4.22	4.06	4.86	4.13	3.38	3.38	3.1	4.25	4.66	4.61	4.34	3.84	2.33	4.39	3.97	3.45	3.85	3.43	3.43	4.3	4.07	3.94	4.02
STIP1	ENSG00000168439.12	6.21	7.58	5.4	6.71	5.75	6.85	6.73	6.65	4.43	7.3	5.58	6.56	5.32	5.89	6.4	6.12	6.58	5.8	5.98	7.23	5.47	6.85	5.61	6.27	5.61	5.45	6.19	6.52	5.7	6.09	5.49	4.43	6.21	6.39	5.69	6.31	5.67	5.39	6.93	7.5	6.68	6.02
SUB1	ENSG00000113387.7	7.97	9.01	7.23	6.76	7.07	6.33	7.17	7.16	5.92	6.84	5.37	6.84	6.87	7.02	6.77	6.51	6.66	6.63	6.93	6.62	6.66	6.82	6.56	5.17	7.05	5.81	7.01	6.75	5.33	6.17	6.33	5.06	6.8	6.65	5.77	6.79	7.17	6.44	6.96	6.89	7.32	6.45
SUCLG1	ENSG00000163541.7	6.13	6.86	5.93	6.36	5.64	7.18	6.13	6.02	5.07	6.39	5.53	6.01	5.66	5.41	5.69	5.53	5.89	5.81	6.24	6.02	7.36	6.53	5.68	5.63	8.77	5.76	6.01	5.95	5.96	5.56	5.73	5.22	6.12	6.05	5.91	6.61	5.73	6.13	5.66	6.28	5.95	6.29
SUGP2	ENSG00000064607.12	4.13	6.19	5.09	5.2	4.65	5.68	5.68	6.67	4.35	7.42	6.19	6.15	5.76	5.46	5.85	5.46	5.46	4.81	4.84	5.3	5.41	5.21	5.29	4.06	3.7	3.52	5.69	5.03	4.4	5.14	5.38	3.67	6.38	5.86	4.87	5.01	5.52	4.28	6.68	6.01	5.34	5.42
SUPT6H	ENSG00000109111.10	4.98	5.68	5.42	4.8	5.3	6.01	4.95	4.79	3.91	5.78	5.04	4.87	4.54	4.18	4.69	4.38	4.95	4.07	4.49	5.2	4.94	4.77	5.25	3.24	3.22	3.94	5.39	5.07	5.08	5.85	5.24	4.03	5.69	5.43	5.81	5.17	5.33	4.83	5.76	4.86	5.75	5.07
SUPV3L1	ENSG00000156502.9	3.78	5.4	3.98	3.98	3.39	3.83	3.6	3.7	3.52	4.62	4.07	3.7	4.82	3.08	3.96	3.55	3.54	3.23	3.66	3.95	4.13	3.61	4.05	2.33	2.98	2.88	3.72	3.59	3.81	4.27	4.02	2.45	4.05	3.75	4.36	3.79	3.84	3.44	4.54	4.1	4.39	3.71
SYNCRIP	ENSG00000135316.13	5.33	7	5.49	5.05	5.41	5.92	5.08	4.16	3.96	5.07	4.12	4.13	4.68	4.15	4.36	4.3	4.79	4.27	5	5.84	5.21	5.79	5.26	3.45	4.29	3.56	5.42	5.61	4.87	5.17	4.72	3.66	4.42	5.11	5.06	5.92	4.73	4.58	5	5.81	5.58	5.37
TAF15	ENSG00000172660.7	5.69	7.89	6.52	6.17	5.91	6.97	6.72	6.36	5.3	7.3	6.39	6.13	6.11	5.83	6.05	5.94	6.56	5.79	6.24	6.68	6.35	6.63	6.28	4.76	5.58	5.07	6.44	6.51	5.88	6.97	6.61	4.94	6.82	6.66	6.64	6.62	6.43	5.88	7.46	6.5	6.47	6.72
TARDBP	ENSG00000120948.11	6.31	7.53	6.45	6.16	6.93	6.95	6.89	6.28	5.94	8.56	6.99	6.21	6.33	6.12	6.39	6.39	6.66	6.3	6.49	7.2	6.86	6.68	6.74	5.23	5.32	5.77	6.88	6.65	5.66	7.2	6.8	5.06	7.27	6.9	6.79	6.55	6.47	6.01	6.98	7.16	7.35	6.67
TBRG4	ENSG00000136270.9	5.5	6.06	4.94	4.87	4.5	5.23	4.65	4.59	3.17	4.88	3.88	4.88	3.57	3.58	4.33	3.58	4.6	4.23	4.8	5.4	5.86	5.17	4.78	4.4	4.38	4.25	5.38	5.32	5.27	5.37	4.95	3.72	5.03	5.25	5.27	5.78	5.21	4.57	5.65	5.31	5.03	5.28
TFIP11	ENSG00000100109.12	3.05	3.87	4.49	3.84	3.21	4.01	3.91	3.92	3.05	4.62	4.04	4.03	3.46	3.14	3.73	3.85	3.86	3.28	3.64	3.99	3.88	4.2	4.2	2.56	2.99	3.11	4.25	4.22	4.94	4.28	3.81	2.93	4.4	4.31	4.65	4.11	4.63	3.57	4.64	4.05	4.56	4.19
TIA1	ENSG00000116001.11	6.78	6.39	4.89	5.94	5.87	6.22	5.53	4.25	4.56	6.76	5.76	4.27	4.4	4.49	5.41	4.6	5.34	4.98	5.93	6.24	6.36	5.69	6.2	3.88	3.34	4	5.76	5.88	3.61	5.85	6.71	4.75	7.05	6.23	4.68	5.23	5.99	5.24	6.28	6.38	7.45	5.82
TIAL1	ENSG00000151923.13	6.27	7.07	5.83	5.72	5.74	6.6	6.17	4.95	4.65	7.79	6.09	5.1	4.72	5.01	5.15	5.03	5.91	5.21	6.09	6.13	6.3	6.58	6.17	4.98	4.59	4.84	6.27	5.99	5.56	6.13	6.21	4.8	6.53	5.81	6.13	5.78	6.33	5.65	6.21	7.22	6.68	6.2
TNRC6A	ENSG00000090905.13	4.33	4.16	5.13	5.4	5.06	5.31	4.68	4.45	4.11	6.42	5.65	4.3	4.43	4.34	5.53	4.62	5.02	4.63	5.17	4.94	4.61	4.47	5.47	3.39	2.9	3.76	4.94	5.03	3.66	5.52	5.48	3.69	6.32	5.23	5.19	4.54	4.66	4.31	5.55	5.24	5.92	4.79
TOE1	ENSG00000132773.7	2.32	3.19	3.34	2.81	2.75	3.42	2.61	2.21	1.69	3.05	2.65	2.75	1.93	1.98	2.85	2.11	2.56	2.11	3.03	3.56	3.28	2.77	3.69	1.57	1.95	2.24	3.57	3.13	1.6	3.26	3.29	1.8	3.45	3.83	2.77	3.47	3.4	2.69	3.63	3.34	3.45	3.4
TRA2A	ENSG00000164548.6	4.69	6.54	5.45	5.85	5.66	6.14	6.4	5.33	5.46	7.48	5.95	4.81	5.77	5.21	6.14	5.69	6.06	5.95	5.93	6.75	5.79	6.46	6.64	5.04	4.61	4.24	6.27	6.35	3.83	6.52	6.09	4.5	6.74	6.36	5.71	5.63	6.2	5.22	6.64	7.05	6.91	5.86
TRIM56	ENSG00000169871.8	2.53	3.32	3.46	2.65	2.99	3.58	2.51	1.17	1.55	2.02	2.61	1.24	1.13	1.93	1.64	2.71	3.18	1.88	2.02	3.74	3.18	3.33	3.4	2.09	1.43	1.35	3.43	3.25	2.02	3.84	3.97	1.84	1.89	3.39	2.66	2.97	3.04	2.53	2.65	3.31	2.84	3.52
TRIP6	ENSG00000087077.7	0.54	5.22	6.2	6.07	6.79	6.64	4.71	2.91	4.76	4.66	4.07	4.29	4.82	4.09	4.35	5.05	4.71	4.67	5.91	6.51	5.15	6.08	6.54	4.2	6.14	4.36	5.96	6.53	2.34	6.65	6.31	4.82	5.06	6.23	6.06	5.75	5.57	4.61	6.57	6.61	6.76	6.61
TRNAU1AP	ENSG00000180098.5	3.42	4.63	3.92	3.61	3.87	3.93	3.92	3.15	3.02	5.28	4.38	3.07	3.48	2.97	3.36	3.1	3.52	3.44	3.92	4.14	3.2	3.65	4.05	2.44	2.97	1.78	3.88	4.21	2.31	4.25	3.71	2.49	3.81	3.48	3.71	3.69	4.2	3.31	3.91	3.63	4.05	3.41
TROVE2	ENSG00000116747.8	3.46	5.43	3.86	3.24	3.71	3.93	3.2	2.26	3.03	3.72	3.95	2.68	3.26	2.77	2.7	3.37	3.83	3	3.65	3.95	3.16	3.42	3.82	1.93	1.61	1.85	3.3	3.81	2.82	3.45	3.51	1.92	2.95	3.53	3.16	3.17	3.09	2.17	3.66	3.74	3.84	3.11
TUFM	ENSG00000178952.4	7.14	7.33	6.36	7.04	6.02	6.6	6.4	6.44	5.38	6.47	5.46	6.57	5.93	5.82	6.04	6.18	6.35	6.38	6.43	6.76	7.23	6.59	6.54	5.63	6.51	6	6.73	6.64	6.58	6.54	6.82	5.9	6.67	6.96	6.95	7.39	6.68	6.83	6.85	6.46	6.59	6.76
U2AF1	ENSG00000160201.7	6.64	8.29	6.73	5.75	6.82	7.12	6.54	5.93	5.33	7	6.38	6.2	6.13	5.4	5.88	5.86	6.39	5.96	6.2	7.11	6.5	6.28	7.07	5.3	5.15	5.3	6.93	6.69	6.01	7.22	6.95	5.48	6.88	6.81	6.63	7.06	6.92	5.92	6.92	7.42	7.14	6.54
U2AF2	ENSG00000063244.8	5.94	6.6	6.59	6.67	6.61	7.17	6.68	6.36	4.93	8.07	6.41	6.53	5.34	5.84	6.17	6.11	6.61	5.75	6.7	7.48	7.16	7.12	7.06	5.92	6.1	5.87	7.15	6.84	5.37	7.14	7.11	5.59	7.87	7.26	6.85	7.1	7.4	6.27	7.95	8.06	7.57	7.12
UBAP2L	ENSG00000143569.14	5.97	7.07	6.13	5.71	6.11	6.49	5.56	5.67	4.37	5.99	5.52	5.95	5.38	5.29	5.56	5.28	5.35	5.04	5.96	6.48	5.66	5.92	6.08	4.52	4.86	4.47	6.38	6.21	5.48	6.56	6.25	4.27	6.25	6.12	6.09	6.15	6.01	5.05	6.7	6.34	6.61	6.06
UBE2L3	ENSG00000185651.10	5.73	8.31	6.19	5.94	5.99	5.92	5.8	5.92	4.89	5.6	5.33	6.05	5.69	5.69	5.85	5.39	5.83	5.78	5.97	6.05	5.7	5.97	5.61	4.13	5.4	4.49	5.87	6.16	5.91	5.42	5.3	4.11	5.33	5.95	5.63	6.04	6.11	5.42	5.83	5.31	5.87	5.5
UCHL5	ENSG00000116750.9	4.4	7.18	4.09	4.13	3.86	4.08	4.11	4.89	3.34	5.14	4.2	4.28	4.63	4.24	4.42	3.44	4.51	3.69	3.89	4.03	4.31	4.14	3.82	2.18	2.9	3.2	4.13	4.09	3.67	3.67	3.83	3.25	3.64	4.14	3.37	4.14	3.62	3.56	3.79	3.55	3.69	3.84
UNK	ENSG00000132478.5	4.59	4.39	4.41	4.01	4.32	4.78	4.24	3.35	2.74	5.37	4.89	3.8	3.34	3.49	3.97	3.68	4.19	3.65	4.7	5.2	4.23	4.96	4.95	3.23	2.88	3.35	4.53	4.93	2.75	5.14	5.15	3.69	5.68	5.07	4.92	4.35	5.03	3.5	5.2	5.63	5.18	4.77
UPF1	ENSG00000005007.8	4.6	4.6	4.78	4.82	5.43	5.34	4.91	4.53	3.28	6.03	5.06	4.9	3.53	4.01	4.32	4.24	4.77	3.88	4.9	5.53	5.1	5.21	4.86	3.85	4.16	4.25	5.32	5.42	4.36	5.19	4.81	3.83	5.54	5.38	5.16	5.04	5.3	4.41	5.8	5.8	5.22	5
UPF2	ENSG00000151461.15	2.98	4.72	3.89	2.94	4.14	4.48	4	3.84	2.66	4.75	4.34	3.37	3.34	3.44	3.42	3.51	3.61	3.03	3.95	4.18	3.57	3.69	3.97	1.82	2.71	2.74	3.46	4.02	3.68	3.94	3.87	2.27	3.69	3.64	3.61	3.63	3.62	3.02	4.22	4.06	4.51	3.5
UTP18	ENSG00000011260.9	5.33	5.96	3.99	4.33	3.29	4.19	4.46	4.34	3.44	5.56	4.61	4.69	4.52	3.73	4.27	4.08	4.19	3.97	4.17	4.89	4.39	4.24	4.46	3.18	3.68	3.34	4.89	4.41	3.58	4.69	4.42	3.45	5.06	4.34	4.61	4.79	4.76	4.15	5.57	4.83	4.8	4.3
UTP3	ENSG00000132467.2	3.64	4.96	4.05	4.08	3.55	4.12	3.87	3.77	3.01	4.07	3.44	3.91	3.53	3.37	3.24	3.12	3.71	3.31	3.72	4.27	3.84	4.12	4.51	2.3	3.04	3.24	4.42	4.22	3.46	4.1	3.72	2.71	3.47	3.8	3.99	4.55	5.24	3.78	4.48	3.83	4.35	3.69
WDR3	ENSG00000065183.11	3.69	5.04	3.01	2.6	2.15	2.62	1.86	2.09	1.42	2.54	1.95	1.67	1.72	1.67	2.21	1.86	1.8	1.5	2.3	3.07	2.1	2.88	2.56	0.99	0.93	0.99	2.97	2.83	2.84	2.68	2.4	1.57	2.21	2.25	2.32	3.04	2.18	2.24	3.14	2.01	3.08	2.63
WDR43	ENSG00000163811.7	5.4	5.95	4.5	3.61	3.59	3.96	3.22	2.69	2.36	4.17	4.5	3.06	3.29	2.57	3.21	2.59	3.2	3.14	3.57	4.69	3.97	4.11	4.07	2.51	1.46	2.4	4.15	4.19	4.01	4.56	4.2	3.16	3.13	3.94	4.31	4.34	3.17	3.36	3.79	4.38	4.66	4.01
WRN	ENSG00000165392.5	2.52	5.21	2.5	2.34	2.31	2.81	1.66	1.22	1.44	3.18	2.17	1.2	2.06	1.32	1.57	2.04	1.63	1.45	2.24	3.14	2.33	2.12	2.8	1.14	0.58	0.9	2.36	2.62	1.06	2.74	2.73	1.55	3.02	2.49	2.78	2.55	1.91	2.08	2.86	2.4	3.44	2.53
XPO1	ENSG00000082898.12	5.69	8.2	5.22	5.46	5.29	5.46	5.42	4.66	5.1	6.99	6.18	4.8	4.78	4.9	5.44	5.66	5.26	4.98	5.64	6.35	5.24	5.77	5.46	4.62	3.51	4.56	5.54	6.12	4.41	5.65	5.72	4.64	6.19	5.57	4.77	5.41	5.37	4.68	6.53	6.73	6.16	5.21
XPO5	ENSG00000124571.13	4.43	6.42	3.49	3.53	3.61	3.94	3.54	3.41	2.15	4.62	4.22	3.49	3.32	2.98	3.45	3.18	3.16	3.19	3.98	4.46	3.62	4.16	3.75	3.17	2.33	2.54	4.41	3.97	3.32	4.95	3.26	3.44	4.11	4.2	4.17	4.05	3.37	3.83	5.1	4.99	4.77	3.96
XRCC5	ENSG00000079246.11	6.57	7.27	6.34	6.18	6.65	6.6	6.09	5.56	5.06	6.4	5.57	5.71	5.84	5.23	5.79	5.56	5.77	5.42	6.2	6.98	6.22	6.48	6.52	3.95	4.72	4.69	6.48	6.71	5.74	6.44	6.51	4.86	6.24	6.2	6.42	6.88	6.23	6.05	6.26	6.25	7.14	6.33
XRCC6	ENSG00000196419.8	7.59	7.95	7.21	7.36	7.51	7.63	6.88	7.03	5.71	7.28	6.3	7.12	6.75	6.16	6.69	6.34	6.72	6.43	7.24	7.77	7.1	7.35	7.37	5.46	5.87	5.42	7.41	7.51	7.14	7.22	7.15	5.62	7.26	7.36	7.49	7.62	7.02	6.63	8.01	7.06	7.85	7.25
XRN1	ENSG00000114127.6	2.88	4.29	3.33	2.78	3.26	3.37	2.24	1.41	1.85	4.56	3.93	2.13	2.47	1.6	2.16	1.95	2	1.69	3.04	3.12	3.28	3.21	3.37	1.65	1.02	2.29	3.14	2.85	2.99	3.29	3.76	1.89	3.04	3.28	3.52	2.69	3.03	2.34	3.12	3.51	3.23	3.31
XRN2	ENSG00000088930.6	6.08	5.66	5.26	5.35	4.89	5.4	4.42	3.51	3.36	5.35	4.08	3.76	3.73	3.47	4.03	4.2	3.99	3.63	4.8	5.66	4.75	4.36	5.22	3.23	3.55	3.21	5.51	5.27	4.16	5.36	5.15	4.12	4.63	4.97	5.06	5.42	5.33	4.56	5.29	5.18	6.41	4.76
YBX3	ENSG00000060138.8	5.89	6.35	8.14	6.15	8.37	8.59	5.73	3.23	4.5	7.07	4.23	5.76	5.41	4.28	4.29	6.27	5.2	4.08	7.57	8.43	6.57	8.28	8.95	8.1	5.15	4.51	8.12	8.32	11.75	8.7	7.58	7.08	6.36	7.78	8.61	7.55	6.2	6.12	7.66	9.52	7.48	7.96
YTHDC2	ENSG00000047188.11	2.9	4.29	3.6	3.56	3.53	4.11	3.2	3.34	2.53	5.16	3.49	3.25	3.71	2.79	3.28	2.65	3.03	2.76	3.41	3.67	3.66	3.65	3.87	1.97	1.7	2.16	3.63	3.55	2.56	4.07	4.06	2.26	4.29	3.56	3.75	3.44	3.77	2.89	3.8	3.71	3.78	3.66
YWHAG	ENSG00000170027.5	5.74	7.36	6.43	6.5	5.97	6.34	7.64	9.24	5.66	7.48	5.85	8.3	8.2	8.1	8.09	5.95	8.08	7.02	6.81	6.37	5.11	5.85	5.77	5.1	4.86	4.44	5.74	6.31	7.21	5.56	5.06	3.82	4.97	5.44	5.3	5.81	5.22	4.58	5.5	5.85	6.07	5.39
ZC3H11A	ENSG00000058673.11	5.33	6.59	5.76	5.85	5.6	6.09	5.85	5.07	4.73	7.39	5.86	4.94	4.9	4.89	5.32	5.21	5.54	5.12	6.09	6.03	5.81	5.92	6.05	4.92	4.3	5.28	5.76	5.96	5.42	6.03	5.7	4.56	6.47	5.67	5.96	5.68	6.08	5.26	6.32	6.6	6.33	5.48
ZC3H8	ENSG00000144161.8	3.29	4.56	2.52	2.7	2.28	2.95	2.78	3	2.12	3.74	3.78	2.39	2.83	2.8	2.79	2.41	2.64	2.39	3.03	2.89	3.17	3.73	2.86	1.34	2.5	1.79	2.61	3.12	2.25	2.75	3.02	2.31	3.78	3.1	2.74	2.95	2.92	2.63	3	3.23	2.63	3.13
ZCRB1	ENSG00000139168.3	4.99	6.19	5.56	5.53	5.98	5.82	6.46	5.54	5.4	5.91	5.88	5.76	6.15	5.57	5.66	5.56	6.24	6.47	5.48	5.32	4.17	4.86	5.08	3.28	5.33	4.03	4.63	5.92	5.07	5.12	5.22	4.14	5.5	5.46	4.26	4.83	4.81	5.09	5.59	4.98	4.83	4.71
ZFC3H1	ENSG00000133858.11	2.71	5.16	3.58	3.39	4.4	4.52	3.35	2.62	2.78	5.38	4.33	3.04	2.74	2.61	3.13	3	3.2	3.02	3.17	4.19	4.28	4.21	3.84	2.72	2.01	2.2	4.34	4.05	2.96	4.63	4.22	2.36	4.05	3.53	4.03	3.85	3.94	3.61	4.42	4.22	4.58	3.92
ZFP36	ENSG00000128016.4	3.58	2.69	8.2	5.89	9.32	8.17	6.92	4.04	3.4	7.54	4.14	7.43	5.07	6.11	4.06	7.4	8.32	3.54	8.01	8.98	8.13	8.52	13.13	8.69	6.1	6.97	11.98	9.14	7.14	10.97	8.9	6.1	7.47	9.05	8.11	9.01	7.7	7.73	7.74	11.03	6.5	9.77
ZNF106	ENSG00000103994.12	3.55	5.08	4.81	3.77	3.79	5.44	4.36	4.24	3.16	4.54	4.6	3.97	3.86	4.22	3.92	4.41	4.05	3.42	3.74	3.95	3.66	3.96	4.03	4.21	2.73	1.8	3.85	3.8	7.13	3.81	4.06	2.22	3.56	3.67	3.78	3.75	4.07	3.12	3.95	3.57	4.35	3.26
ZNF326	ENSG00000162664.12	3.55	5.43	4.08	3.94	3.76	4.33	5.42	3.6	4.45	5.06	4.43	3.74	4.01	3.96	4.16	4	5.4	5.22	3.89	4.43	4.53	4.81	4.21	3.13	2.29	2.95	3.78	4.23	2.62	4.77	4.11	3.35	4.26	4.1	3.84	4.14	3.56	3.3	4.65	5.61	4.88	3.68
ZNF622	ENSG00000173545.4	4.17	4.65	4.57	3.64	4.28	4.49	4.39	4.77	3.13	4.61	3.88	4.78	4.2	3.91	4.18	3.46	4.05	4.09	4.16	4.74	4.44	4.18	4.31	3.2	2.91	3.12	4.67	4.64	4.32	4.52	4.35	4.44	4.22	4.53	4.8	4.74	4.02	4.46	4.31	4.33	4.78	4.23
ZNF800	ENSG00000048405.5	2.39	4.77	3.59	2.51	2.77	3.25	1.82	1.16	1.58	2.48	2.2	1.61	1.98	1.79	1.98	1.75	2.03	1.46	2.71	3.26	2.98	3.58	3.2	1.29	1.12	1.49	3.1	3.08	2	2.72	3.33	1.87	2.53	2.87	3.1	3.05	2.55	2.63	3.04	2.58	3.1	2.79
ZRANB2	ENSG00000132485.8	4.58	6.99	5.66	5.25	6.21	6.05	5.71	5.6	5.1	7.44	5.7	5.31	5.9	5.19	5.88	5.24	5.51	5.56	5.68	6.3	5.92	5.3	6.23	4.14	3.68	4.38	6.03	6.13	4.6	6.66	6.3	4.13	7.14	5.97	5.55	5.28	5.44	5.03	6.45	6.56	6.99	5.76
