# Supplementary material for: A large-scale binding and functional map of human RNA-binding proteins
Source: Nature. 2020 Jul 29;583(7818):711–9. doi: 10.1038/s41586-020-2077-3 (PMC7410833; doi:10.1038/s41586-020-2077-3)
Supplement: Supplementary file 6 — Supplementary Data 4 Summary information for eCLIP experiments. Contains summary information for all eCLIP experiments, including antibodies (accession identifiers, catalog, and lot numbers) as well as general sequencing library information (number of input reads, PCR duplication rate, and number of significantly enriched peaks). [file 41586_2020_2077_MOESM6_ESM.xlsx]

## Sheet: 223 High-quality datasets
	Experiment information								Replicate 1														Replicate 2														Input												IDR peak information
Internal UID	ENCODE Experiment Accession	Official Gene Symbol	Official ENSGID	Cell Line	Antibody Accession	Antibody Cat #	Antibody Lot #	UMI length	inline 1	inline 2	index 1	index 2	BioSample Accession	aeCT	Total read #	Adapter-trimmed read #	Uniquely genomic mapped read #	Uniquely genomic mapped (%)	Non-PCR duplicate, uniquely mapped read #	PCR duplication rate (%)	CLIPper clusters	Significant IP-enriched peaks	inline 1	inline 2	index 1	index 2	BioSample Accession	aeCT	Total read #	Adapter-trimmed read #	Uniquely genomic mapped read #	Uniquely genomic mapped (%)	Non-PCR duplicate, uniquely mapped read #	PCR duplication rate (%)	CLIPper clusters	Significant IP-enriched peaks	inline 1	inline 2	index 1	index 2	BioSample Accession	aeCT	Total read #	Adapter-trimmed read #	Uniquely genomic mapped read #	Uniquely genomic mapped (%)	Non-PCR duplicate, uniquely mapped read #	PCR duplication rate (%)	IDR peak #
624	ENCSR825SVO	AARS	ENSG00000090861.11	K562	ENCAB346SAT	A303-475A	1	10	A03	G07	501	704	ENCBS175JIH	17.0725	21583465	20025015	7462151	0.372641	1070845	0.856496	66875	7641	A04	F05	501	704	ENCBS505ILK	16.0527	30790266	29251490	9926972	0.339366	1240709	0.875016	73614	7821	none	none	502	703	ENCBS175JIH	8.44093	31578811	31573998	11076768	0.350819	10296357	0.0704548	53
511	ENCSR819XBT	AATF	ENSG00000108270.6	K562	ENCAB064GNR	A301-032A	1	10	A04	F05	504	701	ENCBS318IMK	11.4973	27599963	26835720	2242133	0.0835503	1930314	0.139072	50191	2944	A03	G07	504	701	ENCBS517UIR	12.6021	25789344	24678308	1560170	0.0632203	1122876	0.280286	23731	3585	none	none	503	702	ENCBS318IMK	7.28055	29268279	29226209	9889977	0.338394	9445380	0.0449543	1083
734	ENCSR089BXO	ABCF1	ENSG00000204574.8	K562	ENCAB710VED	A301-999A	1	10	A03	G07	502	704	ENCBS505ILK	12.5643	19687279	18602833	870931	0.0468171	784907	0.0987725	18735	296	A04	F05	502	704	ENCBS039CVO	10.9644	19320537	18760244	590313	0.0314662	548044	0.0716044	13769	712	none	none	501	703	ENCBS505ILK	7.24983	23548383	23529740	3012129	0.128014	2887179	0.0414823	57
543	ENCSR543TPH	AGGF1	ENSG00000164252.8	HepG2	ENCAB191KLA	A303-634A	1	10	A04	F05	505	706	ENCBS308ZPA	12.6079	25845765	23246384	12860588	0.55323	9625344	0.251563	254520	4879	A03	G07	505	706	ENCBS881CIF	13.8324	22424005	19676185	11769331	0.598151	7867862	0.331495	165343	7063	none	none	506	705	ENCBS308ZPA	7.37374	22311725	22185434	6711457	0.302516	6500578	0.0314207	3744
537	ENCSR725ARB	AGGF1	ENSG00000164252.8	K562	ENCAB191KLA	A303-634A	1	10	A03	G07	503	706	ENCBS517UIR	15.9647	23170366	21234498	9185967	0.432596	4344177	0.527085	33464	4498	A04	F05	503	706	ENCBS175JIH	13.8437	26726278	24232611	12456813	0.514052	9114406	0.26832	220192	10912	none	none	504	705	ENCBS517UIR	9.0729	24052316	23995322	8974254	0.374	8617998	0.0396976	4795
708	ENCSR356ZMO	AKAP1	ENSG00000121057.8	HepG2	ENCAB496QKB	A301-379A	1	10	A04	F05	506	706	ENCBS575NGC	15.5849	15255873	14764012	5587871	0.378479	3557168	0.363413	77297	7474	A03	G07	506	706	ENCBS074YUC	15.1131	14396309	13494359	5603741	0.415265	3811129	0.319896	89989	7126	none	none	505	705	ENCBS575NGC	9.26025	11242668	11191356	3282372	0.293295	3219568	0.0191337	5878
697	ENCSR177QQY	AKAP1	ENSG00000121057.8	K562	ENCAB496QKB	A301-379A	1	10	A03	G07	501	701	ENCBS039CVO	15.3956	12704676	11903114	2394033	0.201127	1220181	0.490324	30825	2626	A04	F05	501	701	ENCBS505ILK	14.7989	18457739	17656268	4085497	0.231391	2468891	0.395694	70962	2582	none	none	502	702	ENCBS039CVO	9.23949	24222075	24125025	4421187	0.183261	4318151	0.0233051	1453
425	ENCSR206RXT	AKAP8L	ENSG00000011243.13	K562	ENCAB936VHC	GTX115831	40296	10	A01	B06	505	703	ENCBS318IMK	14.7832	31711856	30533606	11912914	0.390157	5355803	0.55042	186329	3624	C01	D08fixed	505	703	ENCBS931MQO	14.347	18213279	17442806	8123695	0.465733	3670795	0.548137	117853	6505	none	none	505	704	ENCBS318IMK	8.84189	22874063	22669555	7045362	0.310785	6612968	0.0613729	2108
374x4000fix	ENCSR739VVT	APOBEC3C	ENSG00000244509.3	K562	ENCAB529HWM	GTX102164	40968	10	A01	B06	506	706	ENCBS831COV	16.6341	32447868	31215867	5239278	0.16784	1377536	0.737075	52958	1904	C01	D08fixed	506	706	ENCBS931MQO	13.7147	14220446	13014728	3095888	0.237876	2599279	0.160409	70848	1226	none	none	506	705	ENCBS831COV	8.62098	19920851	19150823	2230661	0.116479	2184233	0.0208136	990
762	ENCSR018WPY	AQR	ENSG00000021776.6	HepG2	ENCAB609IGM	A302-547A	1	10	A03	G07	503	702	ENCBS074YUC	15.5365	15591407	13742936	6229153	0.453262	4298721	0.309903	129496	23169	A01	B06	503	702	ENCBS575NGC	17.098	20768671	20204263	9743667	0.482258	3885914	0.601186	107966	14251	none	none	504	701	ENCBS074YUC	15.0644	35940714	30124261	6329792	0.210123	5314407	0.160414	11301
670	ENCSR606BPV	AQR	ENSG00000021776.6	K562	ENCAB609IGM	A302-547A	1	10	A03	G07	502	706	ENCBS175JIH	16.1395	25313076	24055931	12290455	0.510912	4767423	0.612104	206541	43755	A04	F05	502	706	ENCBS505ILK	16.1011	15392559	15078098	7398570	0.490683	2961437	0.599728	139574	39333	none	none	501	705	ENCBS175JIH	9.41417	23767717	23577047	8068234	0.342207	7719026	0.0432818	25937
230	ENCSR485QCG	BCCIP	ENSG00000107949.12	HepG2	ENCAB586MIB	A302-196A	1	5	A01	B06	505	703	ENCBS447JNO	13.7224	8944087	8290093	2838390	0.342383	2470161	0.129732	104791	1331	C01	D08fixed	505	703	ENCBS847PBZ	13.5965	8996636	8566610	3203943	0.374004	2791263	0.128804	118957	566	none	none	505	704	ENCBS447JNO	7.92274	13799992	13530173	1620180	0.119746	1563397	0.0350473	526
643	ENCSR876EYA	BCLAF1	ENSG00000029363.11	HepG2	ENCAB012FUX	A300-608A	1	10	A04	F05	501	704	ENCBS621TAB	12.8797	11066185	10337429	6766547	0.654568	6212692	0.0818519	158782	40456	A03	G07	501	704	ENCBS074YUC	14.0179	20137342	18165837	11717315	0.645019	9808454	0.162909	206561	43519	none	none	502	703	ENCBS621TAB	8.46483	39208101	38885018	12897929	0.331694	12477724	0.0325793	32718
497	ENCSR830BSQ	BUD13	ENSG00000137656.7	HepG2	ENCAB673IND	A303-320A	1	10	A03	G07	501	706	ENCBS362ASG	12.1129	32516195	30752593	8509346	0.276703	5772548	0.321623	161318	10356	A04	F05	501	706	ENCBS308ZPA	12.5413	32045914	30608068	7769078	0.253825	5610156	0.277887	158900	27995	none	none	502	705	ENCBS362ASG	5.71426	38576491	38500116	13754408	0.357256	13298331	0.0331586	4248
508	ENCSR663WES	BUD13	ENSG00000137656.7	K562	ENCAB673IND	A303-320A	1	10	A01	B06	503	705	ENCBS517UIR	11.0237	28367330	27539002	11323686	0.411187	9667173	0.146287	217305	10553	C01	D08fixed	503	705	ENCBS175JIH	11.5889	28502666	27653935	11333288	0.409826	8746771	0.228223	200744	13929	none	none	504	706	ENCBS517UIR	9.81495	30811149	28516703	9427620	0.3306	8691917	0.078037	8386
556	ENCSR815VVI	CDC40	ENSG00000168438.10	HepG2	ENCAB127ICL	A303-699A	1	10	A04	F05	504	702	ENCBS881CIF	15.047	44906907	42679882	24380833	0.571249	7431143	0.695206	310263	3043	A03	G07	504	702	ENCBS492SDY	17.8653	11421971	10633243	5586308	0.525363	3127648	0.440123	104154	3779	none	none	503	701	ENCBS881CIF	7.6774	18027526	17934213	7939792	0.442718	7745893	0.0244212	1217
700	ENCSR046JHH	CPEB4	ENSG00000113742.8	K562	ENCAB442TOR	RN040PW	1	10	A03	G07	504	701	ENCBS039CVO	16.3794	11478099	10711640	3168118	0.295764	1078917	0.659445	36413	856	A04	F05	504	701	ENCBS505ILK	18.816	17701406	16860170	4051120	0.240278	932608	0.76979	43773	1615	none	none	503	702	ENCBS039CVO	10.9367	26184771	26110068	4076397	0.156124	3995093	0.0199451	195
258	ENCSR532VUB	CPSF6	ENSG00000111605.12	K562	ENCAB652TTL	A301-356A	1	5	A01	B06	502	702	ENCBS073JAL	14.8855	11832728	11203332	4614808	0.411914	2815791	0.389836	93294	775	C01	D08fixed	502	702	ENCBS359TRM	16.1712	11492161	10815212	5243635	0.484839	2281621	0.564878	78366	1379	none	none	502	701	ENCBS073JAL	6.23435	15416708	15007389	2882669	0.192083	2804677	0.0270555	755
572	ENCSR384MWO	CSTF2	ENSG00000101811.9	HepG2	ENCAB117EBX	A301-092A	1	10	A01	B06	503	702	ENCBS492SDY	14.3845	17911870	15600612	10103532	0.647637	8975734	0.111624	288143	3052	C01	D08fixed	503	702	ENCBS621TAB	15.3794	24269057	22450638	15516893	0.691156	14351381	0.0751125	370201	5072	none	none	504	701	ENCBS492SDY	7.95152	9438374	9365952	2959349	0.315969	2884768	0.0252018	2904
292	ENCSR919HSE	CSTF2T	ENSG00000177613.7	HepG2	ENCAB005DBK	A301-487A	3	5	A03	G07	502	706	ENCBS548DJV	11.7143	21035526	18434333	12258000	0.664955	10516980	0.142031	270961	24086	A04	F05	502	706	ENCBS861HMN	10.676	16710536	14995363	10768032	0.718091	10122009	0.0599945	251671	27620	none	none	501	706	ENCBS548DJV	5.70878	23061211	22097529	7704796	0.348672	7561675	0.0185756	20334
275	ENCSR840DRD	CSTF2T	ENSG00000177613.7	K562	ENCAB005DBK	A301-487A	1	5	A01	B06	502	704	ENCBS126AJR	12.8993	10164425	9339168	6527270	0.698913	5794921	0.112198	150576	12703	C01	D08fixed	502	704	ENCBS549CIX	11.8088	15979572	14561667	9974471	0.684981	9117670	0.0858994	214964	14107	none	none	506	701	ENCBS126AJR	6.01648	18808306	17595464	5303448	0.30141	5195895	0.0202798	10769
284x4000fix	ENCSR040QLV	DDX21	ENSG00000165732.8	K562	ENCAB315FWL	RN090PW	1	5	A01	B06	502	703	ENCBS126AJR	11.711	26682356	25318648	2974838	0.117496	2173539	0.269359	63199	627	A04	F05	502	703	ENCBS658KIL	12.4516	29465931	21059629	2053782	0.0975222	1206398	0.412597	28275	533	none	none	501	703	ENCBS126AJR	10.4173	35848892	34184149	8778160	0.25679	7162666	0.184036	78
483	ENCSR999WKT	DDX24	ENSG00000089737.11	K562	ENCAB988AYG	A300-696A	1	10	A01	B06	501	706	ENCBS318IMK	12.3573	20559528	18891676	3022234	0.159977	2313501	0.234506	84635	21065	C01	D08fixed	501	706	ENCBS175JIH	13.3217	14663482	13929907	2461093	0.176677	2055121	0.164956	80345	24865	none	none	502	705	ENCBS318IMK	9.0976	24098152	21501512	8080320	0.375802	7518537	0.0695248	9617
350	ENCSR930BZL	DDX3X	ENSG00000215301.5	K562	ENCAB173JTT	A300-474A	1	10	A01	B06	505	701	ENCBS831COV	15.6199	13967203	12563273	4239302	0.337436	2874105	0.322033	82379	6103	A04	F05	505	701	ENCBS931MQO	14.7596	12378451	10158885	3541674	0.348628	2687447	0.241193	60831	14539	none	none	505	702	ENCBS831COV	5.15723	18674565	17911619	5412334	0.302169	5365323	0.0086859	6892
492	ENCSR648LAH	DDX3X	ENSG00000215301.5	HepG2	ENCAB173JTT	A330-474A	1	10	A04	F05	504	706	ENCBS362ASG	13.3713	27339086	24834196	7006445	0.282129	3582239	0.488722	93270	17417	A03	G07	504	706	ENCBS308ZPA	15.0234	25693228	21296316	6612307	0.310491	1822067	0.724443	54340	11501	none	none	503	705	ENCBS362ASG	4.80408	29456187	29214545	9292844	0.31809	8975581	0.0341406	8913
241	ENCSR576SHT	DDX42	ENSG00000198231.8	K562	ENCAB455YJZ	A303-353A	1	5	A01	B06	503	704	ENCBS365DFQ	14.774	10098646	9683162	2702041	0.279045	1694999	0.372697	59877	650	C01	D08fixed	503	704	ENCBS638EYY	14.9003	11506894	11052396	3723666	0.33691	2021997	0.456988	77438	1243	none	none	503	705	ENCBS365DFQ	5.04524	15895657	15538137	4654143	0.29953	4591402	0.0134807	107
586	ENCSR145NLR	DDX51	ENSG00000185163.5	K562	ENCAB820ZVZ	A301-089A	1	10	X1A	X1B	503	702	ENCBS175JIH	14.7224	24088209	23128262	3118723	0.134845	1741565	0.441578	59594	2748	X2A	X2B	503	702	ENCBS505ILK	15.4973	20019537	18138111	2615749	0.144213	1379794	0.472505	48856	3359	none	none	504	701	ENCBS175JIH	6.16883	20083297	20036935	6883520	0.343542	6763192	0.0174806	455
642	ENCSR970FEW	DDX52	ENSG00000141141.10	HepG2	ENCAB607JMR	A303-054A	1	10	A04	F05	502	704	ENCBS621TAB	15.6995	24537857	23080680	7609554	0.329694	4523340	0.405571	173454	437	A03	G07	502	704	ENCBS074YUC	14.7755	25155617	22859969	7530790	0.329431	5005640	0.33531	175539	368	none	none	501	703	ENCBS621TAB	10.5506	22484408	21989821	7172287	0.326164	6754589	0.0582378	145
681	ENCSR154CSN	DDX52	ENSG00000141141.10	K562	ENCAB607JMR	A303-054A	1	10	X1A	X1B	506	706	ENCBS175JIH	14.7471	25272318	24350529	4497942	0.184716	2390335	0.468571	87579	4491	X2A	X2B	506	706	ENCBS505ILK	12.7422	18227430	16924598	3045645	0.179954	2420602	0.205225	75287	3012	none	none	505	705	ENCBS175JIH	5.4139	28401851	28375832	8672794	0.30564	8519391	0.0176878	1294
595	ENCSR845VGB	DDX55	ENSG00000111364.11	HepG2	ENCAB812HQG	A303-027A	1	10	A04	F05	505	706	ENCBS621TAB	17.6617	14934302	14592904	6193524	0.42442	3225189	0.479264	105185	4652	A03	G07	505	706	ENCBS492SDY	19.9276	19276956	18518419	6811471	0.367821	1624122	0.761561	84437	5811	none	none	506	705	ENCBS621TAB	8.27073	21152459	21001725	6546501	0.311713	6393420	0.0233836	1747
550	ENCSR923NKN	DDX55	ENSG00000111364.11	K562	ENCAB812HQG	A303-027A	1	10	X1A	X1B	506	704	ENCBS175JIH	16.2395	16641815	15982476	5187423	0.324569	2728900	0.473939	92758	4163	X2A	X2B	506	704	ENCBS505ILK	14.0345	16028888	14745732	4099347	0.278002	2643105	0.355238	86591	1046	none	none	505	703	ENCBS175JIH	7.17874	21959049	21907810	6078903	0.277477	5949616	0.0212681	1114
603	ENCSR214BZA	DDX59	ENSG00000118197.9	HepG2	ENCAB112HZS	A303-028A	1	10	A04	F05	504	704	ENCBS881CIF	14.4551	22414350	20878928	9189043	0.440111	5208688	0.433163	156608	4854	A03	G07	504	704	ENCBS492SDY	14.7224	14842063	14018133	6235005	0.444781	3369775	0.459539	111323	5689	none	none	503	703	ENCBS881CIF	5.02716	21161397	20959046	8291356	0.395598	8126045	0.0199378	3073
589	ENCSR141OIM	DDX6	ENSG00000110367.7	HepG2	ENCAB348UON	A300-460A	1	10	X1A	X1B	504	704	ENCBS621TAB	16.8388	14231200	13643551	5099637	0.373776	1713929	0.663912	78798	2904	X2A	X2B	504	704	ENCBS492SDY	18.4365	14664782	12554405	4463952	0.355569	828639	0.814371	60764	7261	none	none	503	703	ENCBS621TAB	5.15898	24868144	24824862	5232842	0.21079	5106173	0.0242065	548
577	ENCSR893EFU	DDX6	ENSG00000110367.7	K562	ENCAB348UON	A300-460A	1	10	A01	B06	504	703	ENCBS505ILK	16.1314	22016589	21734226	6180888	0.284385	1563981	0.746965	74149	5828	C01	D08fixed	504	703	ENCBS175JIH	14.8041	24703293	24189391	8471684	0.350223	3931047	0.535978	150150	4488	none	none	503	704	ENCBS505ILK	4.9315	22766600	22734667	5871041	0.258242	5781992	0.0151675	1993
341	ENCSR947JVR	DGCR8	ENSG00000128191.9	K562	ENCAB462ILE	A302-468A	1	5	A03	G07	503	701	ENCBS931MQO	12.6503	7234081	5881079	2509557	0.426717	2172584	0.134276	53076	1821	A04	F05	503	701	ENCBS253VOZ	13.4831	7799556	6680255	2956873	0.442629	2275232	0.230528	61183	1922	none	none	503	702	ENCBS931MQO	5.24654	10717891	9847098	3256577	0.330714	3225736	0.00947037	1238
383	ENCSR061SZV	DGCR8	ENSG00000128191.9	HepG2	ENCAB462ILE	A302-468A	1	10	A04	F05	506	702	ENCBS362ASG	11.6701	15621200	13415043	7955422	0.593022	7323096	0.0794837	218338	2118	A03	G07	506	702	ENCBS308ZPA	10.7022	12057271	9728190	5760586	0.592154	5483723	0.0480616	163668	3918	none	none	505	702	ENCBS362ASG	5.75547	12555369	11818258	4794792	0.405711	4767399	0.00571307	1662
654	ENCSR565DGW	DHX30	ENSG00000132153.10	HepG2	ENCAB596PUY	A302-218A	1	10	A04	F05	506	706	ENCBS621TAB	16.0132	24674147	22703429	8994073	0.396155	3898076	0.566595	104633	507	A03	G07	506	706	ENCBS074YUC	16.1011	26915687	23697963	9237630	0.389807	3052021	0.66961	79920	540	none	none	505	705	ENCBS621TAB	7.85867	26663111	26479915	10909534	0.411993	10647049	0.0240601	205
682	ENCSR529GSJ	DHX30	ENSG00000132153.10	K562	ENCAB596PUY	A302-218A	1	10	X1A	X1B	505	706	ENCBS517UIR	16.0027	20322555	19091811	6258618	0.327817	2698160	0.568889	85918	3975	X2A	X2B	505	706	ENCBS039CVO	16.4207	17219244	15246591	5323631	0.349169	1802351	0.661443	63345	6390	none	none	506	705	ENCBS517UIR	7.58895	27871625	27814209	11008673	0.395793	10738502	0.0245417	1028
544	ENCSR301TFY	DKC1	ENSG00000130826.11	HepG2	ENCAB174DOV	GTX109000	40583	10	A01	B06	504	705	ENCBS308ZPA	9.65245	21652743	20911126	3230148	0.15447	3040756	0.0586326	19269	3588	C01	D08fixed	504	705	ENCBS881CIF	9.15144	24973086	24517282	5348727	0.218161	5070770	0.0519669	61211	7576	none	none	503	706	ENCBS308ZPA	6.54066	36299550	36177880	10569104	0.292143	10296663	0.0257771	2662
575	ENCSR834YLD	DROSHA	ENSG00000113360.12	HepG2	ENCAB936LAQ	A301-886A	1	10	A01	B06	506	702	ENCBS492SDY	19.9837	36471845	34925610	18670758	0.534586	7774187	0.583617	296721	3964	C01	D08fixed	506	702	ENCBS621TAB	18.7065	31003545	25625718	14083311	0.549577	10327454	0.266688	333809	2768	none	none	505	701	ENCBS492SDY	10.4566	14785717	14535401	6074214	0.417891	5909374	0.0271377	2105
481	ENCSR653HQC	DROSHA	ENSG00000113360.12	K562	ENCAB936LAQ	A301-886A	1	10	A01	B06	502	701	ENCBS318IMK	16.2962	28197004	27779606	10635586	0.382856	2136355	0.799131	85843	11356	C01	D08fixed	502	701	ENCBS175JIH	14.1257	30113712	29681558	10350626	0.348722	5157576	0.501714	200102	8322	none	none	501	702	ENCBS318IMK	9.4004	35213691	35040519	14493915	0.413633	13453900	0.0717553	3898
631	ENCSR527DXF	EFTUD2	ENSG00000108883.8	HepG2	ENCAB787OVJ	A300-957A	1	10	X1A	X1B	503	704	ENCBS621TAB	15.5105	23037586	22091363	12846431	0.581514	5757328	0.551834	183471	22451	X2A	X2B	503	704	ENCBS492SDY	18.0179	23800421	21089186	12006317	0.569312	2093444	0.825638	134927	31448	none	none	504	703	ENCBS621TAB	7.24925	25848145	25812953	10363022	0.401466	10109169	0.024496	7852
582	ENCSR844RVX	EFTUD2	ENSG00000108883.8	K562	ENCAB787OVJ	A300-957A	1	10	C01	D08fixed	504	706	ENCBS505ILK	16.4777	12557221	12410246	6099090	0.491456	2440556	0.599849	103665	12979	A01	B06	504	706	ENCBS175JIH	16.3217	17711331	17500112	9648102	0.551317	2766517	0.713258	126725	15617	none	none	503	705	ENCBS505ILK	8.90844	26356641	26321428	8389534	0.318734	8138546	0.0299168	5642
625	ENCSR041NUV	EIF3D	ENSG00000100353.13	HepG2	ENCAB626JLZ	A301-758A	1	10	A04	F05	502	706	ENCBS621TAB	12.76	26027263	24642296	13974134	0.567079	11508009	0.176478	347889	1638	A03	G07	502	706	ENCBS492SDY	13.4017	26557935	25102282	13091474	0.521525	9754914	0.254865	305565	2676	none	none	501	705	ENCBS621TAB	7.1983	28680715	28654307	8878293	0.309841	8689092	0.0213105	791
646	ENCSR023PKW	EIF3G	ENSG00000130811.6	K562	ENCAB042JJK	A301-755A	1	10	A03	G07	503	704	ENCBS175JIH	19.0687	7147472	6356014	1117541	0.175824	630521	0.435796	23997	881	A04	F05	503	704	ENCBS505ILK	16.3415	16592142	15756109	2815472	0.178691	2080239	0.26114	63731	227	none	none	504	703	ENCBS175JIH	8.96473	9323119	9272809	1333815	0.143842	1321005	0.00960403	293
545	ENCSR916XIV	EIF3H	ENSG00000147677.6	HepG2	ENCAB957ITF	A301-754A	1	10	C01	D08fixed	506	706	ENCBS308ZPA	15.1595	24824396	24266550	8996626	0.370742	3133749	0.651675	118788	12625	A01	B06	506	706	ENCBS881CIF	15.2822	24409594	24251905	8273474	0.341147	2550850	0.691683	107335	5501	none	none	505	705	ENCBS308ZPA	6.52742	27488122	27466062	6029125	0.219512	5889976	0.0230795	2918
260	ENCSR307YIW	EIF4G2	ENSG00000110321.11	K562	ENCAB000BFJ	RN003P	1	5	C01	D08fixed	501	704	ENCBS533ETT	15.2043	8747489	8370201	2750958	0.328661	1790845	0.34901	60968	6389	A01	B06	501	704	ENCBS502SUO	15.8588	13063639	12399005	4648511	0.37491	2271067	0.511442	67848	8576	none	none	501	703	ENCBS533ETT	8.46903	20836054	20064580	4126336	0.205653	3998027	0.0310951	4591
440	ENCSR887LPK	EWSR1	ENSG00000182944.13	K562	ENCAB366VTK	A300-417A	1	10	A01	B06	505	702	ENCBS489LOC	9.49228	6213614	6040574	4065066	0.67296	3997206	0.0166935	97004	13591	C01	D08fixed	505	702	ENCBS318IMK	9.82761	5296750	5179143	3528926	0.681373	3457525	0.0202331	82632	14015	none	none	506	701	ENCBS489LOC	5.56333	16729002	16456152	4065560	0.247054	4026919	0.00950447	8803
722reseq2	ENCSR693JWP	EXOSC5	ENSG00000077348.4	HepG2	ENCAB480FQK	RN100PW	1	10	A01	B06	506	703	ENCBS074YUC	10.9077	23127628	22931057	1496537	0.0652625	1365522	0.0875454	33432	1741	C01	D08fixed	506	703	ENCBS575NGC	11.1457	31787301	31500206	1552364	0.0492811	1330827	0.142709	32308	2096	none	none	505	704	ENCBS074YUC	3.84994	20478153	20467140	2948159	0.144044	2897671	0.0171253	761
491	ENCSR013CTQ	EXOSC5	ENSG00000077348.4	K562	ENCAB480FQK	RN100PW	1	10	A01	B06	501	702	ENCBS318IMK	11.4139	23910372	17978439	4257996	0.236839	3686243	0.134277	117625	16748	C01	D08fixed	501	702	ENCBS175JIH	11.5739	25087196	17729438	4078497	0.230041	3686885	0.0960187	121753	14667	none	none	502	701	ENCBS318IMK	4.36056	24925729	21003553	4472290	0.21293	4417925	0.012156	12003
297	ENCSR987NYS	FAM120A	ENSG00000048828.12	HepG2	ENCAB468JSB	A303-889A	1	5	A01	B06	503	702	ENCBS548DJV	9.98937	10799735	10036137	6349037	0.632618	5321247	0.161881	151881	13236	C01	D08fixed	503	702	ENCBS859FFE	9.03796	13703693	12551432	7493283	0.597006	6096917	0.186349	182956	19148	none	none	503	701	ENCBS548DJV	9.67389	21036442	20208568	5845361	0.289252	5623372	0.037977	8081
279	ENCSR006OEQ	FAM120A	ENSG00000048828.12	K562	ENCAB468JSB	A303-889A	1	5	A04	F05	503	702	ENCBS736PRC	16.6921	12428876	10459633	6101821	0.583369	2421672	0.603123	66259	8152	A03	G07	503	702	ENCBS230JWL	14.6465	14268514	12547940	7622012	0.607431	5291149	0.305807	122277	10213	none	none	503	701	ENCBS736PRC	4.69951	20514627	20019006	5142868	0.256899	5071581	0.0138613	5683
649	ENCSR023UHL	FASTKD2	ENSG00000118246.9	HepG2	ENCAB541LFT	A303-788A	1	10	A04	F05	502	706	ENCBS621TAB	13.6341	24377136	23759421	10976722	0.461995	7968960	0.274013	196212	3592	A03	G07	502	706	ENCBS074YUC	15.346	15848162	14872033	6829430	0.459213	5093234	0.254223	132131	2476	none	none	501	705	ENCBS621TAB	7.7677	33459776	33423598	9388820	0.280904	9134440	0.0270939	922
460	ENCSR887FHF	FASTKD2	ENSG00000118246.9	K562	ENCAB541LFT	A303-788A	1	10	A01	B06	503	701	ENCBS318IMK	17.2378	12082491	9862170	3778766	0.383158	2048461	0.457902	45126	2678	C01	D08fixed	503	701	ENCBS517UIR	16.9675	16233147	14081161	5462853	0.387955	3176517	0.418524	96039	3059	none	none	504	702	ENCBS318IMK	8.24826	36086688	35329255	11865951	0.335868	11407691	0.0386197	605
223	ENCSR018ZUE	FKBP4	ENSG00000004478.5	HepG2	ENCAB145YUK	A301-427A	1	5	A01	B06	503	702	ENCBS885JQS	16.4777	9362098	8455265	3119105	0.368895	1537611	0.507035	42111	3310	C01	D08fixed	503	702	ENCBS035IIS	14.4223	8766867	8434208	2928534	0.347221	2229220	0.238793	70218	3253	none	none	502	702	ENCBS035IIS	4.28242	11950809	11703915	4336858	0.370548	4267407	0.0160141	1472
236	ENCSR331VNX	FMR1	ENSG00000102081.9	K562	ENCAB000BFK	RN016P	1	5	A03	G07	501	701	ENCBS885HUO	14.2993	9695975	8504448	2585041	0.303963	1703225	0.341123	69769	8193	A04	F05	501	701	ENCBS993NMB	15.0808	10673135	9608747	4226630	0.439873	2208825	0.477403	91095	10879	none	none	503	704	ENCBS885HUO	7.32321	12232269	12059840	2348177	0.19471	2293480	0.0232934	3072
723reseq1	ENCSR903PRV	FTO	ENSG00000140718.14	HepG2	ENCAB377UYD	RN121PW	1	10	A01	B06	506	704	ENCBS074YUC	11.4279	33931338	33683320	2410134	0.0715527	2011667	0.16533	52579	1193	C01	D08fixed	506	704	ENCBS575NGC	10.8419	16960617	16877193	977256	0.0579039	918319	0.0603087	26038	1627	none	none	505	703	ENCBS074YUC	4.81345	13170749	13162101	2887859	0.219407	2827558	0.0208809	571
464	ENCSR989SMC	FTO	ENSG00000140718.14	K562	ENCAB377UYD	RN121PW	1	10	C01	D08fixed	506	704	ENCBS517UIR	15.1551	19010787	18529652	5687014	0.306914	3123323	0.450797	124950	1791	A01	B06	506	704	ENCBS318IMK	15.4648	16044220	15686644	5012565	0.319543	2604042	0.480497	107071	1947	none	none	505	703	ENCBS517UIR	3.4769	23650202	23227983	5937322	0.255611	5884351	0.0089217	853
571	ENCSR486YGP	FUBP3	ENSG00000107164.15	HepG2	ENCAB964AJF	A303-012A	1	10	A01	B06	504	702	ENCBS492SDY	12.3335	4229375	3962649	2717867	0.685871	2667630	0.018484	76168	3637	C01	D08fixed	504	702	ENCBS621TAB	12	2693717	2361118	1627622	0.689344	1608466	0.0117693	36694	3894	none	none	503	701	ENCBS492SDY	6.63405	12485379	12377942	3797481	0.306794	3747016	0.0132891	2788
694	ENCSR464OSH	FUS	ENSG00000089280.14	HepG2	ENCAB598VSJ	A300-294A	2	10	X1A	X1B	502	705	ENCBS768GCL	8.22032	19976825	18781969	10155569	0.540708	9867515	0.0283641	310101	1714	X2A	X2B	502	705	ENCBS575NGC	7.87148	19436949	17485047	7870985	0.450155	7670308	0.0254958	255144	1659	none	none	501	706	ENCBS768GCL	5.95019	18831663	18787303	5646849	0.300567	5546899	0.0177001	789
689	ENCSR069EVH	FUS	ENSG00000089280.14	K562	ENCAB598VSJ	A300-294A	2	10	A03	G07	504	704	ENCBS039CVO	11.69	43495901	41719445	17247861	0.413425	14421746	0.163853	319948	5788	A04	F05	504	704	ENCBS505ILK	11.5965	36585844	35773191	14131452	0.395029	11917213	0.156689	273641	5086	none	none	503	703	ENCBS039CVO	7.82799	25269997	25211861	4190884	0.166227	4113746	0.0184061	4309
315	ENCSR774RFN	FXR1	ENSG00000114416.13	K562	ENCAB712TFO	A303-892A	1	5	A04	F05	502	704	ENCBS831COV	14.1987	13783904	11562722	4927040	0.426114	4110338	0.165759	142559	1300	A03	G07	502	704	ENCBS081NLE	14.1298	18534661	14978494	6824739	0.455636	5019823	0.264467	164201	4325	none	none	502	703	ENCBS831COV	7.91273	3436567	3134431	1082978	0.34551	1074483	0.00784411	1377
237	ENCSR224QWC	FXR2	ENSG00000129245.7	K562	ENCAB069PGU	A303-894A	1	5	A03	G07	501	706	ENCBS333OTT	14.1928	8615908	7579966	2645757	0.349046	2054966	0.223298	79637	11242	A04	F05	501	706	ENCBS855ZEG	13.9834	9641598	9059506	2420246	0.26715	1970843	0.185685	75353	9709	none	none	502	704	ENCBS333OTT	7.53044	13836826	13600419	2612931	0.192121	2537956	0.0286938	4002
713	ENCSR973HOJ	FXR2	ENSG00000129245.7	HepG2	ENCAB069PGU	A303-894A	1	10	A03	G07	502	703	ENCBS074YUC	12.5407	18603630	17688768	3755706	0.212322	3002116	0.200652	80172	9163	A04	F05	502	703	ENCBS575NGC	14.5323	18574211	17903087	3410645	0.190506	2336412	0.314965	68453	5374	none	none	501	704	ENCBS074YUC	10.193	24239595	24183342	4521069	0.18695	4384942	0.0301095	3936
712	ENCSR721HPX	G3BP1	ENSG00000145907.10	HepG2	ENCAB411RDE	RN048PW	1	10	A03	G07	501	703	ENCBS074YUC	13.4842	19047279	17334822	4365402	0.251828	3263804	0.252347	94055	8225	A04	F05	501	703	ENCBS575NGC	12.5965	25026391	23957401	5070273	0.211637	3944792	0.221976	106207	9246	none	none	502	704	ENCBS074YUC	7.96752	21291661	21248366	3475574	0.163569	3419986	0.0159939	6549
677	ENCSR238CLX	GEMIN5	ENSG00000082516.8	K562	ENCAB395KQN	A301-325A	1	10	X1A	X1B	504	706	ENCBS175JIH	11.9202	22549212	21878920	3634066	0.166099	3213254	0.115796	98743	12150	X2A	X2B	504	706	ENCBS505ILK	14.4412	18068136	16467366	3287361	0.199629	2152306	0.345278	68649	7948	none	none	503	705	ENCBS175JIH	7.62324	31344744	31267136	15071432	0.482022	14679188	0.0260257	2641
358	ENCSR301UQM	GNL3	ENSG00000163938.12	K562	ENCAB664GBP	A300-599A	1	10	A01	B06	506	704	ENCBS831COV	15.3115	7939858	6704424	1091933	0.162868	792939	0.273821	12713	310	C01	D08fixed	506	704	ENCBS931MQO	16.7147	17673382	15163253	3589341	0.236713	1634388	0.544655	52482	438	none	none	506	703	ENCBS831COV	8.49573	27174757	26256764	6577174	0.250494	6444648	0.0201494	34
450	ENCSR647CLF	GPKOW	ENSG00000068394.9	K562	ENCAB445RKH	GTX117716	40289	10	A01	B06	502	704	ENCBS517UIR	16.7708	18197407	16495652	5814849	0.352508	2059147	0.645881	96888	6190	C01	D08fixed	502	704	ENCBS318IMK	17.6814	18114908	16162047	5824122	0.360358	2404036	0.587228	111900	3890	none	none	501	703	ENCBS517UIR	8.15514	26763515	25929870	8709572	0.33589	8497005	0.0244061	1140
596	ENCSR668MJX	GRSF1	ENSG00000132463.9	HepG2	ENCAB438AYW	RN050PW	1	10	A04	F05	502	702	ENCBS621TAB	18.5803	22029867	21224046	9897953	0.466356	3883436	0.607653	65005	1053	A03	G07	502	702	ENCBS492SDY	17.4138	17588309	16632500	7352309	0.442045	4919088	0.330947	62172	1829	none	none	501	701	ENCBS621TAB	8.00894	17734920	17694683	3970034	0.224363	3888667	0.0204953	1042
628	ENCSR893NWB	GRWD1	ENSG00000105447.8	HepG2	ENCAB573ZJV	A301-576A	1	10	A04	F05	503	706	ENCBS621TAB	8.44123	23945125	23232591	13197243	0.568049	12715727	0.0364861	237788	25964	A03	G07	503	706	ENCBS492SDY	10.1605	22374879	21136815	12881261	0.609423	12326719	0.0430503	239706	28292	none	none	504	705	ENCBS621TAB	5.55064	23135293	23039287	7185929	0.311899	7075170	0.0154133	21572
645	ENCSR999YGP	GRWD1	ENSG00000105447.8	K562	ENCAB573ZJV	A301-576A	1	10	A03	G07	504	704	ENCBS175JIH	19.1887	11601487	10836370	5335756	0.492393	4265147	0.200648	128872	5025	A04	F05	504	704	ENCBS505ILK	16.5072	19751938	18892808	8921826	0.472234	6644805	0.255219	168680	5230	none	none	503	703	ENCBS175JIH	9.47179	21045609	20916845	2664783	0.127399	2614112	0.0190151	4293
342	ENCSR736AAG	GTF2F1	ENSG00000125651.9	K562	ENCAB108WPN	GTX114455	40723	5	A04	F05	501	702	ENCBS931MQO	12.5078	13606978	12300376	4965182	0.403661	3993352	0.195729	122801	7777	A03	G07	501	702	ENCBS831COV	14.3253	14634207	12286219	4892813	0.398236	2705234	0.4471	80134	8739	none	none	501	701	ENCBS931MQO	5.062	19924361	19242102	4495007	0.233603	4356374	0.0308416	4976
384	ENCSR265ZIS	GTF2F1	ENSG00000125651.9	HepG2	ENCAB108WPN	GTX114455	40723	10	A03	G07	505	704	ENCBS362ASG	11.469	12928428	10915512	4902860	0.449164	4584094	0.0650163	124124	7753	A04	F05	505	704	ENCBS308ZPA	10.3839	12465682	10264804	4752126	0.462953	4562764	0.0398478	136576	7090	none	none	505	703	ENCBS362ASG	4.76803	15308378	14616292	4634635	0.317087	4603570	0.00670279	4575
651	ENCSR647HOX	HLTF	ENSG00000071794.11	HepG2	ENCAB902OZZ	A300-230A	2	10	A04	F05	504	706	ENCBS621TAB	14.0148	23850182	22882441	14490002	0.633237	10129586	0.300926	310382	5974	A03	G07	504	706	ENCBS074YUC	14.6921	30033263	28159099	16510716	0.586337	9952285	0.397223	315370	5932	none	none	503	705	ENCBS621TAB	7.87974	29953930	29850788	11655518	0.390459	11395335	0.0223227	3521
522	ENCSR589YHM	HLTF	ENSG00000071794.11	K562	ENCAB902OZZ	A300-230A	1	10	A01	B06	503	706	ENCBS517UIR	13.9786	21409970	20101314	10005137	0.497735	5530894	0.447195	154570	313	C01	D08fixed	503	706	ENCBS318IMK	13.6117	21497959	19870385	9456166	0.475892	5796534	0.38701	173746	168	none	none	504	705	ENCBS517UIR	11.6341	19152803	10134119	1466461	0.144705	1297769	0.115033	162
283	ENCSR769UEW	HNRNPA1	ENSG00000135486.13	HepG2	ENCAB603WLW	sc-32301	12413	5	A01	B06	503	706	ENCBS990SBY	11.4204	24573970	22773971	15694377	0.689137	13900913	0.114274	564047	143	A04	F05	503	706	ENCBS465DEI	11.0925	12711825	11105592	7495137	0.674898	6842287	0.0871031	313930	172	none	none	503	703	ENCBS990SBY	5.44814	12722443	12148861	2012807	0.165679	1968283	0.0221204	89
247	ENCSR154HRN	HNRNPA1	ENSG00000135486.13	K562	ENCAB603WLW	sc32301	12413	5	A01	B06	505	702	ENCBS205QYW	9.85075	13141315	11900173	7460572	0.62693	7249403	0.0283047	322379	354	C01	D08fixed	505	702	ENCBS328LML	10.9946	5945271	5312361	3155317	0.593958	3058146	0.030796	118874	256	none	none	505	701	ENCBS205QYW	4.22382	17579041	17073966	3138900	0.183841	3029648	0.0348058	166
203	ENCSR550DVK	HNRNPC	ENSG00000092199.13	HepG2	ENCAB275OHR	RN052PW	1	5	C01	D08fixed	502	701	ENCBS626BOT	18.3415	5428248	5190807	3611931	0.695832	433175	0.880071	646979	5547	A01	B06	502	701	ENCBS471DUZ	11.0698	22156717	20950902	12927959	0.61706	10173752	0.213043	484529	6713	none	none	502	701	ENCBS626BOT	4.50509	16965536	16776482	2581714	0.153889	2516566	0.0252344	3146
699	ENCSR249ROI	HNRNPC	ENSG00000092199.13	K562	ENCAB275OHR	RN052PW	1	10	A03	G07	503	701	ENCBS039CVO	12.5824	17780357	16447744	8487971	0.516057	7464806	0.120543	286660	546	A04	F05	503	701	ENCBS505ILK	13.7448	65145687	61227627	30295499	0.494801	23604516	0.220857	606917	1138	none	none	504	702	ENCBS039CVO	7.75659	22445948	22416327	2236336	0.0997637	2197565	0.0173368	557
206	ENCSR828ZID	HNRNPK	ENSG00000165119.14	HepG2	ENCAB000BFN	RN019P	1	5	A01	B06	503	701	ENCBS864WAF	12.1688	7402352	6751142	4222591	0.625463	4062675	0.0378715	157160	7661	A01	B06	503	706	ENCBS814VTY	12.5447	7181975	6789781	3780935	0.556857	3615361	0.0437918	135414	6402	none	none	504	701	ENCBS864WAF	5.63483	10443303	9684481	3012624	0.311077	2944770	0.0225232	5755
326	ENCSR268ETU	HNRNPK	ENSG00000165119.14	K562	ENCAB000BFN	RN019P	1	5	A03	G07	506	706	ENCBS081NLE	8.39369	5311151	4040721	2051814	0.507784	2043310	0.00414463	67295	4036	A04	F05	506	706	ENCBS253VOZ	7.84668	7312125	5926348	3018266	0.509296	3004283	0.00463279	93001	4599	none	none	506	705	ENCBS081NLE	5.1983	7966846	7124839	2116902	0.297116	2094931	0.0103788	3040
678	ENCSR724RDN	HNRNPL	ENSG00000104824.12	HepG2	ENCAB734ADP	ab6106	GR30383-24	10	X1A	X1B	503	706	ENCBS308ZPA	11.462	24269259	22052003	14623581	0.663141	13275185	0.092207	401888	16215	X2A	X2B	503	706	ENCBS621TAB	12.1143	17602171	15787229	10690729	0.677176	9516583	0.109828	275877	12578	none	none	504	705	ENCBS308ZPA	6.80632	28155078	28095766	8774892	0.312321	8595547	0.0204384	9134
560	ENCSR795CAI	HNRNPL	ENSG00000104824.12	K562	ENCAB734ADP	ab6106	GR30383-24	10	A04	F05	506	704	ENCBS517UIR	13.6701	24511033	22757040	13961694	0.613511	9102381	0.348046	324976	5606	A03	G07	506	704	ENCBS175JIH	11.8106	23474282	20630495	12670795	0.614178	11086456	0.125039	374915	8097	none	none	505	703	ENCBS517UIR	5.99787	23063535	23040740	5341646	0.231835	5197950	0.0269011	5764
222	ENCSR267UCX	HNRNPM	ENSG00000099783.7	HepG2	ENCAB792TQV	SC-20001	D1304	5	C01	D08fixed	503	701	ENCBS017VYZ	9.341	11455640	10206601	5571452	0.545868	5440490	0.0235059	220610	20373	A01	B06	503	701	ENCBS983ECZ	10.8469	11855197	7764961	3421681	0.440657	3291517	0.038041	157166	20067	none	none	502	701	ENCBS017VYZ	7.32912	12973854	12712660	4663973	0.366876	4551086	0.024204	13287
224	ENCSR412NOW	HNRNPM	ENSG00000099783.7	K562	ENCAB792TQV	SC-20001	D1304	5	A01	B06	504	702	ENCBS123QRB	10.6258	9483037	8966180	3538551	0.394655	3346713	0.0542137	133342	11304	C01	D08fixed	504	702	ENCBS270GGH	11.7671	8537696	8062601	3601535	0.446696	3360275	0.0669881	133775	12246	none	none	504	704	ENCBS270GGH	4.07209	10801905	10633683	2727771	0.256522	2678953	0.0178967	6406
281	ENCSR240MVJ	HNRNPU	ENSG00000153187.12	HepG2	ENCAB502MPG	sc-32315	C3102	5	A03	G07	503	702	ENCBS449LCQ	9.20128	13841412	11971211	8059220	0.673217	7717934	0.0423473	276495	317	C01	D08fixed	503	702	ENCBS269TMY	9.98342	11512632	10794044	7973836	0.738726	7585494	0.048702	278451	1221	none	none	503	701	ENCBS449LCQ	6.88804	17491983	16991620	4600006	0.270722	4500418	0.0216495	287
249	ENCSR520BZQ	HNRNPU	ENSG00000153187.12	K562	ENCAB502MPG	sc32315	C3012	5	A01	B06	505	704	ENCBS218QRN	6.50509	25310323	22953486	14757455	0.642929	14470411	0.0194508	441854	496	C01	D08fixed	505	704	ENCBS994EIH	5.78125	48672102	36238553	23762193	0.655716	23197720	0.0237551	590696	265	none	none	505	703	ENCBS218QRN	6.54797	14702145	14009674	4389435	0.313315	4315410	0.0168644	189
321	ENCSR755TJC	HNRNPUL1	ENSG00000105323.12	HepG2	ENCAB484JUT	A300-862A	1	5	C01	D08fixed	506	704	ENCBS362ASG	14.6482	16449183	15441180	11112627	0.719675	5239475	0.528512	199601	1494	A01	B06	506	704	ENCBS548DJV	11.6426	12105346	11375142	7799114	0.685628	7036931	0.0977269	255277	2197	none	none	506	703	ENCBS362ASG	5.66614	21340870	20559187	9147610	0.44494	8997045	0.0164595	468
289	ENCSR571VHI	HNRNPUL1	ENSG00000105323.12	K562	ENCAB484JUT	A300-862A	1	5	A01	B06	503	703	ENCBS126AJR	12.0643	8539395	7158159	4005356	0.559551	3486716	0.129487	95347	364	A04	F05	503	703	ENCBS658KIL	11.4903	13004027	10067143	5422541	0.538638	4558600	0.159324	130326	244	none	none	503	704	ENCBS126AJR	9.55168	14459652	12655248	3160726	0.249756	2981540	0.0566914	202
205	ENCSR744GEU	IGF2BP1	ENSG00000159217.5	HepG2	ENCAB108MXA	RN007P	3	5	C01	D08fixed	501	701	ENCBS537ADD	10.4297	6393797	6179369	3066418	0.496235	2935412	0.0427228	100404	5315	A01	B06	501	701	ENCBS547JWV	10.3499	9057616	8783366	3858752	0.439325	3664208	0.0504163	123990	6841	none	none	501	703	ENCBS040EJF	5.37309	14328480	13553126	2493766	0.183999	2399321	0.0378724	4455
220	ENCSR975KIR	IGF2BP1	ENSG00000159217.5	K562	ENCAB108MXA	RN007P	3	5	A01	B06	505	701	ENCBS476AUA	12.0089	7662468	7014052	4035598	0.575359	3516187	0.128707	99355	11517	C01	D08fixed	505	701	ENCBS301EZU	13.4902	6021641	5556984	3246938	0.584299	2438405	0.249014	82849	7610	none	none	506	702	ENCBS476AUA	4.08081	9349702	8673909	1963102	0.226323	1913246	0.0253965	5621
226	ENCSR062NNB	IGF2BP2	ENSG00000073792.11	K562	ENCAB597TIV	RN008P	2	5	C01	D08fixed	504	706	ENCBS283QAE	12.3475	8517959	8205311	3022279	0.368332	2703705	0.105409	91545	7480	A01	B06	504	706	ENCBS978JIM	11.6869	10323092	9834661	4055435	0.412361	3604136	0.111283	117374	4890	none	none	504	705	ENCBS978JIM	3.56277	11152433	10963868	2174031	0.198291	2137579	0.016767	3820
211	ENCSR993OLA	IGF2BP3	ENSG00000136231.9	HepG2	ENCAB934MDN	RN009P	2	5	A01	B06	503	703	ENCBS537ADD	10.9012	12420554	12035911	5403824	0.448975	4999384	0.0748433	152798	3000	C01	D08fixed	503	703	ENCBS547JWV	12.038	10916851	10549960	3899476	0.36962	3464382	0.111578	115629	3084	none	none	504	703	ENCBS931EXY	7.04518	9834995	9784834	1585593	0.162046	1538687	0.0295826	2219
338	ENCSR438KWZ	ILF3	ENSG00000129351.13	K562	ENCAB198ZHJ	A303-651A	1	5	C01	D08fixed	504	702	ENCBS931MQO	9.60791	15344825	14195518	8723581	0.614531	8339801	0.0439934	283131	5322	A01	B06	504	702	ENCBS253VOZ	9.30891	14825387	13599724	7233432	0.531881	6966423	0.0369132	243393	3308	none	none	504	701	ENCBS931MQO	5.63483	18049128	17156568	5755578	0.335474	5680884	0.0129777	2958
493	ENCSR786TSC	ILF3	ENSG00000129351.13	HepG2	ENCAB198ZHJ	A303-651A	1	10	A03	G07	503	706	ENCBS362ASG	12.7196	28062808	25955069	10774508	0.415122	8862849	0.177424	338268	4345	A04	F05	503	706	ENCBS308ZPA	14.1712	22427109	20095080	5858193	0.291524	4095273	0.300932	186964	8248	none	none	504	705	ENCBS362ASG	6.1595	13416172	13262466	3266751	0.246316	3191094	0.0231597	3231
353	ENCSR628IDK	KHDRBS1	ENSG00000121774.13	K562	ENCAB974QUZ	A302-110A	1	10	A01	B06	506	702	ENCBS831COV	10.2813	16913709	15276208	10596862	0.693684	10289098	0.0290429	341519	1906	C01	D08fixed	506	702	ENCBS931MQO	9.24263	19968039	17886956	11940702	0.667565	11612776	0.0274629	366884	1779	none	none	506	701	ENCBS831COV	8.49573	19306076	18696000	4905667	0.262391	4805386	0.0204419	1257
755	ENCSR366DGX	KHSRP	ENSG00000088247.11	HepG2	ENCAB531WWS	RN065PW	1	10	A03	G07	504	704	ENCBS074YUC	10.2498	20888055	19612080	9592548	0.489114	9197163	0.0412179	306222	9153	A04	F05	504	704	ENCBS575NGC	10.7832	24089613	23128164	9768556	0.422366	9288684	0.0491241	333297	7125	none	none	503	703	ENCBS074YUC	5.71442	26136488	26095449	8656337	0.331718	8467247	0.0218441	5292
439	ENCSR438GZQ	KHSRP	ENSG00000088247.11	K562	ENCAB531WWS	RN065PW	1	10	C01	D08fixed	506	702	ENCBS318IMK	9.69404	21004545	20239349	15664379	0.773957	14877011	0.0502649	395736	32395	A01	B06	506	702	ENCBS489LOC	8.34636	21709966	20955828	15851021	0.756402	15404837	0.0281486	419849	22689	none	none	505	701	ENCBS318IMK	7.10791	22677677	22245027	7998100	0.359546	7697024	0.0376434	22728
558	ENCSR805SRN	LARP4	ENSG00000161813.16	HepG2	ENCAB580XQQ	A303-900A	1	10	A03	G07	506	702	ENCBS881CIF	14.4393	21519901	19831768	10363853	0.522588	6472297	0.375493	188560	5994	A04	F05	506	702	ENCBS492SDY	14.5371	19879875	18843405	10023164	0.531919	6429785	0.358507	179725	8290	none	none	505	701	ENCBS881CIF	8.51048	19998466	19933628	7158907	0.359137	6913112	0.0343342	5680
461	ENCSR888YTT	LARP4	ENSG00000161813.16	K562	ENCAB580XQQ	A303-900A	1	10	A01	B06	504	701	ENCBS318IMK	17.4718	13871381	11284454	3907697	0.34629	2653577	0.320936	100080	1141	C01	D08fixed	504	701	ENCBS517UIR	18.8738	18367153	15650926	7159473	0.457447	1808962	0.747333	112487	6457	none	none	503	702	ENCBS318IMK	12.3464	16615878	16104946	5285572	0.328196	5113591	0.0325378	434
298	ENCSR961OKA	LARP7	ENSG00000174720.11	HepG2	ENCAB568DRS	A303-723A	1	5	C01	D08fixed	504	702	ENCBS548DJV	12.5628	9455311	8337716	1305010	0.156519	696299	0.466442	18085	649	A01	B06	504	702	ENCBS859FFE	17.4718	8296552	7204100	752374	0.104437	225107	0.700804	12687	1992	none	none	504	701	ENCBS548DJV	6.77545	13154156	12126112	2865273	0.23629	2823238	0.0146705	247
243	ENCSR456KXI	LARP7	ENSG00000174720.11	K562	ENCAB568DRS	A303-723A	1	5	A01	B06	505	705	ENCBS079MXX	11.3464	12673956	12184145	1094656	0.0898427	906304	0.172065	16718	585	C01	D08fixed	505	705	ENCBS024UMN	11.9946	14949533	14498205	1167716	0.0805421	779183	0.332729	9079	544	none	none	506	706	ENCBS079MXX	4.69211	17491203	17060252	3740756	0.219267	3648753	0.0245948	261
325	ENCSR970NKP	LIN28B	ENSG00000187772.6	K562	ENCAB006PLV	A303-588A	1	5	A04	F05	504	704	ENCBS081NLE	8.94296	11816596	9714309	3894762	0.40093	3815289	0.0204051	117008	7273	A03	G07	504	704	ENCBS253VOZ	8.44844	8276165	6713458	2978226	0.44362	2939200	0.0131038	92529	9856	none	none	503	704	ENCBS081NLE	6.07209	11067815	10391474	1974583	0.19002	1940431	0.0172958	6778
387	ENCSR861GYE	LIN28B	ENSG00000187772.6	HepG2	ENCAB006PLV	A303-588A	1	10	A03	G07	504	702	ENCBS362ASG	12.7319	9641701	7875943	3596103	0.456593	3544971	0.0142187	96601	5898	A04	F05	504	702	ENCBS308ZPA	9.6003	7169551	5676062	2088356	0.367923	2069857	0.00885816	54984	4360	none	none	504	701	ENCBS362ASG	3.55906	10996201	10219605	2221155	0.217343	2211656	0.0042766	3830
592	ENCSR135VMS	LSM11	ENSG00000155858.5	HepG2	ENCAB344HWD	A303-709A	1	10	A04	F05	501	706	ENCBS621TAB	15.1106	22662677	21712746	12859294	0.592246	7979202	0.379499	221498	4155	A03	G07	501	706	ENCBS492SDY	15.9735	20176976	19278093	10087008	0.523237	5046870	0.499666	160570	3197	none	none	502	705	ENCBS621TAB	7.26025	24093645	24036328	4630102	0.192629	4545501	0.018272	2431
444	ENCSR022BVV	LSM11	ENSG00000155858.5	K562	ENCAB344HWD	A303-709A	1	10	A03	G07	504	705	ENCBS318IMK	14.2653	17774401	14978420	6679582	0.445947	3006919	0.549834	90148	2776	A04	F05	504	705	ENCBS489LOC	13.1835	17886208	15920033	7335845	0.460793	5409897	0.262539	152782	4959	none	none	503	706	ENCBS318IMK	6.51163	17653267	17326691	5479611	0.316253	5416810	0.0114609	1327
695	ENCSR290VLT	MATR3	ENSG00000015479.13	HepG2	ENCAB789SRM	ab151714	GR108745-9	10	X1A	X1B	505	704	ENCBS074YUC	9.09246	12522457	11906209	6775074	0.569037	6620633	0.0227955	224521	19613	X2A	X2B	505	704	ENCBS575NGC	13.1498	13149150	11078041	5447511	0.49174	4484488	0.176782	171291	10053	none	none	506	703	ENCBS074YUC	7.04697	17569707	17542215	6309107	0.359653	6197798	0.0176426	7181
716	ENCSR440SUX	MATR3	ENSG00000015479.13	K562	ENCAB789SRM	ab151714	GR108745-9	10	A03	G07	504	705	ENCBS175JIH	10.948	6558480	6084724	2531281	0.416006	2440687	0.0357898	92253	8130	A04	F05	504	705	ENCBS039CVO	12.3904	8973927	8662139	3480051	0.401754	3220229	0.0746604	119649	6757	none	none	503	706	ENCBS175JIH	7.48665	9382605	9366969	2540494	0.271218	2495502	0.0177099	5036
509	ENCSR303OQD	METAP2	ENSG00000111142.9	K562	ENCAB441VBJ	A303-419A	1	10	A01	B06	503	706	ENCBS517UIR	14.2868	19925609	19184235	5709719	0.297626	3384470	0.407244	109408	4369	C01	D08fixed	503	706	ENCBS175JIH	13.8708	27607725	27342819	6344707	0.232043	2613564	0.588072	88858	6362	none	none	504	705	ENCBS517UIR	6.87327	20073091	19838808	4495101	0.226581	4250122	0.0544991	3067
470	ENCSR200DKE	MTPAP	ENSG00000107951.8	K562	ENCAB235DTM	A303-904A	1	10	A01	B06	503	702	ENCBS517UIR	14.9823	42501715	41176082	11087378	0.269267	6950513	0.373115	207315	1827	C01	D08fixed	503	702	ENCBS318IMK	13.4204	24125815	23092651	7701802	0.333517	5461037	0.29094	172405	2645	none	none	503	705	ENCBS517UIR	7.56425	24695036	24501421	6892889	0.281326	6643776	0.0361406	1002
477	ENCSR018RVZ	NCBP2	ENSG00000114503.6	HepG2	ENCAB039KCI	A302-553A	1	10	A03	G07	502	706	ENCBS362ASG	14.6934	21324865	19899778	8962216	0.450368	4380209	0.511258	141738	3786	A04	F05	502	706	ENCBS308ZPA	15.8677	30335208	28734512	15731524	0.547478	4808374	0.694348	187378	6427	none	none	501	705	ENCBS362ASG	3.2994	24094030	24074894	4087325	0.169775	3970308	0.0286292	3236
566	ENCSR484LTQ	NCBP2	ENSG00000114503.6	K562	ENCAB039KCI	A302-553A	1	10	A03	G07	505	704	ENCBS517UIR	15.6503	23923206	21445663	4430901	0.206611	1335585	0.698575	64485	1327	A04	F05	505	704	ENCBS175JIH	14.6156	22695829	21294571	3977026	0.186762	2309520	0.419285	85494	1142	none	none	506	703	ENCBS517UIR	6.05883	29757295	29720169	2979622	0.100256	2868533	0.0372829	420
703	ENCSR361OCV	NIP7	ENSG00000132603.9	HepG2	ENCAB696XOD	A303-974A	1	10	A04	F05	502	706	ENCBS575NGC	7.57021	27548453	26679967	603102	0.0226051	586545	0.0274531	10559	377	A03	G07	502	706	ENCBS074YUC	8.24263	24215491	23482989	669062	0.0284913	649954	0.0285594	13272	762	none	none	501	705	ENCBS575NGC	6.04697	29301784	29240773	2084354	0.0712825	2043565	0.0195691	290
565	ENCSR891RIC	NIPBL	ENSG00000164190.12	K562	ENCAB695MXG	custom (Yokomori lab)	--	10	A03	G07	502	704	ENCBS344MAK	16.4957	29710117	28539955	5754643	0.201635	2985765	0.481155	107646	4660	A04	F05	502	704	ENCBS839QBD	17.2919	22884141	21927462	4358172	0.198754	1699262	0.610098	71740	5483	none	none	501	703	ENCBS344MAK	12.8738	31340142	31106850	10183583	0.327374	8825381	0.133372	317
546	ENCSR277DEO	NKRF	ENSG00000186416.8	HepG2	ENCAB893CIV	A304-016A	1	10	A01	B06	505	706	ENCBS308ZPA	12.1913	31586106	30391401	7719611	0.254006	5771545	0.252353	194652	6296	C01	D08fixed	505	706	ENCBS881CIF	12.2782	31683790	30861272	12437693	0.403019	10008813	0.195284	304254	6839	none	none	506	705	ENCBS308ZPA	7.13136	27163005	26986797	7533987	0.279173	7328912	0.02722	3807
539	ENCSR820DQJ	NOL12	ENSG00000100101.13	HepG2	ENCAB727RRN	A302-733A	1	10	A04	F05	504	704	ENCBS362ASG	11.8236	25608294	24163088	2971407	0.122973	2499259	0.158897	73628	957	A03	G07	504	704	ENCBS308ZPA	11.0725	27063103	24368513	1525893	0.0626174	1364982	0.105454	39444	3357	none	none	503	703	ENCBS362ASG	4.79107	24259802	24217323	5594400	0.231008	5415087	0.0320522	266
553	ENCSR194HZU	NOLC1	ENSG00000166197.12	HepG2	ENCAB287BXF	A302-184A	1	10	A04	F05	505	706	ENCBS308ZPA	11.1572	26115208	24798332	2321287	0.0936066	2046329	0.118451	11090	2006	A03	G07	505	706	ENCBS881CIF	11.7977	24451721	23249582	2953613	0.127039	2542976	0.139029	43553	2608	none	none	506	705	ENCBS308ZPA	8.86326	30169541	30115647	6949786	0.23077	6633637	0.0454905	1370
516	ENCSR001VAC	NOLC1	ENSG00000166197.12	K562	ENCAB287BXF	A302-184A	1	10	A04	F05	502	706	ENCBS318IMK	13.027	18448026	17694106	5136039	0.290268	3564068	0.306067	113864	2529	A03	G07	502	706	ENCBS517UIR	15.8148	16811498	15954215	6561947	0.411299	5822881	0.112629	174565	1907	none	none	501	705	ENCBS318IMK	8.62098	22943496	22918392	3442638	0.150213	3347195	0.0277238	1549
405	ENCSR861PAR	NONO	ENSG00000147140.11	K562	ENCAB467FVY	A300-587A	1	10	A04	F05	501	706	ENCBS931MQO	10.802	16149677	14348008	8075390	0.562823	7771685	0.0376087	242035	13875	A03	G07	501	706	ENCBS489LOC	12.2483	14924251	13097372	6961456	0.531515	6294163	0.0958554	181429	18698	none	none	501	705	ENCBS931MQO	5.90386	19463772	18878253	5196886	0.275284	5141266	0.0107026	11435
354	ENCSR867DSZ	NPM1	ENSG00000181163.9	K562	ENCAB881HTO	A302-402A	1	10	A01	B06	502	706	ENCBS831COV	17.4837	9772042	6172187	1347935	0.218389	576500	0.572309	15941	467	C01	D08fixed	502	706	ENCBS931MQO	14.4204	10707777	8323402	1832679	0.220184	1390040	0.241526	30108	92	none	none	502	705	ENCBS831COV	7.68739	16554989	15871671	3291830	0.207403	3244130	0.0144904	41
452	ENCSR081JYH	NSUN2	ENSG00000037474.10	K562	ENCAB643VMO	A303-912A	1	10	A01	B06	504	704	ENCBS517UIR	14.7389	18508665	16096414	6854842	0.425861	4673320	0.318245	30091	221	C01	D08fixed	504	704	ENCBS318IMK	16.0089	13232307	11377169	5309247	0.466658	2814954	0.469802	7395	333	none	none	503	703	ENCBS517UIR	10.2093	19730833	19254398	5412374	0.281098	5161594	0.0463346	163
406	ENCSR958FKZ	PABPC4	ENSG00000090621.9	K562	ENCAB596MHX	A301-466A	1	10	A03	G07	502	704	ENCBS931MQO	14.4777	11867763	9022365	4839945	0.536439	3869736	0.200459	86860	15850	A04	F05	502	704	ENCBS489LOC	17.8738	10220200	6605636	3310176	0.501114	888808	0.731492	38655	11419	none	none	502	703	ENCBS931MQO	6.17658	22542265	21759764	6892331	0.316747	6819452	0.0105739	5915
750	ENCSR820UYE	PABPN1	ENSG00000100836.6	HepG2	ENCAB032ZZR	RN023PW	1	10	X1A	X1B	504	706	ENCBS768GCL	12.271	15392852	14506005	5094975	0.351232	4548261	0.107305	115557	4461	X2A	X2B	504	706	ENCBS575NGC	11.1835	16502719	14953001	4415329	0.29528	4038906	0.0852537	109766	7069	none	none	503	705	ENCBS768GCL	5.05697	17394572	17374229	4196866	0.241557	4124025	0.017356	3967
692	ENCSR256CHX	PCBP1	ENSG00000169564.5	HepG2	ENCAB000BFX	RN024P	1	10	X1A	X1B	502	706	ENCBS074YUC	8.6003	15396204	14840078	1582835	0.106659	1518934	0.0403712	33214	4116	X2A	X2B	502	706	ENCBS575NGC	11.3837	13768700	12142607	987575	0.0813314	905073	0.08354	19654	3097	none	none	501	705	ENCBS074YUC	4.76383	13477589	13444647	4362526	0.324481	4245657	0.0267893	960
719	ENCSR922WJV	PCBP1	ENSG00000169564.5	K562	ENCAB000BFX	RN024P	1	10	A03	G07	505	705	ENCBS175JIH	11.2931	17504829	16743934	1233923	0.0736937	1108946	0.101284	30158	3937	A04	F05	505	705	ENCBS039CVO	10.3185	16776107	16314814	1292676	0.0792333	1210847	0.063302	34428	5974	none	none	506	706	ENCBS175JIH	5.73062	27554697	27529174	4269273	0.155082	4168197	0.0236752	2196
345	ENCSR339FUY	PCBP2	ENSG00000197111.11	HepG2	ENCAB000BFY	RN025P	1	10	A01	B06	502	704	ENCBS548DJV	11.76	9006142	8079120	5820698	0.720462	5716026	0.0179827	142973	16717	C01	D08fixed	502	704	ENCBS859FFE	11.057	6841926	5021713	3255287	0.648242	3202511	0.0162124	119824	18596	none	none	502	703	ENCBS548DJV	7.56168	16480080	15711137	5357786	0.341018	5332641	0.00469317	8703
680	ENCSR001KKZ	PHF6	ENSG00000156531.12	K562	ENCAB411AGR	A301-450A	1	10	X1A	X1B	506	705	ENCBS175JIH	12.2856	29427695	28770848	1826207	0.0634742	1428154	0.217967	38944	3550	X2A	X2B	506	705	ENCBS505ILK	13.9763	26699043	25223070	1933120	0.0766409	1165148	0.397271	32863	3051	none	none	505	706	ENCBS175JIH	5.46204	25910637	25889280	5655445	0.218447	5538769	0.0206307	683
484	ENCSR820WHR	POLR2G	ENSG00000168002.7	HepG2	ENCAB392AZR	GTX108874	40023	10	A01	B06	504	705	ENCBS362ASG	14.3345	19373354	19180403	7726820	0.40285	4183286	0.458602	190400	169	C01	D08fixed	504	705	ENCBS308ZPA	14.1806	19430589	19272295	6139682	0.318576	3109974	0.493463	135957	420	none	none	503	706	ENCBS362ASG	3.75964	20257094	20234272	3494947	0.172724	3383788	0.0318056	51
495	ENCSR097NEE	PPIG	ENSG00000138398.11	HepG2	ENCAB460YIG	A302-075A	1	10	A04	F05	506	706	ENCBS362ASG	12.3927	28868884	27708968	9746569	0.351748	6670462	0.315609	176622	25999	A03	G07	506	706	ENCBS308ZPA	12.9663	26262065	24367309	9632632	0.39531	5561958	0.422592	159983	37031	none	none	505	705	ENCBS362ASG	7.40758	26646719	26431869	7646570	0.289294	7344632	0.0394867	22838
414	ENCSR197INS	PPIL4	ENSG00000131013.3	K562	ENCAB535ZKU	GTX117014	40555	10	A01	B06	502	703	ENCBS517UIR	14.4458	22165168	21485507	10598916	0.493305	7460079	0.296147	225282	1119	C01	D08fixed	502	703	ENCBS318IMK	12.365	17136913	16478110	6683441	0.405595	5691764	0.148378	174261	689	none	none	502	704	ENCBS517UIR	7.68202	18201458	18183927	3045719	0.167495	2926352	0.0391917	644
752	ENCSR977OXG	PRPF4	ENSG00000136875.8	HepG2	ENCAB624FBH	RN093PW	1	10	X1A	X1B	506	706	ENCBS768GCL	12.6774	16037325	15469200	8560011	0.553358	7426071	0.132469	191481	11977	X2A	X2B	506	706	ENCBS575NGC	12.067	14265796	13270068	6140957	0.462768	5332843	0.131594	159295	11814	none	none	505	705	ENCBS768GCL	6.042	14605083	14585772	3907026	0.267866	3819195	0.0224803	9242
291	ENCSR121NVA	PRPF8	ENSG00000174231.12	HepG2	ENCAB207WIC	A303-921A	1	5	A01	B06	502	702	ENCBS548DJV	11.3937	13113373	12190666	6189725	0.507743	5677566	0.0827434	154200	30530	C01	D08fixed	502	702	ENCBS859FFE	12.067	15613665	13792220	6653119	0.482382	5786652	0.130235	144696	48165	none	none	502	701	ENCBS548DJV	8.88569	20779266	19998611	7422240	0.371138	7187968	0.0315635	20060
278	ENCSR534YOI	PRPF8	ENSG00000174231.12	K562	ENCAB207WIC	A303-921A	1	5	A04	F05	505	702	ENCBS083CLD	13.7596	12070538	10996614	5989202	0.544641	4757376	0.205674	149694	14286	A03	G07	505	702	ENCBS569AYK	13.7892	14981610	13181881	7654621	0.580693	5861294	0.23428	184059	17308	none	none	505	701	ENCBS083CLD	10.9219	24411215	23805792	7181609	0.301675	7119006	0.00871713	10956
368	ENCSR981WKN	PTBP1	ENSG00000011304.12	K562	ENCAB553IRN	RN011P	1	10	A01	B06	502	702	ENCBS931MQO	9.30257	5600583	5111831	2379856	0.465558	2364340	0.00651972	77376	9974	C01	D08fixed	502	702	ENCBS831COV	9.45995	9632530	8763869	3732081	0.425849	3695926	0.00968762	118483	11958	none	none	502	701	ENCBS931MQO	6.05697	24174914	23068183	5707879	0.247435	5669907	0.00665256	7592
696	ENCSR384KAN	PTBP1	ENSG00000011304.12	HepG2	ENCAB553IRN	RN011P	1	10	X1A	X1B	501	706	ENCBS074YUC	10.335	20329583	19424240	7990230	0.411354	7522113	0.0585862	229388	14674	X2A	X2B	501	706	ENCBS575NGC	12.3606	19432017	17421638	5561703	0.319241	4675008	0.159429	157262	9291	none	none	502	705	ENCBS074YUC	5.52245	18488289	18459666	6176383	0.334588	6007280	0.027379	8618
690	ENCSR308YNT	PUM1	ENSG00000134644.11	K562	ENCAB744LEE	A302-576A	1	10	A03	G07	503	704	ENCBS039CVO	15.347	16863466	16188370	3133302	0.193553	2126091	0.321454	71134	4367	A04	F05	503	704	ENCBS505ILK	13.9222	19917042	19581643	2578290	0.131669	2176965	0.155655	72713	6174	none	none	504	703	ENCBS039CVO	8.74465	21339909	21305754	3395430	0.159367	3323996	0.0210383	2621
441	ENCSR661ICQ	PUM2	ENSG00000055917.11	K562	ENCAB818JWN	A300-202A	2	10	A03	G07	501	703	ENCBS318IMK	17.737	13604783	12116377	6366372	0.525435	1478990	0.767687	69208	14122	A04	F05	501	703	ENCBS489LOC	15.3166	15043357	13232995	5358229	0.404914	2857469	0.466714	87862	8453	none	none	502	704	ENCBS318IMK	7.42669	30380213	29895721	13167496	0.440448	12951280	0.0164204	5666
668	ENCSR291XPT	PUS1	ENSG00000177192.9	K562	ENCAB680DCY	A301-651A	1	10	A03	G07	505	702	ENCBS175JIH	17.3794	8494182	8375219	2003398	0.239205	555685	0.722629	14245	685	A04	F05	505	702	ENCBS505ILK	14.5889	28578248	27862456	5551587	0.19925	2107550	0.62037	65189	131	none	none	506	701	ENCBS175JIH	8.75998	26691598	26480171	4506725	0.170192	4431940	0.0165941	25
478	ENCSR570WLM	QKI	ENSG00000112531.12	HepG2	ENCAB494QSS	A300-183A	2	10	A04	F05	502	705	ENCBS362ASG	14.774	37445714	34714677	20737767	0.597378	7826276	0.622608	261930	15739	A03	G07	502	705	ENCBS308ZPA	15.3737	39545055	31296896	17239133	0.550826	4767839	0.723429	201212	13662	none	none	501	706	ENCBS362ASG	4.062	22948658	22918235	6521486	0.284554	6319045	0.0310422	10463
466	ENCSR366YOG	QKI	ENSG00000112531.12	K562	ENCAB494QSS	A300-183A	2	10	A01	B06	504	702	ENCBS517UIR	16.3173	39714862	37906564	17027321	0.449192	1450803	0.914796	51887	4909	C01	D08fixed	504	702	ENCBS318IMK	14.8236	24060088	23405852	9494643	0.405653	3211622	0.661744	77942	5429	none	none	504	705	ENCBS517UIR	7.13946	25595931	25477155	5307849	0.208338	5115920	0.0361595	2359
204	ENCSR987FTF	RBFOX2	ENSG00000100320.18	HepG2	ENCAB592TEY	A300-864A	2	5	A01	B06	501	702	ENCBS547JWV	13.2967	10038858	9738375	5403982	0.554916	4275451	0.208833	150469	10221	C01	D08fixed	501	702	ENCBS537ADD	13.6032	10236928	9839615	5380908	0.546862	4171396	0.224778	143293	9561	none	none	501	704	ENCBS998QYV	5.11286	15882317	15536773	3918742	0.252224	3765762	0.039038	7339
676	ENCSR756CKJ	RBFOX2	ENSG00000100320.18	K562	ENCAB592TEY	A300-864A	2	10	A04	F05	504	706	ENCBS175JIH	11.7389	23073106	22429015	11978688	0.534071	10507138	0.122847	301802	4222	A03	G07	504	706	ENCBS505ILK	14.6341	15432990	14354548	7534292	0.524871	5746343	0.237308	200861	6698	none	none	503	705	ENCBS175JIH	7.05697	21676790	21551007	5582063	0.259016	5458146	0.0221991	3462
552	ENCSR754NDA	RBM15	ENSG00000162775.10	HepG2	ENCAB626AJI	A300-821A	2	10	A04	F05	506	706	ENCBS308ZPA	15.4777	42183294	38767665	19789275	0.510458	6166841	0.688375	216517	5288	A03	G07	506	706	ENCBS881CIF	16.2013	25052964	23461222	12027716	0.512664	1572568	0.869255	101215	5729	none	none	505	705	ENCBS308ZPA	9.09164	16852219	16818784	4569364	0.271682	4411883	0.0344645	1519
514	ENCSR196INN	RBM15	ENSG00000162775.10	K562	ENCAB626AJI	A300-821A	2	10	A04	F05	502	704	ENCBS318IMK	16.737	13533632	12584022	5426112	0.431191	3408427	0.371847	119502	9988	A03	G07	502	704	ENCBS517UIR	13.9039	21334253	18493919	8704075	0.470645	6864375	0.211361	186823	15756	none	none	501	703	ENCBS318IMK	7.0976	16753182	16366088	4753316	0.290437	4482496	0.056975	9287
331	ENCSR295OKT	RBM22	ENSG00000086589.7	K562	ENCAB476CFS	A303-923A	1	5	A01	B06	502	705	ENCBS253VOZ	13.2253	5952396	5322511	1529269	0.287321	1231345	0.194815	34367	2456	C01	D08fixed	502	705	ENCBS931MQO	12.8063	5463621	4806232	1488385	0.309678	1297179	0.128465	40400	4665	none	none	502	706	ENCBS931MQO	6.21899	11623302	11300203	2288810	0.202546	2232498	0.0246032	1040
494	ENCSR456JJQ	RBM22	ENSG00000086589.7	HepG2	ENCAB476CFS	A303-923A	1	10	A03	G07	505	706	ENCBS362ASG	14.731	23805197	21959430	8695148	0.395964	2816845	0.676044	112478	5647	A04	F05	505	706	ENCBS308ZPA	14.12	34376743	31565837	15144822	0.479785	5807514	0.616535	214466	5108	none	none	506	705	ENCBS362ASG	4.92525	36262724	36210430	8497669	0.234675	8230644	0.0314233	1877
501	ENCSR489ABS	RBM5	ENSG00000003756.12	HepG2	ENCAB815XYC	A302-228A	1	10	A01	B06	504	702	ENCBS881CIF	13.4713	22347856	16768863	8169504	0.487183	5863498	0.28227	210027	537	C01	D08fixed	504	702	ENCBS308ZPA	11.9455	26021689	15433508	7395490	0.479184	5709360	0.227994	196605	4309	none	none	503	701	ENCBS881CIF	6.47958	21546017	15893737	5801942	0.365046	5689251	0.019423	589
614	ENCSR269AJF	RPS11	ENSG00000142534.2	K562	ENCAB560LKV	A303-936A	1	10	A03	G07	502	702	ENCBS175JIH	9.6978	20741306	19202382	621840	0.0323835	576096	0.0735623	9897	245	A04	F05	502	702	ENCBS505ILK	11.6484	20805923	19703931	832499	0.0422504	750945	0.0979629	15481	452	none	none	501	701	ENCBS175JIH	5.6426	23794569	23714614	3470929	0.146362	3402009	0.0198564	28
540	ENCSR766FAC	RPS3	ENSG00000149273.10	HepG2	ENCAB855QRN	A303-840A	1	10	A03	G07	502	704	ENCBS362ASG	10.8544	26876190	24510178	2411904	0.0984042	2118241	0.121756	59446	12064	A04	F05	502	704	ENCBS308ZPA	10.2043	20749791	19197475	2452786	0.127766	2260925	0.0782217	55536	11426	none	none	501	703	ENCBS362ASG	5.1983	28295387	28229872	6613912	0.234288	6387630	0.034213	5861
530	ENCSR120EAR	RPS3	ENSG00000149273.10	K562	ENCAB855QRN	A303-840A	1	10	A01	B06	502	706	ENCBS318IMK	8.69561	30182480	24644274	1710424	0.0694045	1582609	0.0747271	46303	8493	C01	D08fixed	502	706	ENCBS517UIR	9.2075	26398012	17653345	1702355	0.0964324	1583039	0.0700888	45096	9779	none	none	501	705	ENCBS318IMK	5.97863	41838561	30899595	7982217	0.258328	7686317	0.0370699	2397
745	ENCSR337XGI	SAFB	ENSG00000160633.8	HepG2	ENCAB180KRZ	Zen bioscience 200580		10	A01	B06	504	702	ENCBS074YUC	12.4308	20109703	19944555	10545483	0.52874	9850158	0.0659358	325315	271	C01	D08fixed	504	702	ENCBS768GCL	11.4718	22621362	22407836	11670835	0.520837	11023310	0.0554823	368945	806	none	none	503	701	ENCBS074YUC	9.42863	21633273	21526775	5276004	0.24509	5125681	0.0284918	235
746	ENCSR484LAB	SAFB	ENSG00000160633.8	K562	ENCAB180KRZ	Zen bioscience 200580		10	A01	B06	503	702	ENCBS175JIH	11.8905	17340292	17187452	10698854	0.622481	10130070	0.0531631	336132	645	C01	D08fixed	503	702	ENCBS039CVO	11.7893	17308635	17174822	10677266	0.621681	10062143	0.0576105	331223	841	none	none	504	701	ENCBS175JIH	9.78661	20464395	20259166	5147135	0.254065	4456039	0.134268	506
267	ENCSR943MHU	SAFB2	ENSG00000130254.7	K562	ENCAB303CHK	A301-112A	1	5	A01	B06	501	706	ENCBS257HMY	11.1285	19722519	18861382	12841713	0.680847	12001129	0.0654573	330170	5328	C01	D08fixed	501	706	ENCBS271WWU	11.4725	18649847	17762064	11557151	0.650665	10663944	0.0772861	321644	4606	none	none	501	705	ENCBS257HMY	5.53044	22393710	21900097	5308850	0.242412	5219619	0.016808	3701
352	ENCSR059CWF	SBDS	ENSG00000126524.5	K562	ENCAB894TLT	GTX109168	40023	10	A04	F05	504	704	ENCBS489LOC	11.6701	8012651	7071503	730380	0.103285	690094	0.0551576	9774	25	A03	G07	504	704	ENCBS931MQO	12.7832	6023619	4875029	519826	0.10663	495989	0.0458557	7128	103	none	none	504	703	ENCBS489LOC	4.26525	12257618	11734757	1856375	0.158195	1838774	0.00948138	9
744	ENCSR050BDZ	SDAD1	ENSG00000198301.7	HepG2	ENCAB322LZP	A304-692A	1	10	A01	B06	505	704	ENCBS575NGC	11.7677	21166185	20899827	1444715	0.0691257	1274706	0.117676	45117	4917	C01	D08fixed	505	704	ENCBS768GCL	13.6269	20588058	20307802	1636583	0.0805889	1182152	0.277671	42513	7415	none	none	506	703	ENCBS575NGC	7.75613	21863080	21726667	5393149	0.248227	4976200	0.0773109	862
740	ENCSR906ZJF	SDAD1	ENSG00000198301.7	K562	ENCAB322LZP	A304-692A	1	10	A03	G07	503	702	ENCBS505ILK	10.76	19718447	17756993	691928	0.0389665	412247	0.404205	9097	1673	A01	B06	503	702	ENCBS039CVO	15.2426	21244413	20970866	786640	0.0375111	725331	0.0779378	17012	1227	none	none	504	701	ENCBS505ILK	8.77545	24597245	24325738	3956355	0.162641	3751540	0.0517686	43
693	ENCSR121GQH	SERBP1	ENSG00000142864.10	K562	ENCAB229RIQ	RN056PW	1	10	X1A	X1B	502	705	ENCBS175JIH	10.8767	21865783	21238562	215610	0.0101518	199587	0.0743147	3692	1655	X2A	X2B	502	705	ENCBS039CVO	10.7102	14441275	13657352	116077	0.00849923	108053	0.0691265	1879	1115	none	none	501	706	ENCBS175JIH	5.7523	18776913	18738031	3505925	0.187102	3455133	0.0144875	141
393	ENCSR331MIC	SF3A3	ENSG00000183431.7	HepG2	ENCAB757ZZH	A302-506A	1	10	A04	F05	504	705	ENCBS362ASG	12.1202	11859761	9946164	2524232	0.25379	2364115	0.063432	67564	8488	A03	G07	504	705	ENCBS308ZPA	11.0822	9924261	7745769	1969318	0.254244	1891015	0.0397615	58573	14533	none	none	504	706	ENCBS362ASG	6.00271	24777095	23818000	8778099	0.368549	8707367	0.00805778	2525
506	ENCSR133QEA	SF3B1	ENSG00000115524.11	K562	ENCAB022ALQ	ab66774	GR216813-1	10	A03	G07	504	702	ENCBS318IMK	18.548	25900550	22890845	9436511	0.41224	544507	0.942298	55310	30710	A04	F05	504	702	ENCBS517UIR	19.1865	25157003	22754386	8962973	0.393901	414159	0.953792	56849	42738	none	none	503	701	ENCBS318IMK	8.85881	32774233	32470777	14286185	0.439971	13469870	0.0571402	29
228	ENCSR279UJF	SF3B4	ENSG00000143368.9	HepG2	ENCAB647CFU	A303-950A	1	5	A01	B06	505	701	ENCBS861HMN	13.475	8834696	8362325	2439356	0.291708	1778683	0.270839	70091	7846	C01	D08fixed	505	701	ENCBS948WDK	13.4186	9383938	8211015	2386081	0.290595	1844676	0.226901	71696	9613	none	none	505	702	ENCBS861HMN	6.25883	14558454	13756224	1472767	0.107062	1445839	0.018284	5846
507	ENCSR267OLV	SF3B4	ENSG00000143368.9	K562	ENCAB647CFU	A303-950A	1	10	A01	B06	505	706	ENCBS517UIR	15.469	26479816	24751253	7013857	0.283374	2564301	0.634395	101764	19112	C01	D08fixed	505	706	ENCBS175JIH	13.1059	22840454	21349009	4781864	0.223985	3142859	0.342754	98029	21552	none	none	506	705	ENCBS517UIR	8.6041	28227197	27510615	6577930	0.239105	6152078	0.0647395	10684
437	ENCSR965DLL	SFPQ	ENSG00000116560.6	HepG2	ENCAB692IKS	A301-321A	1	10	C01	D08fixed	505	704	ENCBS362ASG	15.4173	17821425	15572115	11099201	0.712761	7578027	0.317246	252074	5978	A01	B06	505	704	ENCBS308ZPA	16.237	10668494	8452352	5597745	0.662271	3900146	0.303265	129102	5846	none	none	506	703	ENCBS362ASG	8.92686	18143491	17972995	7722629	0.42968	7350495	0.0481875	2582
262	ENCSR483NOP	SLBP	ENSG00000163950.8	K562	ENCAB000BGB	RN045P	1	5	A01	B06	501	704	ENCBS540UNM	19.1043	7334919	6903780	1640213	0.237582	190368	0.883937	9219	439	C01	D08fixed	501	704	ENCBS943ICN	17.346	9986226	9350473	2354193	0.251773	519522	0.779321	11671	254	none	none	501	705	ENCBS540UNM	5.97863	17418314	16944895	1393530	0.0822389	1336827	0.0406902	157
227	ENCSR351PVI	SLTM	ENSG00000137776.12	HepG2	ENCAB526HXQ	A302-834A	1	5	A01	B06	506	705	ENCBS537ADD	16.4908	8901839	8428443	4388612	0.520691	1901743	0.566664	63633	4066	C01	D08fixed	506	705	ENCBS547JWV	13.9524	10647313	10216578	6463125	0.632612	4972810	0.230587	149612	10188	none	none	506	704	ENCBS547JWV	6.26191	14773960	14484978	6071071	0.419129	5952845	0.0194737	1319
256	ENCSR000SSH	SLTM	ENSG00000137776.12	K562	ENCAB526HXQ	A302-834A	1	5	A01	B06	501	702	ENCBS253VOZ	14.354	11458826	10903874	4144115	0.380059	2867342	0.308093	92915	4707	C01	D08fixed	501	702	ENCBS831COV	14.1894	13225225	12629533	5604451	0.443758	3658805	0.347161	121733	8439	none	none	501	703	ENCBS253VOZ	6.89475	18458869	17776313	4833848	0.271926	4722403	0.0230551	3546
344	ENCSR373ODC	SMNDC1	ENSG00000119953.8	HepG2	ENCAB616ASE	RN078PW	1	10	A01	B06	502	702	ENCBS548DJV	12.0544	6998215	6043924	1887910	0.312365	1837781	0.0265526	39774	846	C01	D08fixed	502	702	ENCBS859FFE	13.2314	9022605	7159191	2468977	0.344868	2201322	0.108407	63713	3103	none	none	502	701	ENCBS548DJV	8.20369	15695416	14679241	4083844	0.278205	4059248	0.00602276	355
445	ENCSR658IQB	SMNDC1	ENSG00000119953.8	K562	ENCAB616ASE	RN078PW	1	10	A03	G07	506	706	ENCBS318IMK	12.2486	21908292	18971935	5481050	0.288903	4548772	0.170091	116000	4982	A04	F05	506	706	ENCBS489LOC	11.9532	23358693	15474112	4325017	0.2795	3664431	0.152736	98838	4874	none	none	505	705	ENCBS318IMK	5.33404	19980146	19561953	4073390	0.20823	4034333	0.00958833	2517
302	ENCSR061EVO	SND1	ENSG00000197157.6	HepG2	ENCAB162GME	A302-883A	1	5	A03	G07	506	706	ENCBS861HMN	12.5533	13089188	11486159	4416001	0.384463	3598281	0.185172	80610	7463	A04	F05	506	706	ENCBS859FFE	13.5554	14064190	12223711	4847037	0.396527	3212825	0.337157	64308	10026	none	none	505	706	ENCBS861HMN	6.09748	15064521	14311562	3994970	0.279143	3922656	0.0181013	6989
316	ENCSR128VXC	SND1	ENSG00000197157.6	K562	ENCAB162GME	A302-883A	1	5	A01	B06	501	706	ENCBS831COV	12.7265	23635115	21679351	7937643	0.366138	6033608	0.239874	197002	6958	C01	D08fixed	501	706	ENCBS081NLE	12.4378	19979748	18529600	7146331	0.385671	5558817	0.222144	179772	4988	none	none	501	705	ENCBS831COV	8.44814	18566486	17731339	7032112	0.396592	6821883	0.0298956	4135
301	ENCSR989VIY	SRSF1	ENSG00000136450.8	HepG2	ENCAB962KAD	A302-052A	1	5	A01	B06	504	706	ENCBS861HMN	11.6194	12795953	11488850	6274776	0.546162	5655793	0.0986462	190567	1992	C01	D08fixed	504	706	ENCBS859FFE	13.2602	9852899	8893571	4883213	0.549072	4207771	0.138319	173821	3399	none	none	503	706	ENCBS861HMN	5.37489	12050271	11259045	2141554	0.190207	2110612	0.0144484	1781
312	ENCSR432XUP	SRSF1	ENSG00000136450.8	K562	ENCAB962KAD	A302-052A	1	5	A01	B06	501	704	ENCBS831COV	12.7892	8508574	7480046	3763045	0.503078	3297337	0.123758	112800	3734	C01	D08fixed	501	704	ENCBS081NLE	12.0318	15222069	13737315	6155334	0.448074	5345131	0.131626	171037	3406	none	none	501	703	ENCBS831COV	6.47774	20742241	19168260	3245956	0.16934	3129393	0.0359102	2155
209	ENCSR513NDD	SRSF7	ENSG00000115875.14	HepG2	ENCAB910DVS	RN079PW	1	5	A01	B06	503	702	ENCBS547JWV	14.4718	8359697	7694302	4139967	0.538056	2534171	0.387877	90196	1772	C01	D08fixed	503	702	ENCBS861HMN	15.5094	4342344	4048506	1895030	0.468081	1351325	0.286911	50490	862	none	none	504	702	ENCBS547JWV	7.40199	8541328	8343132	1753729	0.2102	1716659	0.0211378	438
376	ENCSR468FSW	SRSF7	ENSG00000115875.14	K562	ENCAB910DVS	RN079PW	1	10	A01	B06	502	702	ENCBS931MQO	9.79244	4296108	4156200	1885081	0.453559	1852915	0.0170635	71262	1076	C01	D08fixed	502	702	ENCBS489LOC	8.17534	9323870	8972483	2692178	0.300048	2649598	0.0158162	89211	475	none	none	501	701	ENCBS931MQO	5.12826	7689188	7611664	1194456	0.156924	1181660	0.0107128	480
216	ENCSR773KRC	SRSF9	ENSG00000111786.4	HepG2	ENCAB278ULX	RN081PW	1	5	C01	D08fixed	503	705	ENCBS547JWV	11.7196	9729748	9476682	3665487	0.38679	3085886	0.158124	128744	1774	A01	B06	503	705	ENCBS537ADD	13.048	7897853	7136397	3270998	0.458354	2405428	0.26462	98260	1156	none	none	504	706	ENCBS470TSC	3.34398	13097380	12675651	2061686	0.162649	1987780	0.0358474	678
730	ENCSR352STY	SSB	ENSG00000138385.11	HepG2	ENCAB214FIO	RN074PW	1	10	A04	F05	503	702	ENCBS575NGC	10.8367	43797053	43045316	7522067	0.174748	6629071	0.118717	167318	82	A03	G07	503	702	ENCBS074YUC	11.3833	39173906	38202364	6573796	0.172078	5575019	0.151933	120365	133	none	none	504	701	ENCBS575NGC	6.71472	23827717	23811941	2408957	0.101166	2371971	0.0153535	91
738	ENCSR356MSW	SSB	ENSG00000138385.11	K562	ENCAB214FIO	RN074PW	1	10	A03	G07	501	702	ENCBS505ILK	12.0179	16726402	15775570	3071378	0.194692	2721010	0.114075	15403	212	A01	B06	501	702	ENCBS039CVO	12.1106	16574068	16218724	2618177	0.161429	2323944	0.112381	14636	176	none	none	502	701	ENCBS505ILK	6.02696	24943271	24832288	2176404	0.0876441	2134081	0.0194463	163
593	ENCSR979EWD	STAU2	ENSG00000040341.13	HepG2	ENCAB995HZA	RN013P	1	10	A04	F05	503	706	ENCBS621TAB	12.5572	30014234	29170755	13196330	0.452382	11989590	0.0914451	410327	1708	A03	G07	503	706	ENCBS492SDY	13.6128	24085471	23262814	9927605	0.426759	7831119	0.211177	307209	1143	none	none	504	705	ENCBS621TAB	7.47179	18106543	17965463	5366452	0.298709	5253441	0.0210588	774
632x	ENCSR406OOZ	SUB1	ENSG00000113387.7	HepG2	ENCAB835QRD	A301-161A	1	10	X1A	X1B	506	703	ENCBS621TAB	19.46	24527640	22969123	7924610	0.345011	1096351	0.861652	80897	6088	X2A	X2B	506	703	ENCBS492SDY	18.2498	17045000	14243579	5643648	0.396224	1135524	0.798796	68942	7088	none	none	505	704	ENCBS621TAB	4.13925	24202414	24154769	2564594	0.106173	2528116	0.0142237	3405
652	ENCSR506UPY	SUGP2	ENSG00000064607.12	HepG2	ENCAB433XTU	A301-607A	1	10	A04	F05	503	706	ENCBS621TAB	12.5824	27323620	25538107	16009285	0.626878	13597407	0.150655	404905	20500	A03	G07	503	706	ENCBS074YUC	12.578	25629512	23364808	14156886	0.605906	12181340	0.139547	374134	17750	none	none	504	705	ENCBS621TAB	8.17097	26275685	26237440	9998568	0.38108	9754185	0.0244418	14681
663	ENCSR580OFI	SUPV3L1	ENSG00000156502.9	K562	ENCAB067CNB	A303-056A	1	10	A03	G07	501	702	ENCBS175JIH	21.2704	1724553	1574601	709149	0.450367	285114	0.597949	7842	5811	A04	F05	501	702	ENCBS505ILK	21.3195	3044320	2874850	1364275	0.474555	474555	0.652156	12502	7533	none	none	502	701	ENCBS175JIH	17.368	93343062	93135432	30269218	0.325002	18623263	0.384746	61
650	ENCSR580MFX	SUPV3L1	ENSG00000156502.9	HepG2	ENCAB067CNB	A303-056A	1	10	A04	F05	501	706	ENCBS621TAB	16.3056	16197640	15348738	6986232	0.455167	2901676	0.584658	92946	2168	A03	G07	501	706	ENCBS074YUC	17.1027	20563045	19514841	7292270	0.373678	1750901	0.759896	67369	1816	none	none	502	705	ENCBS621TAB	7.44819	20534927	20496771	7713700	0.376337	7525460	0.0244033	237
339	ENCSR568DZW	TAF15	ENSG00000270647.1	K562	ENCAB249IHJ	A300-308A	1	5	A04	F05	505	702	ENCBS931MQO	8.13421	9452151	8047432	4910780	0.610229	4866900	0.00893544	168728	1303	A03	G07	505	702	ENCBS253VOZ	8.92686	10475704	8658438	4978925	0.575037	4918019	0.0122328	166118	1160	none	none	505	701	ENCBS931MQO	5.29189	16966624	15657385	4957998	0.316656	4887463	0.0142265	561
388	ENCSR841EQA	TAF15	ENSG00000270647.1	HepG2	ENCAB249IHJ	A300-308A	1	10	A01	B06	506	701	ENCBS362ASG	9.37937	15788230	14473688	10559067	0.729535	10346654	0.0201166	371323	841	C01	D08fixed	506	701	ENCBS308ZPA	8.12873	16759607	14110920	9836349	0.697074	9688506	0.0150303	364617	2170	none	none	505	701	ENCBS362ASG	4.31145	16964663	16262485	6329218	0.389191	6284140	0.00712221	699
340	ENCSR584TCR	TARDBP	ENSG00000120948.11	K562	ENCAB057RGG	A303-223A	1	5	A01	B06	506	702	ENCBS931MQO	9.04697	6055251	4970620	2176378	0.437848	2161053	0.00704152	76401	7715	C01	D08fixed	506	702	ENCBS253VOZ	10.1492	7676967	6290039	2976377	0.473189	2942777	0.0112889	106956	9078	none	none	506	701	ENCBS931MQO	3.74714	8208241	7280935	1855398	0.25483	1823793	0.0170341	6822
617	ENCSR916SRV	TBRG4	ENSG00000136270.9	HepG2	ENCAB890JXZ	A301-392A	1	10	A04	F05	502	706	ENCBS621TAB	20.7147	17078916	16568415	7547365	0.455527	720990	0.904471	100664	29129	A03	G07	502	706	ENCBS492SDY	18.1392	20046871	19271860	7506309	0.389496	835333	0.888716	74160	5496	none	none	501	705	ENCBS621TAB	7.21899	24327470	24265172	5525408	0.227709	5422183	0.0186819	123
584	ENCSR506OTC	TBRG4	ENSG00000136270.9	K562	ENCAB890JXZ	A301-392A	1	10	A04	F05	504	704	ENCBS175JIH	17.335	28515904	27317385	8119630	0.297233	1893533	0.766796	111856	1798	A03	G07	504	704	ENCBS505ILK	15.7066	26251925	24645878	6552137	0.265851	3000406	0.542072	122697	1003	none	none	503	703	ENCBS175JIH	7.18942	26676256	26661108	5097500	0.191196	4966458	0.0257071	377
215	ENCSR623VEQ	TIA1	ENSG00000116001.11	HepG2	ENCAB000BGC	RN014P	1	5	A01	B06	503	704	ENCBS547JWV	11.4481	8295517	6745247	4525475	0.670913	4175597	0.077313	173752	1733	C01	D08fixed	503	704	ENCBS537ADD	11.0211	9938560	8671194	6210115	0.716178	5530634	0.109415	239199	4217	none	none	504	704	ENCBS751GYX	6.22032	11858168	11313263	1683861	0.14884	1628481	0.0328887	1706
285	ENCSR057DWB	TIA1	ENSG00000116001.11	K562	ENCAB000BGC	RN014P	1	5	A01	B06	504	705	ENCBS126AJR	10.1712	23576311	19433588	11669773	0.600495	8231550	0.294626	293098	7783	C01	D08fixed	504	705	ENCBS549CIX	9.00514	23474475	21383857	13180404	0.616372	9495293	0.27959	328656	7776	none	none	505	705	ENCBS126AJR	4.25957	80189761	70955742	6766184	0.0953578	6306697	0.0679093	5812
753	ENCSR322HHA	TIAL1	ENSG00000151923.13	HepG2	ENCAB050ZSG	RN059PW	1	10	X1A	X1B	505	706	ENCBS768GCL	13.4456	6513237	6055310	3999418	0.660481	3567227	0.108063	127832	3435	X2A	X2B	505	706	ENCBS575NGC	14.7892	7637634	6421847	3891089	0.605914	2760177	0.290642	98200	4109	none	none	506	705	ENCBS768GCL	6.78324	9902575	9888554	2427379	0.245474	2386538	0.0168251	2437
218	ENCSR314UMJ	TRA2A	ENSG00000164548.6	HepG2	ENCAB683DWW	A303-779A	1	5	C01	D08fixed	505	703	ENCBS533IVT	12.9946	3384669	3209650	1073618	0.334497	986404	0.0812337	29393	2008	A01	B06	505	703	ENCBS015PAC	8.70878	5236743	5069449	1786954	0.352495	1749414	0.0210078	59086	1566	none	none	506	701	ENCBS533IVT	1.45303	7403749	7225618	1980402	0.274081	1943820	0.018472	947
240	ENCSR365NVO	TRA2A	ENSG00000164548.6	K562	ENCAB683DWW	A303-779A	1	5	A01	B06	502	702	ENCBS774KGY	9.51171	16138854	15028443	3316619	0.220689	3174995	0.0427013	91105	3576	C01	D08fixed	502	702	ENCBS110VVJ	9.50975	12205196	11284699	2241791	0.198658	2137581	0.0464852	58691	1731	none	none	502	701	ENCBS774KGY	2.72429	15360561	14930081	2017659	0.135141	1967791	0.0247158	1731
503	ENCSR993FMY	TROVE2	ENSG00000116747.8	HepG2	ENCAB703EAU	A303-692A	1	10	A01	B06	505	702	ENCBS881CIF	11.9227	23335807	17705139	6418506	0.362522	5302278	0.173908	178267	381	C01	D08fixed	505	702	ENCBS308ZPA	10.5254	25571973	16774025	5163060	0.307801	4528265	0.122949	146660	2374	none	none	506	701	ENCBS881CIF	5.54799	25828290	21558457	9820398	0.455524	9660881	0.0162434	166
447	ENCSR539ZTS	TROVE2	ENSG00000116747.8	K562	ENCAB703EAU	A303-692A	1	10	A04	F05	502	703	ENCBS318IMK	12.9455	18614410	16688556	5950308	0.35655	4535274	0.237809	161468	620	A03	G07	502	703	ENCBS831COV	15.219	23700729	20813570	5458059	0.262236	3960012	0.274465	121865	947	none	none	501	704	ENCBS318IMK	5.66313	23907784	23462342	8501729	0.362356	8339491	0.0190829	491
282	ENCSR328LLU	U2AF1	ENSG00000160201.7	HepG2	ENCAB298WVV	A302-079A	1	5	A04	F05	501	706	ENCBS357UNN	10.758	17467322	15859881	8284036	0.522326	7508852	0.0935756	267817	1595	A01	B06	501	706	ENCBS012DTZ	10.8757	13183742	12540244	6420864	0.512021	5920545	0.0779208	207353	1887	none	none	501	703	ENCBS357UNN	2.23039	17827791	17295602	3802719	0.219866	3709245	0.0245808	1039
244	ENCSR862QCH	U2AF1	ENSG00000160201.7	K562	ENCAB298WVV	A302-079A	1	5	A01	B06	502	706	ENCBS652YOG	12.0863	11979573	11079795	3375219	0.304628	2665110	0.210389	105266	2238	C01	D08fixed	502	706	ENCBS152EMG	12.0452	10112541	9539829	2147466	0.225105	1815346	0.154657	70148	1995	none	none	502	705	ENCBS152EMG	2.94805	19349175	18874685	2262334	0.119861	2200853	0.0271759	1230
272	ENCSR202BFN	U2AF2	ENSG00000063244.8	HepG2	ENCAB511TCT	A303-665A	1	5	A01	B06	504	704	ENCBS836LJE	9.18942	10536763	9936031	7171885	0.721806	7036968	0.0188119	253233	17707	A03	G07	504	704	ENCBS405FLI	9.98822	8831751	7492580	4884858	0.651959	4772689	0.0229626	181518	15393	none	none	504	703	ENCBS836LJE	3.77399	19536752	19067102	9319210	0.488759	9175629	0.015407	10584
242	ENCSR893RAV	U2AF2	ENSG00000063244.8	K562	ENCAB511TCT	A303-665A	1	5	A01	B06	502	704	ENCBS865VEQ	11.1129	11771658	10620666	5339899	0.502784	4718540	0.116362	162719	4942	C01	D08fixed	502	704	ENCBS666SJB	10.9385	13872514	12295851	7745264	0.629909	6936305	0.104446	235306	5302	none	none	502	703	ENCBS865VEQ	4.7523	12925787	12552158	1945126	0.154963	1896798	0.0248457	3645
629	ENCSR490IEE	UCHL5	ENSG00000116750.9	HepG2	ENCAB421XHI	A304-099A	1	10	A04	F05	506	706	ENCBS621TAB	9.98822	36216462	34687544	14797126	0.426583	14066149	0.0493999	292537	2448	A03	G07	506	706	ENCBS492SDY	11.1003	21197635	20234440	9567513	0.472833	8771188	0.0832322	215748	3745	none	none	505	705	ENCBS621TAB	6.50388	11207574	11138516	2826737	0.25378	2783877	0.0151624	2105
610	ENCSR349KMG	UCHL5	ENSG00000116750.9	K562	ENCAB421XHI	A304-099A	1	10	A01	B06	501	704	ENCBS175JIH	16.1498	32053701	31307872	12920107	0.412679	6835921	0.470908	207452	21277	C01	D08fixed	501	704	ENCBS505ILK	15.6765	57797570	56467017	21188632	0.375239	9621158	0.545928	252068	25980	none	none	502	703	ENCBS175JIH	9.58488	35616356	35008903	10212825	0.291721	9759517	0.0443862	17995
726	ENCSR539BEV	UPF1	ENSG00000005007.8	HepG2	ENCAB730BOO	RN108PW	1	10	A01	B06	503	703	ENCBS074YUC	14.3281	10023868	9842431	4052739	0.411762	3143978	0.224234	58148	12249	C01	D08fixed	503	703	ENCBS575NGC	13.4344	10140828	10018642	2765731	0.276058	2286735	0.17319	43031	11345	none	none	504	704	ENCBS074YUC	8.22225	8809120	8790959	2400402	0.273053	2357114	0.0180336	9600
465	ENCSR456ASB	UPF1	ENSG00000005007.8	K562	ENCAB730BOO	RN108PW	1	10	A03	G07	506	703	ENCBS517UIR	15.1928	12279623	11403370	7142146	0.626319	3572446	0.499808	82640	16828	A04	F05	506	703	ENCBS318IMK	16.027	12553365	11902638	7533837	0.632955	4287725	0.430871	105006	16467	none	none	505	704	ENCBS517UIR	5.50388	14444795	14269321	5826296	0.408309	5756908	0.0119095	13452
621	ENCSR488JKQ	UTP18	ENSG00000011260.9	HepG2	ENCAB362LIJ	A301-551A	1	10	A04	F05	504	706	ENCBS621TAB	14.353	24765204	24231203	2458755	0.101471	1458605	0.406771	40280	1077	A03	G07	504	706	ENCBS492SDY	13.7447	26505064	25757811	2359021	0.0915847	1594881	0.323923	39592	929	none	none	503	705	ENCBS621TAB	6.02696	22668841	22589649	6895555	0.305253	6780886	0.0166294	45
686	ENCSR964VOX	UTP18	ENSG00000011260.9	K562	ENCAB362LIJ	A301-551A	1	10	A03	G07	505	702	ENCBS505ILK	14.6556	28859922	27746022	2006924	0.072332	942352	0.53045	25117	704	A04	F05	505	702	ENCBS039CVO	15.1787	27614098	26836037	2220886	0.0827576	1069936	0.518239	29896	1010	none	none	506	701	ENCBS505ILK	7.52376	28328504	28312091	3863380	0.136457	3758836	0.0270602	134
475	ENCSR734ZHL	UTP3	ENSG00000132467.2	K562	ENCAB872CCU	A302-067A	1	10	A03	G07	506	705	ENCBS318IMK	20.1985	31460794	26409219	3104016	0.117535	515703	0.833859	77281	44672	A04	F05	506	705	ENCBS517UIR	22.857	15723467	13284106	1499815	0.112903	264061	0.823938	40259	35504	none	none	505	706	ENCBS318IMK	6.1106	33051406	32919558	9730819	0.295594	9538184	0.0197964	19
685	ENCSR202HKN	WDR3	ENSG00000065183.11	K562	ENCAB768ADR	A301-553A	1	10	A03	G07	506	702	ENCBS505ILK	16.0544	21633783	20770877	2671194	0.128603	832470	0.688353	33505	3508	A04	F05	506	702	ENCBS039CVO	14.9039	17350529	16957005	1794187	0.105808	699824	0.609949	13077	829	none	none	505	701	ENCBS505ILK	9.68474	18917373	18826751	6181319	0.328326	6037920	0.0231988	29
602	ENCSR085JPB	WDR43	ENSG00000163811.7	HepG2	ENCAB350LKS	A302-478A	1	10	A04	F05	501	704	ENCBS881CIF	15.3115	20901032	20153002	3225392	0.160045	1774736	0.449761	56504	594	A03	G07	501	704	ENCBS492SDY	14.7389	20883622	19764047	2689567	0.136084	1768511	0.342455	53888	695	none	none	502	703	ENCBS881CIF	7.6133	7574334	7548903	3224546	0.427154	3161653	0.0195045	196
517	ENCSR349CMI	WDR43	ENSG00000163811.7	K562	ENCAB350LKS	A302-478A	1	10	A01	B06	501	704	ENCBS517UIR	15.888	20672868	19670519	2572695	0.130789	815182	0.683141	30218	2615	C01	D08fixed	501	704	ENCBS318IMK	14.9269	22384271	21481557	3276806	0.15254	1491460	0.544843	49756	1902	none	none	502	703	ENCBS517UIR	9.69211	19066772	18596023	6272747	0.337317	6014639	0.0411475	141
416	ENCSR038JME	WRN	ENSG00000165392.5	K562	ENCAB362RRM	GTX101081	39812	10	A01	B06	504	703	ENCBS931MQO	17.5824	14012992	12697565	3128452	0.246382	1449039	0.536819	47740	1870	C01	D08fixed	504	703	ENCBS489LOC	19.346	11900744	10287410	2474748	0.240561	1136022	0.540954	52484	7571	none	none	505	704	ENCBS931MQO	10.5739	29075235	25843711	10200199	0.394688	9074475	0.110363	128
655	ENCSR921SXC	XPO5	ENSG00000124571.13	HepG2	ENCAB769WTH	A303-991A	1	10	A04	F05	505	706	ENCBS621TAB	15.6847	25190358	24064721	9513468	0.395328	4034002	0.575969	131648	7031	A03	G07	505	706	ENCBS074YUC	15.2148	22684138	21328598	7590452	0.355881	3511343	0.5374	121274	7242	none	none	506	705	ENCBS621TAB	8.29189	29252569	29120569	9697438	0.33301	9441275	0.0264155	4779
311	ENCSR571ROL	XRCC6	ENSG00000196419.8	HepG2	ENCAB462RZD	A302-624A	1	5	A01	B06	502	705	ENCBS861HMN	10.8948	13512692	12233638	4405610	0.360123	4180656	0.0510608	126840	396	C01	D08fixed	502	705	ENCBS859FFE	11.0808	9824433	8582546	2160583	0.251741	1995912	0.076216	54311	654	none	none	502	706	ENCBS859FFE	8.50804	19348632	18152153	3414667	0.188114	3287414	0.0372666	95
480	ENCSR258QKO	XRCC6	ENSG00000196419.8	K562	ENCAB462RZD	A302-624A	1	10	A01	B06	502	702	ENCBS318IMK	13.802	35350678	34899035	7742068	0.221842	4368821	0.435704	166687	2161	C01	D08fixed	502	702	ENCBS175JIH	13.774	31527164	31110048	6436256	0.206887	3207070	0.501718	119125	2302	none	none	501	701	ENCBS318IMK	7.2681	31634980	31576066	9978382	0.316011	9609676	0.0369505	854
235x4000	ENCSR655NZA	XRN2	ENSG00000088930.6	HepG2	ENCAB995BMT	A301-103A	1	5	A04	F05	503	705	ENCBS547JWV	13.237	22331562	20878985	9367155	0.44864	7741223	0.173578	308516	3167	A03	G07	503	705	ENCBS948WDK	14.0452	19727297	16724462	3192013	0.190859	2413583	0.243868	100058	14804	none	none	503	706	ENCBS547JWV	5.44819	26567312	26439373	8654576	0.327337	8368138	0.0330967	1664
245	ENCSR657TZB	XRN2	ENSG00000088930.6	K562	ENCAB995BMT	A301-103A	1	5	A01	B06	504	701	ENCBS263GNB	12.2075	10816225	10271177	3455834	0.336459	2954548	0.145055	105468	2166	C01	D08fixed	504	701	ENCBS629DNR	12.5393	7330048	6974582	2582337	0.37025	2333909	0.0962028	83496	4525	none	none	503	706	ENCBS263GNB	5.47127	13808829	13514767	3652888	0.270289	3600591	0.0143166	1510
729	ENCSR735HOK	YBX3	ENSG00000060138.8	HepG2	ENCAB021IRD	A303-070A	1	10	A04	F05	504	702	ENCBS575NGC	12.036	31719172	31170160	11168186	0.358297	9811444	0.121483	170436	2134	A03	G07	504	702	ENCBS074YUC	11.1392	35882176	34697090	15753841	0.454039	13965507	0.113517	199576	3014	none	none	503	701	ENCBS575NGC	7.88904	29157720	29146725	3273660	0.112317	3218776	0.0167653	2116
551	ENCSR529FKI	YBX3	ENSG00000060138.8	K562	ENCAB021IRD	A303-070A	1	10	X1A	X1B	506	706	ENCBS175JIH	12.2093	25128387	23942098	14073150	0.587799	9496345	0.325215	200916	19222	X2A	X2B	506	706	ENCBS505ILK	11.5889	22219075	20250446	11378900	0.561909	9762277	0.142072	199870	20624	none	none	505	705	ENCBS175JIH	5.88118	26219132	26158170	4875780	0.186396	4787314	0.018144	18359
367	ENCSR867ZVK	YWHAG	ENSG00000170027.5	K562	ENCAB760OWH	GTX113298	40128	10	A04	F05	504	702	ENCBS489LOC	12.1183	12980700	11350607	2900289	0.255518	2628726	0.0936331	67285	1668	A03	G07	504	702	ENCBS931MQO	11.265	11564868	8655532	2400501	0.277337	2238599	0.0674451	54142	1372	none	none	504	701	ENCBS489LOC	4.19134	16570813	15966829	2222799	0.139214	2204331	0.00830844	777
641	ENCSR907GUB	ZC3H11A	ENSG00000058673.11	HepG2	ENCAB686PBA	A301-524A	1	10	A04	F05	505	702	ENCBS621TAB	15.8797	25542869	23141455	14261624	0.61628	7918289	0.444783	283030	1440	A03	G07	505	702	ENCBS074YUC	14.433	24110008	21368727	13472592	0.630482	9012477	0.331051	295224	1866	none	none	506	701	ENCBS621TAB	8.34697	21378264	20707736	7950345	0.383931	7750708	0.0251105	1162
684	ENCSR712IAG	ZC3H11A	ENSG00000058673.11	K562	ENCAB686PBA	A301-524A	1	10	A03	G07	503	702	ENCBS505ILK	17.6341	18181267	17094826	7965130	0.465938	1594570	0.799806	86003	5061	A04	F05	503	702	ENCBS039CVO	15.6921	25577924	24610849	9506418	0.386269	3493191	0.632544	135552	3750	none	none	504	701	ENCBS505ILK	9.6605	26153876	26115641	5756802	0.220435	5535262	0.0384832	1270
683	ENCSR181NRW	ZC3H8	ENSG00000144161.8	K562	ENCAB192ZJZ	A303-089A	1	10	A03	G07	504	702	ENCBS505ILK	17.2998	15301971	14516707	2357065	0.162369	576773	0.7553	32735	350	A04	F05	504	702	ENCBS039CVO	16.6058	23910926	22891593	4038093	0.176401	1156187	0.71368	51487	390	none	none	503	701	ENCBS505ILK	8.35706	19523233	19486354	988233	0.0507141	965507	0.0229966	259
570	ENCSR657TZZ	ZNF622	ENSG00000173545.4	K562	ENCAB041OEQ	A304-075A	1	10	A04	F05	502	704	ENCBS175JIH	14.8611	33230988	32379495	15773791	0.487154	6345488	0.59772	198311	18931	A03	G07	502	704	ENCBS517UIR	13.8812	17342685	16532004	8892379	0.537889	6129220	0.310733	162602	18803	none	none	501	703	ENCBS175JIH	9.31209	35964413	35934508	8675602	0.241428	8220074	0.0525068	14941
743	ENCSR685AUR	ZNF800	ENSG00000048405.5	HepG2	ENCAB214KLU	A303-283A	1	10	A01	B06	506	704	ENCBS575NGC	13.6269	20712920	20415167	4214592	0.206444	3281478	0.221401	102873	7354	C01	D08fixed	506	704	ENCBS768GCL	14.2426	12285553	12115761	3339946	0.27567	2267003	0.321246	75912	7559	none	none	505	703	ENCBS575NGC	9.69211	17335814	17263098	4346969	0.251807	4217434	0.0297989	2896
737	ENCSR586DGV	ZNF800	ENSG00000048405.5	K562	ENCAB214KLU	A303-283A	1	10	A03	G07	502	702	ENCBS505ILK	12.3571	18328653	17069550	1733214	0.101538	1525583	0.119795	45898	4029	A01	B06	502	702	ENCBS039CVO	11.5238	29672954	29349542	2467565	0.0840751	2198893	0.108881	64764	5742	none	none	501	701	ENCBS505ILK	9.22086	30828250	30559275	4245986	0.138943	3985028	0.0614599	2424
548	ENCSR663NRA	ZRANB2	ENSG00000132485.8	K562	ENCAB099IOB	A301-029A	1	10	X1A	X1B	501	702	ENCBS175JIH	17.1887	27563544	21506299	7181231	0.333913	873122	0.878416	57332	3203	X2A	X2B	501	702	ENCBS505ILK	14.8148	24645675	23271928	3891540	0.16722	1951347	0.498567	75481	4984	none	none	502	701	ENCBS175JIH	7.1235	22682632	22647199	4015593	0.177311	3933258	0.0205038	368
[truncated: 16 more columns]
