# Supplementary material for: A large-scale binding and functional map of human RNA-binding proteins
Source: Nature. 2020 Jul 29;583(7818):711–9. doi: 10.1038/s41586-020-2077-3 (PMC7410833; doi:10.1038/s41586-020-2077-3)
Supplement: Supplementary file 7 — Supplementary Data 5 Summary information for RNA-seq experiments. Contains summary information for RBP knockdown/RNA-seq experiments, including number of differentially expressed genes and alternative splicing events. [file 41586_2020_2077_MOESM7_ESM.xlsx]

## Sheet: HepG2
										Number of significant alternative splicing events
RBP	Alias	Cell line	Knockdown ENCODE accession ID	Control ENCODE accession ID	Number of reads (Knockdown Rep1)	Number of reads (Knockdown Rep2)	Number of reads (Control Rep1)	Number of reads (Control Rep2)	Number of significant differentially expressed genes	SE	MXE	A5SS	A3SS	RI	TANDEMUTR
AARS	AARS	HepG2	ENCSR547NWD	ENCSR856ZRV	48525166	66356740	39002262	38203806	153	13	0	0	0	1	7
AATF	AATF	HepG2	ENCSR424YSV	ENCSR003EKR	37243188	39461602	50191848	45078874	1005	11	2	0	1	1	13
ABCF1	ABCF1	HepG2	ENCSR610VTA	ENCSR067GHD	153875678	53455030	33480268	56141062	1885	96	32	8	2	10	8
ACO1	ACO1	HepG2	ENCSR511SYK	ENCSR538QOG	51273880	52874016	46505000	46997462	3669	181	25	5	9	29	33
ADAR	ADAR	HepG2	ENCSR104OLN	ENCSR305XWT	35716330	36197374	39668614	38738870	1258	23	5	2	2	6	22
AGGF1	AGGF1	HepG2	ENCSR437GYG	ENCSR853AOV	51648774	30783604	109858404	29673470	10	2	11	0	2	3	19
AKAP1	AKAP1	HepG2	ENCSR016IDR	ENCSR237YZT	61155640	61697330	60137220	63604240	5905	612	75	46	36	102	58
AKAP8	AKAP8	HepG2	ENCSR958KSY	ENCSR246RRQ	70107708	51312160	53439534	59722386	1167	74	12	3	2	13	10
AKAP8L	AKAP8L	HepG2	ENCSR807ODB	ENCSR538QOG	49555116	51651412	46505000	46997462	2020	117	2	1	3	3	16
APOBEC3C	APOBEC3C	HepG2	ENCSR012DAF	ENCSR279HMU	38190234	44903092	39824716	39852406	176	45	22	0	3	1	31
ASCC1	ASCC1	HepG2	ENCSR193FFA	ENCSR237YZT	53990348	56801766	60137220	63604240	2684	170	29	4	18	29	44
ATP5C1	ATP5C1	HepG2	ENCSR713OLV	ENCSR067GHD	107753000	65732026	33480268	56141062	243	17	6	0	4	1	11
AUH	AUH	HepG2	ENCSR409CSO	ENCSR997HCQ	58680552	80488190	61384652	78346748	2692	159	18	10	6	43	8
BCCIP	BCCIP	HepG2	ENCSR570CWH	ENCSR856ZRV	57221800	55265854	39002262	38203806	2118	82	145	20	7	79	867
BCLAF1	BCLAF1	HepG2	ENCSR481AYC	ENCSR856ZRV	58173074	42057950	39002262	38203806	2342	118	20	4	3	10	11
BOP1	BOP1	HepG2	ENCSR925SYZ	ENCSR264TUE	57540438	56208650	55774066	61280570	4455	528	248	44	37	133	254
BUD13	BUD13	HepG2	ENCSR382QKD	ENCSR067GHD	49752012	65049402	33480268	56141062	474	8	5	1	1	2	37
CALR	CALR	HepG2	ENCSR040WAK	ENCSR364GRM	51952008	43149564	69925596	53627064	2431	46	11	1	4	1	19
CCAR1	CCAR1	HepG2	ENCSR081IAO	ENCSR135LXL	61425794	63050504	64583990	64841818	1623	354	34	9	14	83	28
CDC40	CDC40	HepG2	ENCSR278NFF	ENCSR481WJH	51666482	63434862	48453550	52433094	63	78	13	2	15	25	20
CEBPZ	CEBPZ	HepG2	ENCSR929PXS	ENCSR067GHD	46133072	55262186	33480268	56141062	4	1	2	0	0	0	6
CIRBP	CIRBP	HepG2	ENCSR230ORC	ENCSR237YZT	57599382	53071428	60137220	63604240	2734	244	21	11	21	19	67
CKAP4	CKAP4	HepG2	ENCSR269SJB	ENCSR538QOG	53899174	52667136	46505000	46997462	3355	432	44	41	67	429	16
CNOT7	CNOT7	HepG2	ENCSR274KWA	ENCSR279HMU	42976768	46214288	39824716	39852406	3289	348	57	13	15	66	40
CPSF6	CPSF6	HepG2	ENCSR676EKU	ENCSR264TUE	55225052	42978306	55774066	61280570	3518	402	100	21	38	66	137
CPSF7	CPSF7	HepG2	ENCSR594DNW	ENCSR067GHD	69749620	83432968	33480268	56141062	820	37	5	1	2	6	28
YBX3	CSDA	HepG2	ENCSR494VSD	ENCSR305XWT	40048218	34647054	39668614	38738870	662	36	6	2	9	3	30
CSTF2	CSTF2	HepG2	ENCSR815JDY	ENCSR856ZRV	20985110	23624028	39002262	38203806	1083	22	1	0	0	2	2
CSTF2T	CSTF2T	HepG2	ENCSR914WQV	ENCSR003EKR	40283222	40370956	50191848	45078874	500	2	10	0	1	0	71
CELF1	CUGBP1	HepG2	ENCSR695XOD	ENCSR042QTH	46983002	48695884	93841724	47678806	3365	202	45	6	12	45	45
DAZAP1	DAZAP1	HepG2	ENCSR220TBR	ENCSR042QTH	48830510	57285570	93841724	47678806	1746	115	20	1	3	5	28
DDX1	DDX1	HepG2	ENCSR070LJO	ENCSR305XWT	38460476	32314472	39668614	38738870	1314	3	3	0	0	2	18
DDX19B	DDX19B	HepG2	ENCSR312SFA	ENCSR538QOG	42148382	46399986	46505000	46997462	448	131	21	14	2	42	0
DDX21	DDX21	HepG2	ENCSR485ZTC	ENCSR003EKR	44501520	41953800	50191848	45078874	3413	167	6	2	6	28	10
DDX24	DDX24	HepG2	ENCSR300IEW	ENCSR003EKR	51580840	47654182	50191848	45078874	1731	13	20	2	1	7	30
DDX27	DDX27	HepG2	ENCSR210RWL	ENCSR856ZRV	32070652	78326060	39002262	38203806	720	34	45	0	1	10	311
DDX28	DDX28	HepG2	ENCSR222CSF	ENCSR856ZRV	23733542	48123570	39002262	38203806	376	12	24	0	1	10	92
DDX3X	DDX3X	HepG2	ENCSR637JLM	ENCSR237YZT	62779740	66425620	60137220	63604240	4293	458	99	26	15	52	122
DDX47	DDX47	HepG2	ENCSR388CNS	ENCSR968BBQ	66025514	60282258	62916310	67069098	351	44	23	0	1	12	10
DDX5	DDX5	HepG2	ENCSR808FBR	ENCSR776SXA	53508042	59076030	54356434	54901516	293	127	30	2	5	7	36
DDX52	DDX52	HepG2	ENCSR913ZWR	ENCSR689PHN	39885002	44433528	25718096	28523716	3271	11	27	0	3	2	139
DDX55	DDX55	HepG2	ENCSR964YTW	ENCSR856ZRV	54818534	59006546	39002262	38203806	1743	193	288	13	18	35	1134
DDX59	DDX59	HepG2	ENCSR598GKQ	ENCSR264TUE	60723360	62600136	55774066	61280570	1168	331	58	19	16	35	41
DDX6	DDX6	HepG2	ENCSR147ZBD	ENCSR237YZT	61526386	67065422	60137220	63604240	4528	371	85	31	26	55	194
DHX30	DHX30	HepG2	ENCSR853PBF	ENCSR305XWT	35053814	36183890	39668614	38738870	1202	56	14	0	1	16	16
DKC1	DKC1	HepG2	ENCSR118KUN	ENCSR538QOG	50537178	53053702	46505000	46997462	2919	139	16	6	9	23	8
DNAJC2	DNAJC2	HepG2	ENCSR004OSI	ENCSR305XWT	31821458	34596372	39668614	38738870	2576	110	57	5	4	26	270
DNAJC21	DNAJC21	HepG2	ENCSR385KOY	ENCSR305XWT	33885320	35894688	39668614	38738870	2524	102	43	1	2	13	142
DROSHA	DROSHA	HepG2	ENCSR991XFO	ENCSR481WJH	52218800	53016626	48453550	52433094	1	34	53	4	5	19	43
EEF2	EEF2	HepG2	ENCSR477TRX	ENCSR689PHN	56078698	63976318	25718096	28523716	1790	140	101	16	17	56	195
EFTUD2	EFTUD2	HepG2	ENCSR620OKS	ENCSR689PHN	43673874	43721124	25718096	28523716	879	113	20	7	9	46	27
AGO1	EIF2C1	HepG2	ENCSR533HXS	ENCSR003EKR	46279474	42234552	50191848	45078874	1000	31	15	3	1	1	30
EIF2S1	EIF2S1	HepG2	ENCSR861ENA	ENCSR237YZT	54833562	60978934	60137220	63604240	4698	382	77	30	27	319	220
EIF2S2	EIF2S2	HepG2	ENCSR110HAA	ENCSR067GHD	63652372	47708122	33480268	56141062	545	107	26	5	6	3	11
EIF3D	EIF3D	HepG2	ENCSR788HVK	ENCSR689PHN	71571140	25668288	25718096	28523716	1905	139	19	4	11	19	8
EIF3G	EIF3G	HepG2	ENCSR778AJO	ENCSR003EKR	44267754	40541484	50191848	45078874	810	11	2	7	2	7	27
EIF3H	EIF3H	HepG2	ENCSR964YLV	ENCSR853AOV	63338010	53029950	109858404	29673470	73	12	17	1	2	0	19
EIF4A3	EIF4A3	HepG2	ENCSR957EEG	ENCSR237YZT	69691772	56643880	60137220	63604240	4141	1058	216	108	89	358	104
EIF4B	EIF4B	HepG2	ENCSR313CHR	ENCSR237YZT	59309030	60601594	60137220	63604240	3766	437	44	23	20	187	89
EIF4G1	EIF4G1	HepG2	ENCSR509LIV	ENCSR042QTH	49289332	59928064	93841724	47678806	1620	90	17	4	5	19	33
EIF4G2	EIF4G2	HepG2	ENCSR152MON	ENCSR042QTH	50706318	52894990	93841724	47678806	2101	83	60	6	15	27	79
ESF1	ESF1	HepG2	ENCSR060IWW	ENCSR067GHD	67797110	75875320	33480268	56141062	926	62	14	2	2	3	41
ETF1	ETF1	HepG2	ENCSR840QOH	ENCSR997HCQ	109766268	58755172	61384652	78346748	3702	492	60	42	23	126	13
EWSR1	EWSR1	HepG2	ENCSR532ZPP	ENCSR538QOG	50958662	47085196	46505000	46997462	1795	598	57	26	12	67	12
EXOSC5	EXOSC5	HepG2	ENCSR284SZO	ENCSR521WAI	48373086	38348528	32564916	38935644	23	0	2	0	0	0	16
EXOSC9	EXOSC9	HepG2	ENCSR597IYB	ENCSR003EKR	39083582	41851086	50191848	45078874	79	40	5	1	0	17	15
FAM120A	FAM120A	HepG2	ENCSR047VPW	ENCSR689PHN	36636040	32815902	25718096	28523716	412	44	10	0	3	8	41
FASTKD1	FASTKD1	HepG2	ENCSR728BOL	ENCSR279HMU	41222846	45288676	39824716	39852406	36	1	0	1	0	1	1
FASTKD2	FASTKD2	HepG2	ENCSR716WZH	ENCSR003EKR	48050148	43058420	50191848	45078874	703	15	9	0	1	2	19
FIP1L1	FIP1L1	HepG2	ENCSR116QBU	ENCSR067GHD	63010044	144045872	33480268	56141062	3109	314	42	5	9	9	36
FKBP4	FKBP4	HepG2	ENCSR639LKS	ENCSR856ZRV	29294848	58280990	39002262	38203806	585	6	1	0	0	3	19
FMR1	FMR1	HepG2	ENCSR905HID	ENCSR042QTH	39876878	50811210	93841724	47678806	132	12	18	1	0	4	28
FTO	FTO	HepG2	ENCSR389HFU	ENCSR264TUE	58271678	50954210	55774066	61280570	1712	483	236	53	20	184	233
FUBP3	FUBP3	HepG2	ENCSR755KOM	ENCSR376RJN	48160122	52074162	33387118	46105084	2178	118	41	23	21	258	46
FUS	FUS	HepG2	ENCSR927JXU	ENCSR003EKR	46656236	47950850	50191848	45078874	1183	144	34	3	3	16	245
FXR1	FXR1	HepG2	ENCSR009PPI	ENCSR237YZT	59384788	51583208	60137220	63604240	3426	214	84	15	10	116	241
G3BP1	G3BP1	HepG2	ENCSR074UZM	ENCSR237YZT	50557338	49598898	60137220	63604240	3859	391	72	20	26	269	200
G3BP2	G3BP2	HepG2	ENCSR945UYL	ENCSR237YZT	64684304	69982068	60137220	63604240	1882	240	20	13	19	179	31
GEMIN5	GEMIN5	HepG2	ENCSR771QMJ	ENCSR689PHN	41049470	23777330	25718096	28523716	1811	108	139	9	6	24	462
GNB2L1	GNB2L1	HepG2	ENCSR116YMU	ENCSR674KEK	33689326	52413968	27613524	48636570	1276	47	13	0	1	10	9
GPKOW	GPKOW	HepG2	ENCSR968YWY	ENCSR264TUE	53222742	53137392	55774066	61280570	4137	427	76	34	32	101	31
GRSF1	GRSF1	HepG2	ENCSR674KDQ	ENCSR279HMU	41998370	42537864	39824716	39852406	1065	63	4	5	5	13	23
GRWD1	GRWD1	HepG2	ENCSR850FEH	ENCSR674KEK	38591150	40979010	27613524	48636570	44	18	3	0	0	0	9
GTF2F1	GTF2F1	HepG2	ENCSR295XKC	ENCSR491FOC	42677780	46733192	32801842	37186474	212	16	3	0	0	4	9
HDGF	HDGF	HepG2	ENCSR634KHL	ENCSR538QOG	47004036	53075274	46505000	46997462	831	51	8	2	6	7	5
HLTF	HLTF	HepG2	ENCSR010ZMZ	ENCSR491FOC	48452180	44885740	32801842	37186474	538	36	35	4	5	14	105
HNRNPA0	HNRNPA0	HepG2	ENCSR720BPO	ENCSR279HMU	39858828	38947652	39824716	39852406	376	23	29	3	2	4	148
HNRNPA1	HNRNPA1	HepG2	ENCSR182DAW	ENCSR305XWT	37338530	31449114	39668614	38738870	3958	193	32	16	14	60	39
HNRNPA2B1	HNRNPA2B1	HepG2	ENCSR769GES	ENCSR042QTH	43248204	48809946	93841724	47678806	1150	20	11	2	0	4	20
HNRNPAB	HNRNPAB	HepG2	ENCSR354XQY	ENCSR279HMU	37687400	36573754	39824716	39852406	288	15	11	1	2	1	97
HNRNPC	HNRNPC	HepG2	ENCSR052IYH	ENCSR305XWT	40455870	41517392	39668614	38738870	3443	1031	170	23	32	84	95
HNRNPD	HNRNPD	HepG2	ENCSR660MZN	ENCSR279HMU	39471946	38242602	39824716	39852406	191	78	4	2	6	10	6
HNRNPF	HNRNPF	HepG2	ENCSR599NNK	ENCSR105NML	45651000	47786732	36607208	80109956	2561	148	63	15	0	35	36
HNRNPK	HNRNPK	HepG2	ENCSR853ZJS	ENCSR237YZT	65579332	64241016	60137220	63604240	3231	1596	241	112	144	468	115
HNRNPL	HNRNPL	HepG2	ENCSR155BMF	ENCSR042QTH	42016602	47693432	93841724	47678806	2291	538	172	21	27	54	273
HNRNPLL	HNRNPLL	HepG2	ENCSR490DYI	ENCSR264TUE	58515028	56268770	55774066	61280570	4124	463	83	12	35	75	42
HNRNPM	HNRNPM	HepG2	ENCSR995JMS	ENCSR067GHD	39352936	44431348	33480268	56141062	1361	253	43	5	9	15	1
HNRNPU	HNRNPU	HepG2	ENCSR308IKH	ENCSR305XWT	43365108	36157098	39668614	38738870	3314	845	169	32	35	81	145
HNRNPUL1	HNRNPUL1	HepG2	ENCSR689ZJC	ENCSR104ABF	62201008	52972050	40153388	48307038	8	168	283	31	22	59	427
HSPD1	HSPD1	HepG2	ENCSR243IGA	ENCSR246RRQ	80348586	64799900	53439534	59722386	663	136	26	9	12	36	19
IGF2BP1	IGF2BP1	HepG2	ENCSR268XHM	ENCSR105NML	42582540	46493710	36607208	80109956	2885	35	31	3	0	7	87
IGF2BP2	IGF2BP2	HepG2	ENCSR478FJK	ENCSR237YZT	53062160	64568764	60137220	63604240	3650	285	41	25	15	116	80
IGF2BP3	IGF2BP3	HepG2	ENCSR710NWE	ENCSR237YZT	62361868	36872708	60137220	63604240	1985	442	68	28	21	202	54
ILF2	ILF2	HepG2	ENCSR366FFV	ENCSR305XWT	55194038	36448144	39668614	38738870	1743	184	41	11	8	22	100
ILF3	ILF3	HepG2	ENCSR942MBU	ENCSR279HMU	51927000	46115744	39824716	39852406	475	137	41	4	3	15	121
KHDRBS1	KHDRBS1	HepG2	ENCSR784FTX	ENCSR279HMU	47805680	45048152	39824716	39852406	621	102	60	1	6	13	197
KHSRP	KHSRP	HepG2	ENCSR850CKU	ENCSR237YZT	67200122	60219716	60137220	63604240	1501	224	42	15	20	205	75
CCAR2	KIAA1967	HepG2	ENCSR237IWZ	ENCSR674KEK	30084128	39152834	27613524	48636570	104	8	2	0	2	2	4
KIF1C	KIF1C	HepG2	ENCSR182GKG	ENCSR538QOG	46363766	47965868	46505000	46997462	550	43	6	5	5	3	40
KRR1	KRR1	HepG2	ENCSR542ESY	ENCSR246RRQ	59844760	79850168	53439534	59722386	670	152	79	5	5	28	78
LARP4	LARP4	HepG2	ENCSR744PAQ	ENCSR135LXL	88767090	68779654	64583990	64841818	2400	342	114	18	12	84	184
LARP7	LARP7	HepG2	ENCSR624FBY	ENCSR674KEK	38060418	42735836	27613524	48636570	786	29	18	0	10	5	72
LIN28B	LIN28B	HepG2	ENCSR927SLP	ENCSR674KEK	45653390	46580432	27613524	48636570	548	53	3	0	2	4	21
LSM11	LSM11	HepG2	ENCSR883BXR	ENCSR674KEK	57669754	32354964	27613524	48636570	100	4	6	0	3	3	6
MAGOH	MAGOH	HepG2	ENCSR746EKS	ENCSR237YZT	62772614	55459628	60137220	63604240	3711	1459	489	168	155	321	235
MARK2	MARK2	HepG2	ENCSR105OXX	ENCSR674KEK	27981638	32156312	27613524	48636570	115	3	8	0	3	1	9
MATR3	MATR3	HepG2	ENCSR492UFS	ENCSR237YZT	54915242	56579538	60137220	63604240	4313	948	217	54	51	130	238
METAP2	METAP2	HepG2	ENCSR992JGE	ENCSR689PHN	72382066	31794724	25718096	28523716	1463	321	60	14	19	58	47
MSI2	MSI2	HepG2	ENCSR896MMU	ENCSR067GHD	65742822	53417742	33480268	56141062	2179	132	11	4	8	3	8
MTPAP	MTPAP	HepG2	ENCSR701GSV	ENCSR264TUE	58071044	49229126	55774066	61280570	1815	177	33	7	7	45	22
NAA15	NAA15	HepG2	ENCSR355OQC	ENCSR067GHD	57243576	48258676	33480268	56141062	407	28	7	0	0	10	17
NCBP2	NCBP2	HepG2	ENCSR030ARO	ENCSR237YZT	61717832	56253150	60137220	63604240	4133	657	172	35	50	412	255
NIP7	NIP7	HepG2	ENCSR696LLZ	ENCSR674KEK	38830396	36340634	27613524	48636570	227	15	10	0	4	4	44
NKRF	NKRF	HepG2	ENCSR517JDK	ENCSR246RRQ	61199998	68980856	53439534	59722386	290	43	8	2	5	18	28
NOL12	NOL12	HepG2	ENCSR643UFV	ENCSR042QTH	48282008	47412634	93841724	47678806	2089	132	90	14	10	23	300
NOLC1	NOLC1	HepG2	ENCSR959HPB	ENCSR521WAI	35168424	69978640	32564916	38935644	358	28	52	0	4	8	95
NONO	NONO	HepG2	ENCSR647NYX	ENCSR856ZRV	54396388	42590944	39002262	38203806	1383	184	474	15	17	73	1255
NPM1	NPM1	HepG2	ENCSR016XPB	ENCSR104ABF	90584680	66041434	40153388	48307038	15	146	255	12	19	61	518
NSUN2	NSUN2	HepG2	ENCSR629RUG	ENCSR264TUE	47395534	54740970	55774066	61280570	2850	253	91	16	6	52	113
NUFIP2	NUFIP2	HepG2	ENCSR584JRB	ENCSR104ABF	68575100	67827156	40153388	48307038	88	260	442	21	49	98	1076
NUP35	NUP35	HepG2	ENCSR457WBK	ENCSR960MSV	81168724	60969468	48224190	49944640	113	15	5	0	1	3	0
NUSAP1	NUSAP1	HepG2	ENCSR180XTP	ENCSR674KEK	41281546	44777104	27613524	48636570	37	5	24	0	1	4	85
PA2G4	PA2G4	HepG2	ENCSR028YAQ	ENCSR689PHN	29579826	21876532	25718096	28523716	150	130	44	4	7	26	166
PABPC1	PABPC1	HepG2	ENCSR910YNJ	ENCSR279HMU	52944202	46908724	39824716	39852406	2218	373	94	24	21	53	230
PABPC4	PABPC4	HepG2	ENCSR455VZH	ENCSR237YZT	55956420	59249676	60137220	63604240	3265	343	69	26	40	318	47
PARN	PARN	HepG2	ENCSR825QXH	ENCSR305XWT	43496798	43418526	39668614	38738870	1514	78	38	4	1	15	197
PCBP1	PCBP1	HepG2	ENCSR635FRH	ENCSR603TCV	53343994	56055074	71875840	54853412	3754	804	171	67	87	346	215
PCBP2	PCBP2	HepG2	ENCSR028ITN	ENCSR491FOC	47612650	47184908	32801842	37186474	1334	285	51	30	27	230	35
PES1	PES1	HepG2	ENCSR496ETJ	ENCSR538QOG	49649876	54092512	46505000	46997462	64	8	4	1	0	3	13
PHF6	PHF6	HepG2	ENCSR681SMT	ENCSR674KEK	47584054	37314016	27613524	48636570	123	1	2	1	1	5	5
PKM	PKM2	HepG2	ENCSR656DQV	ENCSR689PHN	30890648	28736778	25718096	28523716	348	93	52	2	10	19	181
PNPT1	PNPT1	HepG2	ENCSR880DEH	ENCSR279HMU	52432594	46145470	39824716	39852406	250	68	4	0	0	4	33
PPIG	PPIG	HepG2	ENCSR620HAA	ENCSR246RRQ	63654450	74252560	53439534	59722386	60	33	6	8	7	38	32
PPIL4	PPIL4	HepG2	ENCSR851KEX	ENCSR305XWT	37489674	38076096	39668614	38738870	2173	96	107	4	10	31	486
PRPF4	PRPF4	HepG2	ENCSR215FRI	ENCSR584UYK	50993724	58417676	42298056	49057148	1913	139	25	4	15	34	32
PRPF6	PRPF6	HepG2	ENCSR529QEZ	ENCSR491FOC	46493120	45066136	32801842	37186474	793	45	23	2	2	6	45
PRPF8	PRPF8	HepG2	ENCSR998MZP	ENCSR856ZRV	31857094	32695398	39002262	38203806	2780	367	47	46	56	408	40
PSIP1	PSIP1	HepG2	ENCSR744YVR	ENCSR674KEK	50862012	52033612	27613524	48636570	142	11	1	1	2	2	7
PTBP1	PTBP1	HepG2	ENCSR064DXG	ENCSR603TCV	37965322	62958068	71875840	54853412	4677	720	143	37	55	180	36
PUF60	PUF60	HepG2	ENCSR648BSC	ENCSR042QTH	41974082	44291328	93841724	47678806	4360	2471	622	75	303	224	392
PUM1	PUM1	HepG2	ENCSR945XKW	ENCSR042QTH	56678158	48464404	93841724	47678806	3367	240	192	12	22	52	409
PUM2	PUM2	HepG2	ENCSR210DML	ENCSR042QTH	51984312	50153052	93841724	47678806	3367	481	145	12	38	58	175
PUS1	PUS1	HepG2	ENCSR296ERI	ENCSR538QOG	50866426	54468818	46505000	46997462	3349	136	26	9	12	33	41
QKI	QKI	HepG2	ENCSR330YOU	ENCSR603TCV	65924642	64728172	71875840	54853412	3827	417	64	52	42	399	58
RAVER1	RAVER1	HepG2	ENCSR576GOW	ENCSR491FOC	46144892	38505148	32801842	37186474	3902	779	122	22	34	86	47
RBFOX2	RBFOX2	HepG2	ENCSR767LLP	ENCSR104ABF	63571048	59411788	40153388	48307038	5	207	118	10	4	35	225
RBM14	RBM14	HepG2	ENCSR166MWM	ENCSR521WAI	45320668	41624256	32564916	38935644	77	45	22	2	0	3	49
RBM15	RBM15	HepG2	ENCSR599PXD	ENCSR585KOJ	58957506	108712464	54747484	58385586	1711	214	17	5	16	19	13
RBM17	RBM17	HepG2	ENCSR385TMY	ENCSR104ABF	62540590	69743866	40153388	48307038	93	607	639	45	81	117	962
RBM22	RBM22	HepG2	ENCSR330KHN	ENCSR997HCQ	64892914	47967112	61384652	78346748	5326	722	71	103	180	582	35
RBM25	RBM25	HepG2	ENCSR610AEI	ENCSR603TCV	60767356	58937904	71875840	54853412	3213	701	74	48	68	395	36
RBM27	RBM27	HepG2	ENCSR222SMI	ENCSR674KEK	46930220	69332048	27613524	48636570	1392	92	65	2	6	30	210
RBM34	RBM34	HepG2	ENCSR318HAT	ENCSR491FOC	45327918	42559982	32801842	37186474	22	2	3	0	0	0	32
RBM39	RBM39	HepG2	ENCSR760EGM	ENCSR104ABF	58772484	55666024	40153388	48307038	218	396	301	54	39	162	636
RBM47	RBM47	HepG2	ENCSR711ZJQ	ENCSR279HMU	49481670	50258198	39824716	39852406	231	33	18	1	4	0	116
RBM5	RBM5	HepG2	ENCSR606PVX	ENCSR481WJH	18732636	24724318	48453550	52433094	1	13	11	0	3	5	10
RCC2	RCC2	HepG2	ENCSR685JXU	ENCSR674KEK	63172520	22383826	27613524	48636570	1210	63	64	3	7	23	109
NELFE	RDBP	HepG2	ENCSR939ZRA	ENCSR603TCV	61033634	55594078	71875840	54853412	4757	257	61	17	20	181	84
RECQL	RECQL	HepG2	ENCSR572AMC	ENCSR603TCV	55171984	54498678	71875840	54853412	3770	67	15	14	14	216	52
RPL23A	RPL23A	HepG2	ENCSR706SXN	ENCSR674KEK	39039680	52592790	27613524	48636570	19	0	4	0	0	2	23
RPLP0	RPLP0	HepG2	ENCSR000SKS	ENCSR105NML	45439892	53071022	36607208	80109956	3549	247	50	20	16	47	21
RPS10	RPS10	HepG2	ENCSR410UHJ	ENCSR491FOC	44865300	41396530	32801842	37186474	1819	45	14	6	2	16	49
RPS19	RPS19	HepG2	ENCSR486AIO	ENCSR689PHN	39858660	33506824	25718096	28523716	4189	288	166	16	16	43	374
RPS2	RPS2	HepG2	ENCSR667RIA	ENCSR674KEK	44984884	48579856	27613524	48636570	2555	119	56	2	8	34	166
RPS3A	RPS3A	HepG2	ENCSR118VQR	ENCSR279HMU	51684926	51944038	39824716	39852406	2707	395	132	22	27	58	264
RPS5	RPS5	HepG2	ENCSR838SMC	ENCSR674KEK	56159170	43847446	27613524	48636570	1024	37	33	3	3	9	94
RRP9	RRP9	HepG2	ENCSR471GIS	ENCSR856ZRV	34215692	32741988	39002262	38203806	2968	480	59	24	33	188	7
RTF1	RTF1	HepG2	ENCSR906WTM	ENCSR491FOC	52023260	45163100	32801842	37186474	256	11	14	0	1	1	47
SAFB2	SAFB2	HepG2	ENCSR110ZYD	ENCSR305XWT	36190622	37765544	39668614	38738870	2828	138	160	3	11	34	573
SART3	SART3	HepG2	ENCSR011BBS	ENCSR279HMU	46265762	56078748	39824716	39852406	490	49	80	2	4	7	223
SBDS	SBDS	HepG2	ENCSR343DHN	ENCSR279HMU	48384570	46609466	39824716	39852406	220	29	32	0	2	2	79
SDAD1	SDAD1	HepG2	ENCSR715QWM	ENCSR521WAI	35419702	71517394	32564916	38935644	2	3	2	1	1	0	2
SERBP1	SERBP1	HepG2	ENCSR820ROH	ENCSR689PHN	56356152	36988390	25718096	28523716	1456	182	87	3	7	20	325
SF1	SF1	HepG2	ENCSR644AIM	ENCSR104ABF	59603616	60086490	40153388	48307038	519	550	532	41	85	140	1005
SF3A3	SF3A3	HepG2	ENCSR374NMJ	ENCSR691IVR	100708476	56341194	64004058	63215356	3423	2040	315	110	266	501	16
SF3B1	SF3B1	HepG2	ENCSR896CFV	ENCSR264TUE	55827944	48929168	55774066	61280570	3108	1342	258	46	149	330	137
SF3B4	SF3B4	HepG2	ENCSR148MQK	ENCSR603TCV	62570518	56297462	71875840	54853412	4253	855	172	94	182	675	58
SFPQ	SFPQ	HepG2	ENCSR782MXN	ENCSR104ABF	55354640	59012692	40153388	48307038	402	656	429	43	46	78	613
SLBP	SLBP	HepG2	ENCSR519KXM	ENCSR042QTH	49247192	51455126	93841724	47678806	2306	137	178	10	14	28	401
SLTM	SLTM	HepG2	ENCSR185JGT	ENCSR491FOC	47104278	40636550	32801842	37186474	288	65	9	1	5	11	12
SMN1	SMN1	HepG2	ENCSR090UMI	ENCSR305XWT	39484358	46699468	39668614	38738870	2780	82	114	7	8	22	393
SMNDC1	SMNDC1	HepG2	ENCSR995ZGJ	ENCSR491FOC	43018560	44301274	32801842	37186474	1538	54	26	5	2	1	54
SND1	SND1	HepG2	ENCSR398LZW	ENCSR491FOC	41337752	41686816	32801842	37186474	163	17	11	1	0	3	40
SNRNP200	SNRNP200	HepG2	ENCSR003LSA	ENCSR104ABF	69429388	45665584	40153388	48307038	620	365	528	37	70	115	1131
SNRNP70	SNRNP70	HepG2	ENCSR635BOO	ENCSR264TUE	58548644	66807930	55774066	61280570	3044	1187	230	52	56	156	118
SRFBP1	SRFBP1	HepG2	ENCSR153GKS	ENCSR997HCQ	93830938	61700298	61384652	78346748	5432	2212	282	83	185	513	21
SRP68	SRP68	HepG2	ENCSR167JPY	ENCSR856ZRV	51614778	58867218	39002262	38203806	162	14	27	0	1	5	119
SRSF1	SRSF1	HepG2	ENCSR094KBY	ENCSR603TCV	54535726	64102954	71875840	54853412	5865	1938	333	137	136	207	180
SRSF3	SRSF3	HepG2	ENCSR376FGR	ENCSR264TUE	51011238	61529710	55774066	61280570	1521	1102	143	43	50	52	18
SRSF4	SRSF4	HepG2	ENCSR471INA	ENCSR853AOV	70295868	35224442	109858404	29673470	4	11	2	1	0	0	0
SRSF5	SRSF5	HepG2	ENCSR781YNI	ENCSR042QTH	43716102	48374998	93841724	47678806	3375	473	245	22	32	85	433
SRSF7	SRSF7	HepG2	ENCSR845MNM	ENCSR105NML	41061152	47045548	36607208	80109956	2858	444	80	27	12	31	14
SRSF9	SRSF9	HepG2	ENCSR597XHH	ENCSR603TCV	47489096	51891956	71875840	54853412	4432	503	85	61	33	264	120
SSB	SSB	HepG2	ENCSR278CHI	ENCSR997HCQ	67002594	61427528	61384652	78346748	4827	367	76	16	19	74	44
SSRP1	SSRP1	HepG2	ENCSR422JMS	ENCSR246RRQ	61103552	85022564	53439534	59722386	517	42	13	1	2	13	26
STAU1	STAU1	HepG2	ENCSR124KCF	ENCSR067GHD	27283390	84155464	33480268	56141062	710	22	7	0	2	1	9
STIP1	STIP1	HepG2	ENCSR871BXO	ENCSR279HMU	37627128	39791212	39824716	39852406	836	75	49	1	1	11	186
SUB1	SUB1	HepG2	ENCSR997FOT	ENCSR491FOC	46126874	37474776	32801842	37186474	744	9	21	6	2	4	118
SUCLG1	SUCLG1	HepG2	ENCSR810JYX	ENCSR042QTH	49011898	57714742	93841724	47678806	3123	157	179	6	8	38	369
SUGP2	SUGP2	HepG2	ENCSR837QDN	ENCSR246RRQ	73313136	76918636	53439534	59722386	490	61	41	2	2	15	81
SUPT6H	SUPT6H	HepG2	ENCSR281KCL	ENCSR067GHD	40510070	64753980	33480268	56141062	1440	89	24	4	3	12	14
SUPV3L1	SUPV3L1	HepG2	ENCSR995RPB	ENCSR856ZRV	69169932	52047836	39002262	38203806	4210	391	198	23	19	73	411
TAF15	TAF15	HepG2	ENCSR998RZI	ENCSR603TCV	61790090	51250716	71875840	54853412	4362	294	151	49	49	503	266
TARDBP	TARDBP	HepG2	ENCSR527QNC	ENCSR264TUE	59735100	58108820	55774066	61280570	3108	272	57	14	14	70	43
TBRG4	TBRG4	HepG2	ENCSR741YCA	ENCSR246RRQ	70726928	60176646	53439534	59722386	1423	472	86	36	38	73	76
TFIP11	TFIP11	HepG2	ENCSR573UBF	ENCSR856ZRV	43563666	19012962	39002262	38203806	1500	115	114	2	6	13	230
TIA1	TIA1	HepG2	ENCSR057GCF	ENCSR603TCV	53537102	45793194	71875840	54853412	1975	189	27	10	18	113	58
TIAL1	TIAL1	HepG2	ENCSR450VQO	ENCSR305XWT	41828312	33846834	39668614	38738870	5560	462	187	41	55	252	421
TRA2A	TRA2A	HepG2	ENCSR030GZQ	ENCSR491FOC	41228124	37761448	32801842	37186474	285	38	10	1	3	5	50
TRIM56	TRIM56	HepG2	ENCSR309HXK	ENCSR305XWT	51817220	41971756	39668614	38738870	3850	196	235	11	14	52	727
TROVE2	TROVE2	HepG2	ENCSR946OFN	ENCSR689PHN	25368796	27270656	25718096	28523716	160	23	7	0	0	4	6
TUFM	TUFM	HepG2	ENCSR459EMR	ENCSR042QTH	49180568	47318644	93841724	47678806	1634	328	234	16	24	56	391
U2AF1	U2AF1	HepG2	ENCSR372UWV	ENCSR067GHD	96602368	58412660	33480268	56141062	4038	3268	626	94	468	566	48
U2AF2	U2AF2	HepG2	ENCSR426UUG	ENCSR104ABF	90798150	68339960	40153388	48307038	1844	3493	1166	155	564	648	1201
UBE2L3	UBE2L3	HepG2	ENCSR424JSU	ENCSR042QTH	44729476	56345118	93841724	47678806	2396	366	254	26	36	58	636
UCHL5	UCHL5	HepG2	ENCSR684HTV	ENCSR856ZRV	20668184	20597616	39002262	38203806	2956	133	47	9	24	173	58
UPF1	UPF1	HepG2	ENCSR689MIY	ENCSR691IVR	60038644	52953240	64004058	63215356	2494	68	9	0	5	26	9
UPF2	UPF2	HepG2	ENCSR318OXM	ENCSR856ZRV	64250404	35596786	39002262	38203806	1729	45	9	4	7	120	122
UTP18	UTP18	HepG2	ENCSR269ZAO	ENCSR691IVR	57047588	52631164	64004058	63215356	644	10	4	0	1	4	0
UTP3	UTP3	HepG2	ENCSR910ECL	ENCSR691IVR	42209670	56724072	64004058	63215356	3743	374	44	9	33	42	27
XPO5	XPO5	HepG2	ENCSR778RWJ	ENCSR279HMU	46082638	38373624	39824716	39852406	961	85	85	3	2	20	240
XRCC5	XRCC5	HepG2	ENCSR732IYM	ENCSR491FOC	45566446	36016378	32801842	37186474	621	29	8	1	2	7	45
XRCC6	XRCC6	HepG2	ENCSR500WHE	ENCSR491FOC	46692910	43877380	32801842	37186474	1261	154	39	6	0	17	66
XRN2	XRN2	HepG2	ENCSR347ZHQ	ENCSR856ZRV	53316496	54756410	39002262	38203806	3585	90	223	13	14	126	1083
ZC3H8	ZC3H8	HepG2	ENCSR696JWA	ENCSR584UYK	46077008	45820978	42298056	49057148	2652	169	28	7	3	28	12
ZNF622	ZNF622	HepG2	ENCSR518JXY	ENCSR691IVR	77227692	76588246	64004058	63215356	4205	189	14	6	8	52	22
ZRANB2	ZRANB2	HepG2	ENCSR081QQH	ENCSR491FOC	43014050	44475918	32801842	37186474	432	29	42	6	1	24	96

## Sheet: K562
										Number of significant alternative splicing events
RBP	Alias	Cell line	Knockdown ENCODE accession ID	Control ENCODE accession ID	Number of reads (Knockdown Rep1)	Number of reads (Knockdown Rep2)	Number of reads (Control Rep1)	Number of reads (Control Rep2)	Number of significant differentially expressed genes	SE	MXE	A5SS	A3SS	RI	TANDEMUTR
AARS	AARS	K562	ENCSR599UDS	ENCSR572FFX	30829820	37127280	37837006	42489206	535	34	53	5	3	46	204
AATF	AATF	K562	ENCSR973QSV	ENCSR815CVQ	42488504	41449538	37657580	38935816	1	2	6	0	1	4	30
ABCF1	ABCF1	K562	ENCSR721MXZ	ENCSR032YMP	82878090	88176314	65661114	54069404	459	77	11	1	8	15	17
ADAR	ADAR	K562	ENCSR164TLB	ENCSR667PLJ	32285172	29372406	28693042	25144392	155	18	1	3	1	4	20
AGGF1	AGGF1	K562	ENCSR812TLY	ENCSR143COQ	63111490	61412462	102424738	65088284	3532	2011	252	101	150	463	33
AKAP1	AKAP1	K562	ENCSR338CON	ENCSR913CAE	37448696	38652596	43479676	37488122	46	6	2	1	1	5	8
AKAP8	AKAP8	K562	ENCSR000YYN	ENCSR143COQ	65513340	66303430	102424738	65088284	794	215	17	6	13	71	13
AKAP8L	AKAP8L	K562	ENCSR809ISU	ENCSR143COQ	66510038	66965064	102424738	65088284	3039	1716	211	98	162	583	36
APOBEC3C	APOBEC3C	K562	ENCSR963RLK	ENCSR620PUP	44411504	77318924	62015428	148536488	389	263	30	16	20	42	25
AQR	AQR	K562	ENCSR624OUI	ENCSR718EWL	89586642	49655646	86349500	76508456	5037	11957	6457	901	13983	1633	66
ASCC1	ASCC1	K562	ENCSR253DCB	ENCSR913CAE	36424008	35155326	43479676	37488122	1	2	2	1	0	0	6
ATP5C1	ATP5C1	K562	ENCSR231DXJ	ENCSR143COQ	64956636	64387052	102424738	65088284	741	336	54	13	13	68	38
AUH	AUH	K562	ENCSR395FYF	ENCSR718EWL	85955356	79076670	86349500	76508456	16	1	5	0	0	1	49
BCCIP	BCCIP	K562	ENCSR606QIX	ENCSR245BNJ	48989500	42302024	43556018	33589000	167	12	35	0	2	2	96
BCLAF1	BCLAF1	K562	ENCSR410ZPU	ENCSR245BNJ	39629466	45678942	43556018	33589000	556	60	82	3	3	11	201
BOP1	BOP1	K562	ENCSR775TMW	ENCSR424QCW	56813800	55239212	45952110	45229092	1995	301	28	8	19	55	8
BUD13	BUD13	K562	ENCSR267RHP	ENCSR032YMP	43281060	42750836	65661114	54069404	250	72	17	2	11	69	14
CCAR1	CCAR1	K562	ENCSR386YEV	ENCSR667PLJ	33545068	25232146	28693042	25144392	1003	55	168	4	5	31	473
CCDC124	CCDC124	K562	ENCSR874ZLI	ENCSR143COQ	66231822	75442562	102424738	65088284	340	62	17	1	0	6	29
CEBPZ	CEBPZ	K562	ENCSR637EFF	ENCSR163JUC	44399460	48278082	59936456	36866262	105	22	10	3	0	8	49
CIRBP	CIRBP	K562	ENCSR056QEW	ENCSR129RWD	51307872	53383848	47166438	47680576	369	3	12	0	1	3	10
CKAP4	CKAP4	K562	ENCSR952OOP	ENCSR324WIS	87133918	85779614	54603498	50555828	245	26	17	2	4	9	50
CNOT7	CNOT7	K562	ENCSR113PYX	ENCSR419JMU	71601346	85388492	63599558	69182118	1377	702	343	48	54	119	202
CPEB4	CPEB4	K562	ENCSR795VAK	ENCSR031RRO	79637106	50442670	71090814	69192056	357	17	6	0	2	0	43
CPSF6	CPSF6	K562	ENCSR384BDV	ENCSR424QCW	51519074	64431564	45952110	45229092	2240	321	64	12	26	65	117
CPSF7	CPSF7	K562	ENCSR222LRL	ENCSR667PLJ	33260752	31651514	28693042	25144392	65	12	4	2	2	1	28
YBX3	CSDA	K562	ENCSR306EIU	ENCSR667PLJ	29475652	36048576	28693042	25144392	57	10	0	0	0	0	2
CSTF2	CSTF2	K562	ENCSR885YOI	ENCSR245BNJ	20384516	28924030	43556018	33589000	585	58	59	3	2	18	117
CSTF2T	CSTF2T	K562	ENCSR286OKW	ENCSR815CVQ	40991848	45161216	37657580	38935816	2	0	6	0	1	1	56
CELF1	CUGBP1	K562	ENCSR605MFS	ENCSR620PUP	131820950	114376420	62015428	148536488	957	150	53	8	7	23	122
DAZAP1	DAZAP1	K562	ENCSR907UTB	ENCSR815CVQ	47250400	46898432	37657580	38935816	66	79	58	2	5	10	174
DDX1	DDX1	K562	ENCSR208GPE	ENCSR667PLJ	29796548	34051222	28693042	25144392	79	34	1	5	6	17	30
DDX19B	DDX19B	K562	ENCSR281IUF	ENCSR143COQ	69112792	71611626	102424738	65088284	122	6	1	0	0	4	0
DDX21	DDX21	K562	ENCSR384LKC	ENCSR163JUC	52517620	66561706	59936456	36866262	212	36	19	1	0	10	28
DDX24	DDX24	K562	ENCSR067LLB	ENCSR913CAE	46771794	44394048	43479676	37488122	11	1	1	1	0	17	66
DDX27	DDX27	K562	ENCSR584LDM	ENCSR245BNJ	33087376	32835742	43556018	33589000	149	3	26	0	2	2	33
DDX28	DDX28	K562	ENCSR205VSQ	ENCSR661HEL	47858560	46874716	27216608	35226426	17	0	7	0	1	0	28
DDX3X	DDX3X	K562	ENCSR000KYM	ENCSR913CAE	36866166	39844778	43479676	37488122	464	19	1	0	5	2	21
DDX47	DDX47	K562	ENCSR155EZL	ENCSR031RRO	70003848	56176848	71090814	69192056	2927	944	163	76	69	213	52
DDX51	DDX51	K562	ENCSR029LGJ	ENCSR661HEL	42988820	50411614	27216608	35226426	121	1	3	0	1	3	20
DDX52	DDX52	K562	ENCSR560RSZ	ENCSR661HEL	40354952	45578152	27216608	35226426	3	0	0	0	1	0	4
DDX55	DDX55	K562	ENCSR856CJK	ENCSR572FFX	27344620	36917740	37837006	42489206	16	10	157	4	6	32	288
DDX6	DDX6	K562	ENCSR119QWQ	ENCSR913CAE	40110986	36665128	43479676	37488122	127	15	1	2	1	5	39
DHX30	DHX30	K562	ENCSR345VVZ	ENCSR667PLJ	35623528	39350012	28693042	25144392	378	17	146	5	4	20	461
DKC1	DKC1	K562	ENCSR494UDF	ENCSR143COQ	73421636	63874560	102424738	65088284	950	114	14	5	2	24	26
DNAJC2	DNAJC2	K562	ENCSR577OVP	ENCSR667PLJ	36264946	37792468	28693042	25144392	115	34	40	3	5	5	127
DNAJC21	DNAJC21	K562	ENCSR079LMZ	ENCSR667PLJ	32162296	32678212	28693042	25144392	327	23	35	3	3	11	91
EEF2	EEF2	K562	ENCSR181RLB	ENCSR661HEL	54051186	34707562	27216608	35226426	591	55	41	2	6	17	62
EFTUD2	EFTUD2	K562	ENCSR117WLY	ENCSR661HEL	47384232	35287306	27216608	35226426	1588	859	279	81	112	525	88
AGO1	EIF2C1	K562	ENCSR268JDD	ENCSR084SCN	38220870	35706332	39801150	23708528	29	13	1	6	0	12	25
EIF2S1	EIF2S1	K562	ENCSR546MBH	ENCSR913CAE	47567100	40565346	43479676	37488122	117	13	4	1	0	14	19
EIF2S2	EIF2S2	K562	ENCSR076PMZ	ENCSR118EFE	53530012	55066730	42874672	49699578	2530	57	29	4	4	14	29
EIF3A	EIF3A	K562	ENCSR258VGD	ENCSR667PLJ	31271868	22837072	28693042	25144392	1561	505	180	42	44	160	307
EIF3D	EIF3D	K562	ENCSR660ETT	ENCSR661HEL	52771862	42417246	27216608	35226426	1120	406	112	22	25	145	43
EIF3G	EIF3G	K562	ENCSR143UET	ENCSR084SCN	36108746	35566150	39801150	23708528	2060	192	36	15	21	56	93
EIF3H	EIF3H	K562	ENCSR096WVE	ENCSR226KWO	36514146	52074576	114491482	115361360	51	18	79	4	2	13	77
EIF4A3	EIF4A3	K562	ENCSR961YAG	ENCSR913CAE	37993674	38565448	43479676	37488122	1626	2200	934	305	282	304	269
EIF4B	EIF4B	K562	ENCSR774BXV	ENCSR913CAE	32715490	36244810	43479676	37488122	180	6	24	0	2	3	224
EIF4G1	EIF4G1	K562	ENCSR712CSN	ENCSR667PLJ	33022036	35998912	28693042	25144392	58	31	33	0	7	2	96
EIF4G2	EIF4G2	K562	ENCSR040FSN	ENCSR620PUP	89987216	62020188	62015428	148536488	707	299	47	26	21	80	43
ESF1	ESF1	K562	ENCSR077BPR	ENCSR032YMP	43313696	63441928	65661114	54069404	153	36	5	2	6	10	6
EWSR1	EWSR1	K562	ENCSR831YGP	ENCSR913CAE	40849288	27780156	43479676	37488122	68	17	43	0	1	9	319
EXOSC5	EXOSC5	K562	ENCSR406SEH	ENCSR341TTW	47945680	43472090	42367776	45336456	285	31	26	2	2	3	69
EXOSC9	EXOSC9	K562	ENCSR812EIA	ENCSR815CVQ	40724600	72420086	37657580	38935816	2	18	3	1	0	4	29
FAM120A	FAM120A	K562	ENCSR492BKM	ENCSR661HEL	35831034	29935978	27216608	35226426	121	0	0	0	3	2	41
FASTKD2	FASTKD2	K562	ENCSR608IAI	ENCSR084SCN	49947474	38428928	39801150	23708528	43	0	0	0	1	3	27
FIP1L1	FIP1L1	K562	ENCSR511BNY	ENCSR032YMP	52167586	48877768	65661114	54069404	1543	104	13	8	6	26	29
FKBP4	FKBP4	K562	ENCSR379VXW	ENCSR572FFX	32616642	34566624	37837006	42489206	802	50	248	5	1	43	559
FMR1	FMR1	K562	ENCSR555LCE	ENCSR424QCW	68087362	60878644	45952110	45229092	2056	289	54	11	16	54	52
FTO	FTO	K562	ENCSR688GVV	ENCSR424QCW	43148042	47665740	45952110	45229092	1879	149	18	4	7	28	58
FUBP3	FUBP3	K562	ENCSR373KOF	ENCSR913CAE	39900326	40732422	43479676	37488122	7	11	50	0	0	16	386
FUS	FUS	K562	ENCSR325OOM	ENCSR084SCN	37188910	25801030	39801150	23708528	114	2	1	0	1	2	8
FXR1	FXR1	K562	ENCSR780YFF	ENCSR913CAE	41977636	40682012	43479676	37488122	3689	1122	160	97	95	295	85
FXR2	FXR2	K562	ENCSR376GHG	ENCSR828YEB	52673456	55055990	35117870	30450406	20	89	143	9	13	36	262
G3BP1	G3BP1	K562	ENCSR792CBM	ENCSR129RWD	45766286	49291338	47166438	47680576	89	25	2	3	3	29	5
G3BP2	G3BP2	K562	ENCSR246SOU	ENCSR344XID	36817996	40740700	41022484	46962948	2822	231	339	23	21	69	1699
GEMIN5	GEMIN5	K562	ENCSR398GHW	ENCSR661HEL	42245382	38425552	27216608	35226426	256	9	23	0	3	14	108
GLRX3	GLRX3	K562	ENCSR874DVZ	ENCSR174OYC	47578528	45602504	52373790	61716572	460	62	10	5	2	15	42
GPKOW	GPKOW	K562	ENCSR967QNT	ENCSR424QCW	51906990	49291658	45952110	45229092	2506	122	29	10	15	30	54
GRSF1	GRSF1	K562	ENCSR835RMN	ENCSR118EFE	114226138	75146712	42874672	49699578	2706	156	66	15	14	52	9
GRWD1	GRWD1	K562	ENCSR528ASX	ENCSR572FFX	29369848	35496454	37837006	42489206	6	2	0	0	0	1	56
GTF2F1	GTF2F1	K562	ENCSR188IPO	ENCSR815CVQ	43998484	38892636	37657580	38935816	2	4	1	0	2	4	8
HLTF	HLTF	K562	ENCSR958NDU	ENCSR815CVQ	35892832	37453450	37657580	38935816	26	38	4	2	3	18	5
HNRNPA0	HNRNPA0	K562	ENCSR552NBS	ENCSR419JMU	67169012	72195918	63599558	69182118	68	185	245	11	20	79	83
HNRNPA1	HNRNPA1	K562	ENCSR048BWH	ENCSR438MDN	45821568	49439418	51955228	56297930	770	186	25	3	12	22	13
HNRNPA2B1	HNRNPA2B1	K562	ENCSR794NUE	ENCSR164MUK	68184716	65057750	51146664	76799226	757	2043	840	134	152	392	263
HNRNPAB	HNRNPAB	K562	ENCSR778WPL	ENCSR419JMU	72258746	72919658	63599558	69182118	197	181	143	9	10	46	205
HNRNPC	HNRNPC	K562	ENCSR634KBO	ENCSR572FFX	35487112	36718824	37837006	42489206	4589	2814	430	94	117	222	156
HNRNPF	HNRNPF	K562	ENCSR392HSJ	ENCSR572FFX	30900992	36289408	37837006	42489206	425	73	53	13	4	33	220
HNRNPH1	HNRNPH1	K562	ENCSR354RSR	ENCSR341TTW	42123538	56482062	42367776	45336456	13	157	32	17	10	5	25
HNRNPK	HNRNPK	K562	ENCSR529JNJ	ENCSR129RWD	46097790	50563676	47166438	47680576	338	886	96	27	26	38	15
HNRNPL	HNRNPL	K562	ENCSR563YIS	ENCSR031RRO	53335788	57397602	71090814	69192056	416	667	90	12	18	31	122
HNRNPM	HNRNPM	K562	ENCSR746NIM	ENCSR032YMP	34653816	36071934	65661114	54069404	1610	251	26	5	6	17	25
HNRNPU	HNRNPU	K562	ENCSR047IUS	ENCSR438MDN	51248420	59515562	51955228	56297930	1289	1391	204	44	34	60	28
HNRNPUL1	HNRNPUL1	K562	ENCSR034VBA	ENCSR164MUK	59585516	74142774	51146664	76799226	25	547	499	34	49	126	99
HSPD1	HSPD1	K562	ENCSR222ABK	ENCSR032YMP	70504910	88417398	65661114	54069404	2301	156	89	17	18	72	164
IGF2BP1	IGF2BP1	K562	ENCSR543LCG	ENCSR163JUC	49864118	74168042	59936456	36866262	64	12	5	2	0	3	1
IGF2BP2	IGF2BP2	K562	ENCSR952RRH	ENCSR129RWD	50410728	44154850	47166438	47680576	1334	89	145	9	12	18	170
IGF2BP3	IGF2BP3	K562	ENCSR302JQA	ENCSR129RWD	44703746	47244464	47166438	47680576	403	57	12	5	4	30	71
ILF2	ILF2	K562	ENCSR126ARZ	ENCSR419JMU	62357672	73805824	63599558	69182118	310	512	110	22	35	87	59
ILF3	ILF3	K562	ENCSR269HQA	ENCSR667PLJ	32403992	27537386	28693042	25144392	178	22	10	1	0	0	50
KHDRBS1	KHDRBS1	K562	ENCSR023HWI	ENCSR667PLJ	29778562	27260324	28693042	25144392	202	27	15	1	3	3	62
KHSRP	KHSRP	K562	ENCSR561CBC	ENCSR129RWD	42209338	49728800	47166438	47680576	19	78	1	8	8	58	4
CCAR2	KIAA1967	K562	ENCSR984CLJ	ENCSR620PUP	128435714	78640698	62015428	148536488	4	21	9	1	4	2	99
KIF1C	KIF1C	K562	ENCSR823WTA	ENCSR143COQ	50835992	101490180	102424738	65088284	1485	1030	101	41	54	285	13
KRR1	KRR1	K562	ENCSR244SIO	ENCSR424QCW	38428964	51385530	45952110	45229092	1938	259	35	8	23	51	48
LARP4	LARP4	K562	ENCSR866XLI	ENCSR164MUK	63926880	83372154	51146664	76799226	36	210	100	17	6	58	54
LARP7	LARP7	K562	ENCSR770OWW	ENCSR572FFX	42230054	35783624	37837006	42489206	219	39	91	6	4	19	212
LIN28B	LIN28B	K562	ENCSR598YQX	ENCSR572FFX	37001328	17996688	37837006	42489206	133	9	165	1	6	17	436
LSM11	LSM11	K562	ENCSR762FEO	ENCSR572FFX	27038924	42817870	37837006	42489206	82	0	24	0	1	15	131
MAGOH	MAGOH	K562	ENCSR849STR	ENCSR129RWD	50252592	41828590	47166438	47680576	1280	758	261	101	107	132	61
MAK16	MAK16	K562	ENCSR517JHY	ENCSR143COQ	44185846	88279996	102424738	65088284	663	302	51	16	10	70	27
MATR3	MATR3	K562	ENCSR792XFP	ENCSR129RWD	50623598	44504218	47166438	47680576	1004	238	30	1	8	22	29
MBNL1	MBNL1	K562	ENCSR222COT	ENCSR143COQ	104117646	67386514	102424738	65088284	1118	504	85	19	24	188	53
METAP2	METAP2	K562	ENCSR952QDQ	ENCSR424QCW	43884314	59481136	45952110	45229092	1744	124	23	1	11	37	34
MSI2	MSI2	K562	ENCSR169QQW	ENCSR620PUP	76896046	99133578	62015428	148536488	538	206	27	5	17	29	28
MTPAP	MTPAP	K562	ENCSR631RFX	ENCSR174OYC	44143450	51146236	52373790	61716572	1664	206	14	13	8	42	5
NAA15	NAA15	K562	ENCSR945GUR	ENCSR143COQ	45686620	51102582	102424738	65088284	1725	1526	197	95	117	558	56
NCBP2	NCBP2	K562	ENCSR361LBE	ENCSR913CAE	40334466	40900248	43479676	37488122	289	90	27	13	8	84	493
NFX1	NFX1	K562	ENCSR007XKL	ENCSR815CVQ	38358364	40607950	37657580	38935816	15	4	0	0	1	2	66
NOL12	NOL12	K562	ENCSR227AVS	ENCSR620PUP	83133100	105058298	62015428	148536488	94	161	47	6	13	33	152
NONO	NONO	K562	ENCSR398HXV	ENCSR661HEL	36713582	40099890	27216608	35226426	486	11	70	3	5	49	144
NPM1	NPM1	K562	ENCSR346DZQ	ENCSR164MUK	62122070	64242692	51146664	76799226	5	176	46	14	15	60	18
NSUN2	NSUN2	K562	ENCSR829EFL	ENCSR174OYC	69895130	63316388	52373790	61716572	1851	247	18	8	16	45	25
NUFIP2	NUFIP2	K562	ENCSR754RJA	ENCSR174OYC	52652086	58333462	52373790	61716572	26	0	1	0	0	0	2
NUSAP1	NUSAP1	K562	ENCSR927XBT	ENCSR572FFX	28268730	19020294	37837006	42489206	121	36	73	3	14	103	267
PA2G4	PA2G4	K562	ENCSR309PPC	ENCSR661HEL	45143450	43608512	27216608	35226426	21	0	1	1	3	20	33
PABPC1	PABPC1	K562	ENCSR192GBD	ENCSR419JMU	107978174	51282196	63599558	69182118	740	281	310	20	25	83	191
PABPC4	PABPC4	K562	ENCSR047EEG	ENCSR344XID	41729486	41196998	41022484	46962948	41	17	2	2	2	5	13
PABPN1	PABPN1	K562	ENCSR416ZJH	ENCSR164MUK	51536120	52395040	51146664	76799226	1594	1506	1029	118	163	521	864
PARN	PARN	K562	ENCSR306IOF	ENCSR667PLJ	32276784	26695734	28693042	25144392	30	1	44	1	1	5	121
PCBP1	PCBP1	K562	ENCSR545AIK	ENCSR129RWD	49223174	48598154	47166438	47680576	142	155	35	12	14	34	13
PCBP2	PCBP2	K562	ENCSR648QFY	ENCSR129RWD	41928236	48252312	47166438	47680576	1312	1132	166	97	85	477	9
PCBP3	PCBP3	K562	ENCSR105LOV	ENCSR341TTW	73556740	62697586	42367776	45336456	2478	340	68	23	25	52	32
PES1	PES1	K562	ENCSR891DYO	ENCSR661HEL	33920176	37947872	27216608	35226426	52	0	23	1	0	3	50
PHF6	PHF6	K562	ENCSR322XVS	ENCSR572FFX	59510422	30047876	37837006	42489206	122	21	108	2	6	53	349
PKM	PKM2	K562	ENCSR978CSQ	ENCSR438MDN	61407158	51859926	51955228	56297930	83	67	20	2	5	62	4
PNPT1	PNPT1	K562	ENCSR191VWK	ENCSR620PUP	118892432	58935268	62015428	148536488	174	30	41	7	9	11	125
POLR2G	POLR2G	K562	ENCSR580TGX	ENCSR341TTW	45079256	35272606	42367776	45336456	2184	234	29	13	18	39	11
PPIG	PPIG	K562	ENCSR529MBZ	ENCSR032YMP	65545920	56815852	65661114	54069404	1858	64	111	2	13	36	255
PPIL4	PPIL4	K562	ENCSR556FNN	ENCSR419JMU	70306404	70177902	63599558	69182118	78	115	251	9	22	64	395
PPP1R8	PPP1R8	K562	ENCSR844QNT	ENCSR164MUK	73523862	57141228	51146664	76799226	430	1050	1010	93	120	300	1147
PRPF6	PRPF6	K562	ENCSR783LUA	ENCSR815CVQ	44435224	43569190	37657580	38935816	79	16	6	1	0	11	36
PRPF8	PRPF8	K562	ENCSR137HKS	ENCSR661HEL	38059422	40404658	27216608	35226426	3028	1375	514	78	81	432	198
PSIP1	PSIP1	K562	ENCSR611LQB	ENCSR572FFX	48197212	25476372	37837006	42489206	1499	78	213	10	15	158	453
PTBP1	PTBP1	K562	ENCSR527IVX	ENCSR129RWD	46716352	45135074	47166438	47680576	2834	1099	228	70	67	263	77
PUF60	PUF60	K562	ENCSR558XNA	ENCSR620PUP	117970110	59882314	62015428	148536488	1841	3422	849	86	290	277	90
PUM1	PUM1	K562	ENCSR745WVZ	ENCSR620PUP	90719356	122440156	62015428	148536488	489	216	163	15	13	52	273
PUM2	PUM2	K562	ENCSR118XYK	ENCSR620PUP	94971156	93407292	62015428	148536488	618	80	58	7	12	19	156
PUS1	PUS1	K562	ENCSR618IQH	ENCSR143COQ	61484980	101137634	102424738	65088284	4635	3857	627	276	304	920	49
QKI	QKI	K562	ENCSR256PLH	ENCSR344XID	43308442	41742332	41022484	46962948	25	27	2	2	1	4	35
RAVER1	RAVER1	K562	ENCSR904BCZ	ENCSR344XID	40783564	32829862	41022484	46962948	289	62	32	1	5	16	9
RBFOX2	RBFOX2	K562	ENCSR336DFS	ENCSR667PLJ	36867072	29812886	28693042	25144392	42	28	44	1	3	2	134
RBM15	RBM15	K562	ENCSR385UPQ	ENCSR143COQ	63655732	64741384	102424738	65088284	3430	2081	311	103	124	491	34
RBM17	RBM17	K562	ENCSR898OPN	ENCSR118EFE	89926648	97379004	42874672	49699578	71	189	23	6	10	49	10
RBM22	RBM22	K562	ENCSR947OIM	ENCSR129RWD	45663596	45832786	47166438	47680576	2080	247	96	63	82	224	54
RBM25	RBM25	K562	ENCSR149DMY	ENCSR344XID	31692060	37988170	41022484	46962948	125	262	26	7	5	12	69
RBM34	RBM34	K562	ENCSR560AYQ	ENCSR129RWD	45807778	42537280	47166438	47680576	182	4	34	0	1	3	64
RBM39	RBM39	K562	ENCSR678WOA	ENCSR164MUK	81469220	74785322	51146664	76799226	266	2613	555	179	218	524	219
RCC2	RCC2	K562	ENCSR921KDS	ENCSR572FFX	25183256	31770128	37837006	42489206	1053	72	143	5	15	31	426
NELFE	RDBP	K562	ENCSR201WFU	ENCSR129RWD	41666828	44695402	47166438	47680576	656	96	15	7	6	29	9
RECQL	RECQL	K562	ENCSR310VND	ENCSR344XID	38674234	30699554	41022484	46962948	17	8	1	1	2	0	121
DROSHA	RNASEN	K562	ENCSR624XHG	ENCSR164MUK	69901386	82934154	51146664	76799226	22	232	655	39	45	76	362
RPS10	RPS10	K562	ENCSR004RGI	ENCSR084SCN	34161054	37480516	39801150	23708528	42	3	3	0	0	0	41
RPS19	RPS19	K562	ENCSR098NHI	ENCSR661HEL	29555082	40003862	27216608	35226426	2462	666	222	40	63	193	215
RPS3	RPS3	K562	ENCSR642GBC	ENCSR772DUM	45010108	68036162	114491482	115361360	1121	534	106	35	55	256	21
RPS3A	RPS3A	K562	ENCSR788YGG	ENCSR419JMU	58168996	75649204	63599558	69182118	173	145	123	11	7	30	67
RRP9	RRP9	K562	ENCSR210KJB	ENCSR661HEL	40067696	41523452	27216608	35226426	494	24	8	0	11	86	81
RTF1	RTF1	K562	ENCSR783YSQ	ENCSR815CVQ	44739512	43065194	37657580	38935816	4	28	125	3	3	11	294
SAFB	SAFB	K562	ENCSR336TYW	ENCSR341TTW	34921456	33146970	42367776	45336456	836	148	115	8	7	50	282
SAFB2	SAFB2	K562	ENCSR770LYW	ENCSR154OBA	48439458	60466848	65832740	46192544	33	4	0	1	2	2	1
SART3	SART3	K562	ENCSR954HAY	ENCSR419JMU	69148300	85450866	63599558	69182118	8	200	30	14	18	125	23
SBDS	SBDS	K562	ENCSR219DXZ	ENCSR419JMU	73943828	58800334	63599558	69182118	213	147	267	3	24	75	232
SDAD1	SDAD1	K562	ENCSR103NNB	ENCSR341TTW	38585918	34156538	42367776	45336456	165	11	24	5	4	5	172
SERBP1	SERBP1	K562	ENCSR925RNE	ENCSR661HEL	28390050	36076680	27216608	35226426	200	128	71	7	10	36	218
SF1	SF1	K562	ENCSR562CCA	ENCSR164MUK	32022246	56537110	51146664	76799226	982	2966	1310	191	369	821	999
SF3A3	SF3A3	K562	ENCSR454KYR	ENCSR174OYC	60029234	76690526	52373790	61716572	1763	725	118	33	62	161	72
SF3B1	SF3B1	K562	ENCSR047QHX	ENCSR424QCW	55700480	58140484	45952110	45229092	1720	903	120	25	67	119	51
SF3B4	SF3B4	K562	ENCSR081XRA	ENCSR344XID	37882132	42395254	41022484	46962948	1022	2467	491	77	236	303	78
SFPQ	SFPQ	K562	ENCSR535YPK	ENCSR164MUK	55487774	50003832	51146664	76799226	669	707	939	56	88	190	1133
SLBP	SLBP	K562	ENCSR112YTD	ENCSR667PLJ	34893302	33026830	28693042	25144392	406	35	6	2	3	9	23
SLTM	SLTM	K562	ENCSR234YMW	ENCSR084SCN	43809000	37452142	39801150	23708528	42	3	0	0	0	0	4
SMN1	SMN1	K562	ENCSR129ROE	ENCSR419JMU	77374760	71542314	63599558	69182118	64	94	144	8	11	27	225
SMNDC1	SMNDC1	K562	ENCSR408SDL	ENCSR815CVQ	42311140	46189678	37657580	38935816	22	67	43	5	3	39	113
SND1	SND1	K562	ENCSR232XRZ	ENCSR084SCN	33117386	31587972	39801150	23708528	74	9	9	0	0	1	20
SNRNP200	SNRNP200	K562	ENCSR943LIB	ENCSR164MUK	54310992	68132204	51146664	76799226	757	1619	835	128	181	598	536
SRFBP1	SRFBP1	K562	ENCSR813NZP	ENCSR572FFX	27915662	24842496	37837006	42489206	965	25	232	9	9	39	575
SRP68	SRP68	K562	ENCSR312SRB	ENCSR661HEL	37071892	40037652	27216608	35226426	114	32	217	1	2	29	476
SRPK2	SRPK2	K562	ENCSR524YXQ	ENCSR174OYC	66864116	61288510	52373790	61716572	832	133	21	4	5	7	10
SRSF1	SRSF1	K562	ENCSR066VOO	ENCSR129RWD	45034374	39589190	47166438	47680576	2645	2407	445	154	135	212	102
SRSF4	SRSF4	K562	ENCSR905NIK	ENCSR772DUM	58247906	60751348	114491482	115361360	651	32	138	6	8	56	144
SRSF5	SRSF5	K562	ENCSR906RHU	ENCSR129RWD	38450488	42036272	47166438	47680576	769	31	48	2	3	6	132
SRSF7	SRSF7	K562	ENCSR139LOF	ENCSR163JUC	51375424	47832126	59936456	36866262	249	243	16	11	6	25	5
SRSF9	SRSF9	K562	ENCSR972AZD	ENCSR341TTW	65226844	47875686	42367776	45336456	45	14	50	8	1	4	125
SSB	SSB	K562	ENCSR891AXF	ENCSR084SCN	41442434	41455124	39801150	23708528	182	44	1	1	2	13	15
SSRP1	SSRP1	K562	ENCSR902WSK	ENCSR032YMP	77361262	89651358	65661114	54069404	249	39	71	4	9	24	200
STAU1	STAU1	K562	ENCSR777EDL	ENCSR032YMP	61702102	75574438	65661114	54069404	435	104	20	8	8	31	103
STIP1	STIP1	K562	ENCSR082UWF	ENCSR419JMU	68009344	56511568	63599558	69182118	161	188	61	8	16	45	154
SUB1	SUB1	K562	ENCSR047AJA	ENCSR815CVQ	38636850	43365414	37657580	38935816	3	1	1	1	2	3	17
SUCLG1	SUCLG1	K562	ENCSR101OPF	ENCSR620PUP	62153794	79964538	62015428	148536488	100	30	6	2	4	2	76
SUGP2	SUGP2	K562	ENCSR192BPV	ENCSR164MUK	69299642	82164220	51146664	76799226	79	977	917	86	112	298	826
SUPT6H	SUPT6H	K562	ENCSR530BOP	ENCSR164MUK	63551892	85252896	51146664	76799226	441	1166	960	118	158	325	957
SUPV3L1	SUPV3L1	K562	ENCSR778SIU	ENCSR661HEL	36350948	35465648	27216608	35226426	1254	490	396	56	54	107	405
SYNCRIP	SYNCRIP	K562	ENCSR680OJB	ENCSR341TTW	46999446	40914824	42367776	45336456	2004	311	53	27	23	80	30
TAF15	TAF15	K562	ENCSR611ZAL	ENCSR344XID	40824268	36772642	41022484	46962948	267	42	144	5	5	31	311
TARDBP	TARDBP	K562	ENCSR134JRE	ENCSR129RWD	40426488	43710494	47166438	47680576	2538	1312	400	43	48	142	172
TBRG4	TBRG4	K562	ENCSR079IPT	ENCSR344XID	36072444	41974792	41022484	46962948	70	37	27	0	0	6	119
TFIP11	TFIP11	K562	ENCSR911DGK	ENCSR661HEL	38274364	24248228	27216608	35226426	131	33	64	0	5	20	198
TIA1	TIA1	K562	ENCSR694LKY	ENCSR129RWD	44053370	38427876	47166438	47680576	1461	62	128	7	7	20	250
TIAL1	TIAL1	K562	ENCSR927TSP	ENCSR572FFX	30506490	31100962	37837006	42489206	1540	56	135	2	4	35	393
TRA2A	TRA2A	K562	ENCSR916WOI	ENCSR129RWD	46049342	39078280	47166438	47680576	799	25	86	1	8	7	184
TRIM56	TRIM56	K562	ENCSR300QFQ	ENCSR572FFX	32884656	44551278	37837006	42489206	1224	117	309	19	8	81	587
TRIP6	TRIP6	K562	ENCSR152IWT	ENCSR032YMP	74555962	53782858	65661114	54069404	181	66	37	5	5	26	81
TRNAU1AP	TRNAU1AP	K562	ENCSR889MBF	ENCSR341TTW	29713422	53589574	42367776	45336456	64	73	171	5	5	26	360
TROVE2	TROVE2	K562	ENCSR060KRD	ENCSR092WKG	58996556	84901454	59107504	72226644	100	32	2	5	10	44	4
TUFM	TUFM	K562	ENCSR602AWR	ENCSR620PUP	40390174	40200170	62015428	148536488	34	9	17	1	1	0	62
U2AF1	U2AF1	K562	ENCSR342EDG	ENCSR344XID	38947356	39428758	41022484	46962948	520	1950	419	57	245	206	145
U2AF2	U2AF2	K562	ENCSR904CJQ	ENCSR344XID	41277244	38918428	41022484	46962948	1560	2349	588	113	321	293	139
UBE2L3	UBE2L3	K562	ENCSR362XMY	ENCSR620PUP	89740578	168754242	62015428	148536488	138	20	69	2	11	13	208
UCHL5	UCHL5	K562	ENCSR678MVE	ENCSR661HEL	38043088	42269734	27216608	35226426	1159	88	218	1	9	36	511
UPF1	UPF1	K562	ENCSR251ABP	ENCSR174OYC	76728248	60573558	52373790	61716572	2221	226	19	11	4	40	16
UPF2	UPF2	K562	ENCSR810FHY	ENCSR438MDN	54450832	54309506	51955228	56297930	57	1	3	1	1	26	11
UTP18	UTP18	K562	ENCSR165VBD	ENCSR143COQ	68696554	65558498	102424738	65088284	438	1613	142	94	82	447	28
UTP3	UTP3	K562	ENCSR818TZM	ENCSR024FOF	73779894	44400604	68690204	58681118	549	55	19	3	4	22	91
WDR3	WDR3	K562	ENCSR334BTA	ENCSR174OYC	53755072	55326638	52373790	61716572	1641	162	19	14	9	61	12
WDR43	WDR43	K562	ENCSR341PZW	ENCSR174OYC	57271800	52596682	52373790	61716572	1115	147	35	8	6	21	28
WRN	WRN	K562	ENCSR165BCF	ENCSR718EWL	76066422	88778756	86349500	76508456	256	13	1	2	1	2	65
XPO5	XPO5	K562	ENCSR453HKS	ENCSR164MUK	49294466	47745726	51146664	76799226	148	489	844	53	64	132	882
XRCC5	XRCC5	K562	ENCSR715XZS	ENCSR815CVQ	41066366	42708228	37657580	38935816	10	44	39	0	0	2	122
XRCC6	XRCC6	K562	ENCSR232CPD	ENCSR815CVQ	42327276	37139690	37657580	38935816	162	465	52	13	14	46	53
XRN2	XRN2	K562	ENCSR717SJA	ENCSR661HEL	40727904	41219334	27216608	35226426	495	78	230	1	3	54	563
YTHDC2	YTHDC2	K562	ENCSR843LYF	ENCSR164MUK	75733530	73588538	51146664	76799226	205	1062	976	103	126	395	813
ZC3H8	ZC3H8	K562	ENCSR448JAM	ENCSR718EWL	75556190	72860056	86349500	76508456	1764	328	46	17	21	51	9
ZNF800	ZNF800	K562	ENCSR974RYS	ENCSR341TTW	63210010	37730878	42367776	45336456	19	4	58	2	1	5	179
ZRANB2	ZRANB2	K562	ENCSR850PWM	ENCSR815CVQ	38130412	39350588	37657580	38935816	5	28	4	10	0	16	8
