# Supplementary material for: A large-scale binding and functional map of human RNA-binding proteins
Source: Nature. 2020 Jul 29;583(7818):711–9. doi: 10.1038/s41586-020-2077-3 (PMC7410833; doi:10.1038/s41586-020-2077-3)
Supplement: Supplementary file 8 — Supplementary Data 6 Summary information for RBNS experiments. Contains summary information for RNA Bind-N-Seq (RBNS) experiments, including reaction conditions (temperature and read length) as well as primary analysis results (enriched consensus motifs). [file 41586_2020_2077_MOESM8_ESM.xlsx]

## Sheet: TableS3.RBPs.exp_variables.moti
RBP	ReadLen	Temp	ENCODE Accession ID	MostRConc	Motif 5mer_logonum_stepwiseRminus1
A1CF	20	4	ENCSR934TDK	5 nM	AAUUA_1_5.28	AAUCA_1_3.98	UAAUU_1_3.51	AAUAA_1_2.50	AAUGA_1_2.07	CUAAU_1_1.69	UAAUA_1_1.66	UUAAU_1_1.62	AUAAU_1_1.53	AAAUU_1_1.39
BOLL	20	4	ENCSR497LIF	20 nM	UUUUU_1_8.79	UGUUU_1_3.86	UUUUA_1_3.50	UUAUU_1_2.70	UUUUC_1_2.49	UUGUU_1_2.47	GUUUU_1_2.40	AUUUU_1_2.38	CUUUU_1_2.30	UUUUG_1_2.28	UUUAU_1_2.06	UGUUA_2_3.25	GUGUU_2_2.04
CELF1	40	21	ENCSR992NHR	64 nM	UAUGU_1_2.55	UUUGU_1_2.55	UGUGU_1_2.18	UGUCU_1_1.96	UGUUU_1_1.69	AUGUU_1_1.51	UGUCC_1_1.50	UUGUU_1_1.34	AAUGU_1_1.33
CNOT4	20	4	ENCSR806UCE	20 nM	ACACA_1_1.16	ACAGA_1_0.98	ACAUA_1_0.54	ACAGU_1_0.49	CACAG_1_0.45	ACAGC_1_0.43
CPEB1	20	4	ENCSR084YCO	20 nM	UUUUU_1_2.75	UUUUA_1_1.28
DAZ3	20	4	ENCSR449VKY	5 nM	AGUUA_1_2.58	AGUUU_1_2.49	GUUUU_1_2.41	AUGUU_1_2.30	GUUUA_1_2.02	UGUUA_1_1.97	CAGUU_1_1.86	GUUAU_1_1.86	AAGUU_1_1.76	CGUUA_1_1.65	UAGUU_1_1.51	UUUUU_2_2.01	UGUUU_2_1.87	UUGUU_2_1.48	CGUUU_3_1.86	ACGUU_3_1.47
DAZAP1	20	4	ENCSR005ZRL	5 nM	AUAUA_1_1.22	UAUAG_1_0.95	UAUAA_1_0.91	AUAGU_1_0.78	UAUAU_1_0.73	UAAUA_1_0.73
EIF4G2	20	4	ENCSR600HIW	320 nM	GUUGC_1_0.74	GGUCG_1_0.39	GCGAG_2_0.48	CGCCG_3_0.42
ELAVL4	20	4	ENCSR171TTH	20 nM	UUUUU_1_13.12	UUAUU_1_8.00	UUUUA_1_4.72	AUUUU_1_3.86	UUUAU_1_3.04	GUUUU_1_2.79	UAAUU_2_3.65
ESRP1	20	21	ENCSR082AKW	1300 nM	GGGGG_1_1.98	GGUGG_1_1.28	GGGGU_1_1.13	GGGUG_1_0.99	AGGGG_1_0.93
EWSR1	20	21	ENCSR063HQO	320 nM	GGGGG_1_0.80	GGGUG_1_0.57	AGGGG_1_0.56	AGGUG_2_0.56
FUBP1	20	4	ENCSR843QMF	5 nM	UUUUU_1_0.62	UGUUU_1_0.47	UAUUU_1_0.43	UUAUU_1_0.35	UGUAU_2_0.53	UAUGU_2_0.40
FUBP3	20	4	ENCSR697VZN	80 nM	UAUAU_1_4.05	AUUAU_1_2.38	UAAAU_1_2.22	UAUGU_1_1.98	UUUUU_2_3.12	UUUAU_2_2.82	UAUUU_2_1.86	UUAAU_3_2.05
FUS	20	21	ENCSR936LOF	80 nM	GGGGG_1_0.62	GGUGG_1_0.58
HNRNPA0	20	4	ENCSR170PBM	80 nM	UAUAG_1_3.59	UUUAG_1_2.29	AAUAG_1_1.81	CUAGG_1_1.30	AUAGG_1_1.22	AUUAG_2_2.46	UUAGU_2_1.35	CUUAG_2_1.27	UUAGG_2_1.15	UUAGC_2_1.15	GUUAG_2_1.10	UUAGA_2_1.10
HNRNPA2B1	20	4	ENCSR890PDQ	20 nM	GGGGG_1_0.88	AGGGG_1_0.53	GGGUA_2_0.50
HNRNPC	20	21	ENCSR569UIU	320 nM	UUUUU_1_15.38	AUUUU_1_2.35	CUUUU_1_1.94
HNRNPCL1	20	4	ENCSR915CDT	1300 nM	UUUUU_1_16.16	UUUUA_1_2.54	AUUUU_1_2.14
HNRNPD	40	21	ENCSR175OMA	1300 nM	UAUUA_1_0.90	UUUUA_1_0.81	AUAUA_1_0.81	AUUUA_1_0.79	AAUUA_1_0.73	UAAUA_1_0.69	UUAUA_1_0.61
HNRNPDL	20	4	ENCSR055HDN	320 nM	UAAUU_1_1.17	UAAUA_1_0.99	UAAAU_1_0.96	UAUAU_2_0.79	UAAAA_3_0.74
HNRNPF	40	21	ENCSR376SUZ	1300 nM	GGGGG_1_3.24	AGGGG_1_1.81	UGGGG_1_1.58	GGGAG_1_1.35	GGGGU_1_1.09	GGGGA_1_1.01	GUGGG_1_0.95	AGGGU_2_1.30	UGGGU_2_1.22	AGGGA_2_1.15	AUGGG_2_1.01
HNRNPH2	20	21	ENCSR328PGZ	5 nM	GGGGG_1_6.89	AGGGG_1_1.72	UGGGG_1_1.61	GUGGG_1_1.27	GGGGU_1_1.17	GGGGA_1_1.10
HNRNPK	20	21	ENCSR368NMO	20 nM	GCCCA_1_1.37	CACGC_2_1.25
HNRNPL	20	4	ENCSR954TYO	20 nM	ACACA_1_4.45	ACAUA_1_3.95	UACAU_1_2.50	CACAU_1_1.85	UACAC_1_1.84	ACAUU_1_1.59	AUACA_1_1.57	CACAC_1_1.42
IGF2BP1	40	21	ENCSR928XOW	320 nM	AUACA_1_0.75
IGF2BP2	20	21	ENCSR588GYZ	1300 nM	ACACA_1_0.70	CAACA_1_0.59	AUACA_1_0.58
ILF2	20	4	ENCSR906EKN	320 nM	GGGGG_1_1.17	AGGGG_1_0.91	GGGUG_1_0.87	UGGGG_1_0.78	GGUGG_1_0.62	GGGGC_1_0.57	GGGAG_1_0.56	GGGGA_1_0.55	GGGUA_2_0.63
KHDRBS2	20	4	ENCSR575QYE	20 nM	AUAAA_1_5.57	UUAAA_1_5.35	CUAAA_1_4.80	UAAUA_1_4.73	UAAAA_1_3.70	AUUAA_1_3.05	AAUAA_1_3.00	UAAAC_1_2.90	UUAAU_1_2.80	AUAAU_1_2.78	ACUAA_1_2.75	UAAAU_1_2.66	UAACA_1_2.63	UUUAA_1_2.39	AUAAC_1_2.31
KHDRBS3	20	4	ENCSR583NVI	80 nM	AUAAA_1_2.69	UUAAA_1_2.57	UAAAA_1_1.80	UAAUA_1_1.77	CUAAA_1_1.55	AAUAA_1_1.25	AUUAA_1_1.25	UUUAA_1_1.15	UAAAC_1_1.12	UAUAA_1_1.06
KHSRP	20	4	ENCSR915BDY	5 nM	UGUAU_1_0.61	UGUUU_1_0.56	UAUAU_1_0.46	UUUUU_2_0.48	UUAUU_2_0.42
MBNL1	40	21	ENCSR006QKZ	1090 nM	CGCUU_1_2.61	GCUGC_1_2.33	CGCGC_1_2.17	UGCUU_1_2.17	CGCUA_1_1.96	AGCUU_1_1.61	GCAGC_2_1.97	GCGCA_2_1.58	GCCGC_2_1.43	UGCUA_3_1.54
MSI1	40	21	ENCSR329RIP	256 nM	UAGUU_1_2.84	UAGUA_1_2.48	AUUAG_1_2.38	UUUAG_1_2.12	AUAGA_1_2.10	UAUAG_1_1.88	AAUAG_1_1.76	AGUAG_1_1.71	UUAGA_1_1.64	UAGAU_1_1.52	UUAGU_1_1.51	UAGCU_1_1.42	AUAGU_1_1.26	UAGCA_2_1.37	UAGAA_2_1.37
NOVA1	20	4	ENCSR834CED	5 nM	UUCAU_1_6.30	AUCAU_1_5.31	CAUAA_1_4.22	CAUAC_1_4.16	CUCAU_1_3.97	CAUUA_1_3.65	CAUCA_1_3.53	CAUUU_1_3.28	CAUAU_1_3.15	UCACA_1_2.98	CCAUA_1_2.65	ACAUA_1_2.57	CAUUC_1_2.49	CCAUC_1_2.32	UCAUA_1_2.29	AUCAC_2_2.25
NUPL2	20	4	ENCSR102MQN	20 nM	AAAAA_1_3.48	AAAAG_1_1.94	AAAAU_1_1.93	AAUAA_1_1.66	AAGAA_1_1.50	UAAAA_1_1.45	CAAAA_1_1.36	AAAAC_1_1.32	AAAUA_1_1.13	AAAGG_2_1.21	AAAUG_2_1.14	CAAAG_2_1.14
PABPN1L	20	4	ENCSR334QCK	80 nM	AAAAA_1_1.89	AAAAU_1_0.68	AAAAG_1_0.57
PCBP1	20	4	ENCSR539RTM	320 nM	GCCCC_1_3.70	CCCCC_1_2.99	AGCCC_1_2.65	CCCCG_1_2.59	CCCCA_1_2.49	CGCCC_1_2.36	UGCCC_1_2.26	UCCCC_1_1.92	ACCCC_1_1.84	UACCC_1_1.73	GUCCC_1_1.67	GCCCA_1_1.67	CCGCC_1_1.67	AACCC_1_1.67	AUCCC_1_1.66
PCBP2	20	4	ENCSR673FLQ	320 nM	CCCCC_1_13.99	CCCCA_1_8.20	UCCCC_1_6.83	CCCCU_1_6.50	ACCCC_1_5.84	CCCCG_1_4.55	GCCCC_1_4.41	CCCUC_1_3.96	CCCAC_1_3.54	UUCCC_2_4.35	UACCC_2_4.21	AUCCC_2_4.08	AACCC_3_3.60
PCBP4	20	4	ENCSR769AEI	320 nM	AUCCC_1_1.95	UUCCC_1_1.45	CCCCC_1_1.24	AUCCU_1_1.09	CCCCA_1_1.01	GUCCC_1_0.96	CCUCC_1_0.96	UUCCU_1_0.95	ACCCC_1_0.83	GUCGG_2_0.90
PRR3	20	4	ENCSR191PTZ	20 nM	AUAAG_1_6.39	AUAAA_1_6.34	AUGAG_1_5.69	UAUUA_1_4.97	UAUAA_1_4.72	AAUAA_1_4.14	AUUAG_1_3.47	CAUAA_1_3.22	AUAAC_1_2.50	AUUAC_2_4.05	AUUAA_2_3.67	AUGAA_3_3.92
PTBP3	40	21	ENCSR741ZPT	80 nM	UUUCU_1_1.58	UCUUU_1_1.32	CUAUC_1_1.30	UCUCU_1_1.19	CUUCU_1_1.04	UCUAU_1_0.94	CUUUC_1_0.92	CUUUU_1_0.91
PUF60	20	21	ENCSR773QCC	80 nM	UUUUU_1_3.50	UUUCU_1_1.79	UCUUU_1_0.90	UGUUU_1_0.83	UCUCU_2_1.12
PUM1	20	4	ENCSR845GNW	5 nM	UGUAU_1_3.26	UGUAA_1_3.24	UGUAC_1_2.62	UAUAU_1_2.48	AUAUA_1_1.23	UAAAU_2_1.56
RALYL	20	4	ENCSR229VBP	80 nM	UUUUU_1_10.22	UUCUU_1_2.93	AUUUU_1_2.36	CUUUU_1_2.18	UUUUA_1_1.79
RBFOX2	40	21	ENCSR441HLP	365 nM	GCAUG_1_12.58	GCACG_1_2.48
RBFOX3	20	4	ENCSR421UDF	5 nM	GCAUG_1_51.03	GCACG_1_10.78
RBM15B	20	4	ENCSR655NWZ	1300 nM	UUUUU_1_5.36	UUUUA_1_2.44	UUAUU_1_2.11	CUUUU_1_1.64	AUUUU_1_1.55	UUUAU_1_1.42	UAUUU_1_1.32	UUUAA_2_1.24
RBM22	20	4	ENCSR006TPX	1300 nM	ACCGG_1_5.62	UCCGG_1_1.88	UACCG_1_1.71
RBM23	20	21	ENCSR525PNM	1300 nM	CCCCC_1_0.65	CCUCC_1_0.49
RBM24	20	4	ENCSR742AEU	20 nM	GUGUG_1_4.78	GUGUU_1_2.29	GUUUG_1_1.34	GCGUG_1_1.33	GAGUG_1_1.32	UUUUU_2_2.06	UUUUA_2_1.99	CUUUU_2_1.97	GUUUU_2_1.32	GGGGG_3_1.29
RBM25	20	4	ENCSR759QKO	80 nM	GGGGG_1_0.76	GGGGC_1_0.58	AGGGG_1_0.50	GGGGU_1_0.45	GGGUG_1_0.42	GGGGA_1_0.41
RBM4	20	4	ENCSR331BKR	20 nM	GCGCG_1_1.72	GCGCA_1_1.13	GCGUA_1_1.07	GCGUG_1_0.99	CGCGU_1_0.85	GCGCU_1_0.83	UGCGU_1_0.77
RBM41	20	4	ENCSR637HFY	20 nM	UACUU_1_9.86	UACAU_1_8.69	UACGU_1_2.76
RBM45	20	4	ENCSR626INQ	320 nM	ACGCA_1_3.52	ACACA_1_2.95	UACGC_1_2.49	GACGC_1_2.27	ACGAA_1_2.27	ACGCC_1_2.07	ACGCU_1_2.01	ACGCG_1_1.98	ACGAC_2_3.04	ACUAC_2_2.14	CUUAC_3_2.24	CUGAC_3_2.02	CUAAC_3_1.77	ACACC_4_1.80
RBM47	40	21	ENCSR264RVK	240 nM	AAUCA_1_2.48	AAUUA_1_1.86	AUAAU_1_1.20	AAAUU_1_1.18	UAAUU_1_1.00	AAUCU_1_0.99	AAUAA_1_0.98	UGAUU_2_0.85
RBM4B	20	4	ENCSR905BJK	5 nM	GCGCG_1_4.60	CGCGG_1_3.33	GCGGG_1_2.47	GCGGU_1_1.89	CGGGG_1_1.89	CGCGU_1_1.76	ACGCG_1_1.38	ACGGG_2_1.65	UCGGG_2_1.39	CGGUA_2_1.31
RBM6	20	4	ENCSR548RVM	80 nM	CGUCC_1_1.94	GUCCC_1_1.37	UCCAC_1_1.20	CCUCC_1_1.09	AUCCA_1_1.04	CCACC_2_1.00
RBMS2	20	4	ENCSR492CFG	320 nM	AUAUA_1_4.76	UAUAU_1_3.63	UAUAA_1_3.20	UUAUA_1_2.86	UAUAC_1_2.52	GUAUA_1_2.46	CUAUA_1_2.32	UAUAG_1_2.22	UAUUA_1_2.17	ACAUA_1_1.61	CAUAU_1_1.46	AUUUA_1_1.37
RBMS3	20	4	ENCSR224KSF	320 nM	UAUAU_1_5.18	AUAUA_1_3.86	UAUAA_1_3.26	UUAUA_1_2.87	UAUAC_1_2.44	UAUAG_1_2.27	GUAUA_1_2.26	UAUUA_1_2.16	CUAUA_1_2.02
RC3H1	20	4	ENCSR728SXZ	80 nM	AUAUU_1_1.16	UUAUA_1_1.04	UUUUA_1_0.96	UUAUU_1_0.81	UAUAU_1_0.58	AUUUA_1_0.58	AUUAU_1_0.58	CAUAU_1_0.56	CUAUG_2_0.57
SF1	20	4	ENCSR318HZC	320 nM	UAACA_1_4.70	UAACC_1_4.68	UAAUA_1_4.20	UUAAU_1_3.49	UUAAC_1_2.89	AUAAU_1_2.76	AUAAC_1_2.61	CUAAU_1_2.60	CUAAC_1_2.35	UAACU_1_1.84	UAAUC_2_2.48	UAAUU_2_1.84
SFPQ	20	4	ENCSR951YCV	20 nM	UGUAA_1_1.72	GUAAG_1_1.19	GUAAU_1_0.94	AGUAA_1_0.80	UAGUG_2_0.96
SNRPA	20	4	ENCSR167ZZB	5 nM	UGCAC_1_7.10	GCACA_1_4.89	AGCAC_1_3.60	CGCAC_1_2.27	CACAC_1_1.66	UUCAC_1_1.65	GCACG_1_1.56
SRSF10	20	21	ENCSR744POX	320 nM	AGCAG_1_0.44	GCAGC_1_0.33	CAGCA_1_0.24	UGCAG_1_0.24	GCGCA_1_0.23
SRSF11	20	4	ENCSR073DSH	80 nM	AGGGG_1_0.33	AGGAG_1_0.32	AGGGA_1_0.32	AGAGG_1_0.31
SRSF2	40	21	ENCSR275JFN	80 nM	AGCAG_1_0.84	GCAGC_1_0.49	UGCAG_1_0.40	UCCAG_2_0.40
SRSF4	20	21	ENCSR252RIJ	320 nM	AGCAG_1_0.58
SRSF5	20	21	ENCSR914PGB	1300 nM	GCAGC_1_0.69	GCCCC_2_0.69	GCGCC_2_0.64
SRSF8	20	21	ENCSR929OLV	1300 nM	GCAGC_1_1.48	GCAGU_1_1.19	GCUGC_1_1.03	AGCAG_1_0.97	GCCGC_1_0.77	UGCAG_1_0.76
SRSF9	20	4	ENCSR724HZI	320 nM	AGGAG_1_1.06	AGGAA_1_0.83	AGGGA_1_0.73	UGGAG_1_0.59	GGGAA_2_0.57
TAF15	20	21	ENCSR827QYL	80 nM	GGGGG_1_0.55	AGGGG_1_0.39	GGUGG_1_0.39	GGGUA_2_0.39
TARDBP	20	4	ENCSR466JPT	1300 nM	GUAUG_1_2.21	GUGUG_1_1.67	GAAUG_1_1.36	GAGUG_2_1.04
TIA1	20	4	ENCSR064NOY	1300 nM	UUUUU_1_1.27	UUUUA_1_0.38	UUAUU_1_0.32
TRA2A	20	21	ENCSR741VUK	80 nM	GAAGA_1_3.91	AAGAA_1_2.65	GAAAA_1_1.62	GAAGC_1_1.51	GAAUA_1_1.48	CCGAA_1_1.30	CUGAA_1_1.27	AUGAA_1_1.22	CAGAA_1_1.22	AGAAA_1_1.03
TRNAU1AP	20	4	ENCSR419XDN	20 nM	UUUUU_1_7.05	UUUUA_1_3.82	UUAUU_1_2.75	AUUUU_1_2.59	UUUAU_1_1.82	AUUUA_2_3.63	AAUUA_2_2.29	UUUAA_2_1.84	AAUUU_2_1.75
UNK	20	4	ENCSR497VCL	80 nM	UUAGU_1_3.13	AUUAG_1_2.85	UAGGU_1_2.56	UUUAG_1_2.49	UAGUU_1_2.22	UAGUA_1_2.22	UUAGC_1_1.71	AAUAG_1_1.70	UAGCA_1_1.67	CUUAG_1_1.59	UAGCU_1_1.43	ACUAG_1_1.36	UUAGG_1_1.30	AUAGA_2_1.58	UAUAG_2_1.50	CAUAG_2_1.32
ZCRB1	20	4	ENCSR205HMN	5 nM	UUAAU_1_1.51	AUUAA_1_1.19	UUUAA_1_1.04	CUUAA_1_0.83	UUAAA_1_0.52
ZFP36	20	4	ENCSR315VQD	20 nM	UAUUU_1_10.99	UAUUA_1_4.66	UAUAU_1_2.85	UAAUA_2_3.38
ZNF326	20	4	ENCSR335JQK	5 nM	GGAUG_1_1.42	GAUCG_1_0.53	CGGAC_1_0.49	GGACG_1_0.41	GGGAC_1_0.40	AUUCC_2_0.48
