# Supplementary material for: A large-scale binding and functional map of human RNA-binding proteins
Source: Nature. 2020 Jul 29;583(7818):711–9. doi: 10.1038/s41586-020-2077-3 (PMC7410833; doi:10.1038/s41586-020-2077-3)
Supplement: Supplementary file 9 — Supplementary Data 7 Summary information for ChIP-seq experiments. Contains summary information of ChIP-seq experiments, including number of usable reads and significantly enriched peaks, as well as experimental quality assessment metrics (PCR bottleneck coefficient, normalized and relative strand cross-correlation, and IDR reproducibility). [file 41586_2020_2077_MOESM9_ESM.xlsx]

## Sheet: RBP-ChIP-seq
Assay	Cell	Target	Treatment	Accession Number	N_Usable reads_rep1	N_Usable reads_rep2	Optimal IDR_0.05 peaks	Conservative IDR_0.05 peaks	IDR reproducibility	PBC_rep1	NSC_rep1	RSC_rep1	PBC_rep2	NSC_rep2	RSC_rep2	Data Status at DCC	Integrative analysis
RBP-ChIP-seq	HepG2	AGO1	none	ENCSR555ZMV	12582671	11381297	13996	12731	pass	0.509113	1.15433	1.22019	0.247633	1.15884	1.21891	released	included
RBP-ChIP-seq	K562	AGO1	none	ENCSR641BSL	13177968	11467301	11428	10686	pass	0.682894	1.17719	1.20161	0.581629	1.16009	1.17515	released	included
RBP-ChIP-seq	HepG2	AGO2	none	ENCSR151NQL	15385950	16205588	46107	45073	pass	0.704711	1.24392	1.25979	0.661401	1.23157	1.27149	released	included
RBP-ChIP-seq	HepG2	CCAR2	none	ENCSR247XFV	15379922	20450600	2849	2326	pass	0.513226	1.03942	1.1929	0.672858	1.04169	1.39424	released	included
RBP-ChIP-seq	K562	CCAR2	none	ENCSR598GER	10529554	10938690	543	485	pass	0.916657	1.03529	0.913266	0.842328	1.03253	0.978532	released	included
RBP-ChIP-seq	HepG2	FIP1L1	none	ENCSR313VZG	8790745	11595777	3766	2113	borderline	0.690872	1.06457	1.14951	0.915164	1.04447	1.18373	released	included
RBP-ChIP-seq	K562	FIP1L1	none	ENCSR177DNR	10022451	11799898	10793	9506	pass	0.885215	1.0759	1.14552	0.218195	1.05603	1.17609	released	included
RBP-ChIP-seq	HepG2	FUS	none	ENCSR590QQP	11014985	18112521	7796	7796	pass	0.807969	1.04724	1.20467	0.780939	1.03105	1.27133	released	included
RBP-ChIP-seq	K562	FUS	none	ENCSR051DXE	11119585	11389872	2947	2474	pass	0.969721	1.02877	1.03066	0.9621	1.02751	1.01438	released	included
RBP-ChIP-seq	HepG2	GTF2F1	none	ENCSR382PVA	10857762	12915123	6226	5745	pass	0.908745	1.06902	1.01101	0.795776	1.06217	1.15026	released	included
RBP-ChIP-seq	K562	GTF2F1	none	ENCSR377BLZ	10659302	11883609	15548	14477	pass	0.266783	1.16186	1.25203	0.315523	1.15929	1.30278	released	included
RBP-ChIP-seq	HepG2	HNRNPH1	none	ENCSR066FXN	16940642	16401935	2592	2278	pass	0.929503	1.04145	1.29966	0.898551	1.03488	1.27217	released	included
RBP-ChIP-seq	K562	HNRNPH1	none	ENCSR581CVA	12389538	13765571	315	269	pass	0.847571	1.02344	0.832795	0.737132	1.0234	0.808763	released	included
RBP-ChIP-seq	HepG2	HNRNPK	none	ENCSR519QAA	12314996	12089663	24746	22725	pass	0.805505	1.11978	2.09394	0.189011	1.1045	1.8621	released	included
RBP-ChIP-seq	K562	HNRNPK	none	ENCSR014RCS	10956671	9991178	11589	11245	pass	0.25981	1.05835	1.21061	0.205868	1.07616	1.25509	released	included
RBP-ChIP-seq	HepG2	HNRNPL	none	ENCSR315JJE	11602271	10050429	24274	22914	pass	0.86981	1.22647	1.35157	0.813955	1.18367	1.31921	released	included
RBP-ChIP-seq	K562	HNRNPL	none	ENCSR594BNR	13860098	14407914	8012	7261	pass	0.900051	1.04651	1.26937	0.83943	1.02756	1.0652	released	included
RBP-ChIP-seq	HepG2	HNRNPLL	none	ENCSR804HMZ	10497903	10883329	27442	26477	pass	0.558751	1.85445	1.52079	0.279044	1.75524	1.50931	released	included
RBP-ChIP-seq	K562	HNRNPLL	none	ENCSR112RNT	20190888	15329625	15382	14251	pass	0.498873	1.27375	1.44881	0.384838	1.34201	1.43041	released	included
RBP-ChIP-seq	HepG2	HNRNPUL1	none	ENCSR183AXJ	13571602	16255901	3608	2979	pass	0.892973	1.03635	1.00954	0.790364	1.03215	0.937133	released	included
RBP-ChIP-seq	K562	HNRNPUL1	none	ENCSR296MXW	22065650	19843975	1122	793	pass	0.942864	1.02395	1.15655	0.916725	1.02159	1.0968	released	included
RBP-ChIP-seq	HepG2	NONO	none	ENCSR923UTX	10822334	10327270	20910	20251	pass	0.678583	1.59067	1.3521	0.6994	1.37585	1.34365	released	included
RBP-ChIP-seq	K562	NONO	none	ENCSR415TXN	12021419	10165612	5818	5370	pass	0.759111	1.05557	1.29891	0.744424	1.09983	1.31932	released	included
RBP-ChIP-seq	HepG2	PCBP1	none	ENCSR872EVQ	10966221	10787956	12492	10430	pass	0.918711	1.09133	1.31608	0.855313	1.05761	1.24388	released	included
RBP-ChIP-seq	K562	PCBP1	none	ENCSR052PTN	10600816	11328720	10920	10224	pass	0.195491	1.062	1.03371	0.279454	1.06506	1.10215	released	included
RBP-ChIP-seq	HepG2	PCBP2	none	ENCSR945NSF	12778468	12008078	3847	3657	pass	0.17535	1.05053	1.45486	0.143694	1.05227	1.51535	released	included
RBP-ChIP-seq	K562	PCBP2	none	ENCSR603REQ	10693291	11852279	2539	1842	pass	0.233991	1.0313	0.901602	0.695291	1.02782	1.18778	released	included
RBP-ChIP-seq	HepG2	POLR2G	none	ENCSR854JES	13618563	16111890	44691	43886	pass	0.803543	1.70972	1.19907	0.74549	1.7571	1.19556	released	included
RBP-ChIP-seq	K562	POLR2G	none	ENCSR283ZRI	13821921	12546632	58571	56527	pass	0.633928	3.49824	1.20517	0.622356	3.54785	1.21139	released	included
RBP-ChIP-seq	HepG2	PRPF4	none	ENCSR243LNQ	12549610	12052954	3936	3728	pass	0.188213	1.06248	1.38424	0.171964	1.06717	1.48978	released	included
RBP-ChIP-seq	K562	PRPF4	none	ENCSR220YXI	10411320	9215567	6788	6788	pass	0.307205	1.06416	0.991528	0.236441	1.10091	1.05584	released	included
RBP-ChIP-seq	HepG2	PTBP1	none	ENCSR156APP	12087127	10704423	4810	3069	borderline	0.211965	1.06366	1.39373	0.190044	1.06758	1.31285	released	included
RBP-ChIP-seq	K562	PTBP1	none	ENCSR948KMB	10456590	10359235	5027	4481	pass	0.965629	1.07004	1.04899	0.952112	1.06372	1.06705	released	included
RBP-ChIP-seq	HepG2	RBFOX2	none	ENCSR784FYS	11180387	11215352	50174	49422	pass	0.873382	2.30676	1.24756	0.868217	2.12785	1.25932	released	included
RBP-ChIP-seq	K562	RBFOX2	none	ENCSR822LBD	14573897	16626372	56370	54450	pass	0.687214	2.8916	1.21521	0.659049	2.78676	1.2069	released	included
RBP-ChIP-seq	K562	RBM14	none	ENCSR423FCW	10340751	7950185	3099	2415	borderline	0.672282	1.04721	1.18023	0.711288	1.04083	1.06188	released	included
RBP-ChIP-seq	K562	RBM15	none	ENCSR850WUE	6672091	5336219	400	319	pass	0.714337	1.05347	1.07574	0.581086	1.04236	0.878915	released	included
RBP-ChIP-seq	HepG2	RBM22	none	ENCSR356ECR	41293209	25292249	35421	35421	pass	0.564098	1.07951	1.24479	0.939392	1.09552	1.2351	released	included
RBP-ChIP-seq	K562	RBM22	none	ENCSR848AOP	13873760	14055524	13050	9640	pass	0.219503	1.12294	1.42235	0.302779	1.08257	1.38294	released	included
RBP-ChIP-seq	K562	RBM25	none	ENCSR791OZM	17693375	16162403	49721	48162	pass	0.388946	1.28179	1.71225	0.336413	1.37351	1.76721	released	included
RBP-ChIP-seq	K562	RBM34	none	ENCSR899GSH	9266557	9374565	1085	963	borderline	0.964511	1.03371	1.26824	0.960546	1.0285	1.21245	released	included
RBP-ChIP-seq	HepG2	RBM39	none	ENCSR339JTP	11634288	15977295	35316	35316	pass	0.317565	1.10402	1.09253	0.276536	1.1003	1.14514	released	included
RBP-ChIP-seq	K562	RBM39	none	ENCSR764OXF	18563029	17383307	2747	2602	pass	0.947613	1.0371	1.04757	0.925127	1.0338	1.02353	released	included
RBP-ChIP-seq	K562	SAFB	none	ENCSR072VUO	15186339	13135290	5923	4066	borderline	0.921552	1.06094	1.41476	0.930697	1.15157	1.32353	released	included
RBP-ChIP-seq	HepG2	SFPQ	none	ENCSR258SXK	12656449	13636257	502	352	pass	0.960255	1.02341	0.960525	0.932949	1.01924	0.926438	released	included
RBP-ChIP-seq	K562	SFPQ	none	ENCSR647PJW	17174491	14106274	228	173	pass	0.818537	1.01757	0.992656	0.765437	1.01747	0.83213	released	included
RBP-ChIP-seq	HepG2	SNRNP70	none	ENCSR128IYN	12991677	16104824	308	247	pass	0.871639	1.02242	0.839128	0.726012	1.02084	0.835437	released	included
RBP-ChIP-seq	K562	SNRNP70	none	ENCSR754ZHU	14963050	15977025	882	804	pass	0.95443	1.02392	1.05798	0.931489	1.02181	1.10085	released	included
RBP-ChIP-seq	HepG2	SRSF1	none	ENCSR465BWW	10704165	10513340	11725	11242	pass	0.811907	1.08204	1.0728	0.581938	1.06814	1.09383	released	included
RBP-ChIP-seq	K562	SRSF1	none	ENCSR832DMO	11978421	12875478	1170	1130	pass	0.797017	1.03397	0.996055	0.678472	1.03128	0.942082	released	included
RBP-ChIP-seq	K562	SRSF3	none	ENCSR268QIQ	6176079	6674228	1984	1660	pass	0.784482	1.07282	1.4148	0.703916	1.06654	1.27994	released	included
RBP-ChIP-seq	HepG2	SRSF4	none	ENCSR696MBC	13098324	10287533	2562	2481	pass	0.521193	1.02884	1.01633	0.388981	1.03334	0.932323	released	included
RBP-ChIP-seq	K562	SRSF7	none	ENCSR222MYK	13960399	10404605	208	178	borderline	0.898743	1.01773	1.29203	0.850224	1.02184	1.10282	released	included
RBP-ChIP-seq	HepG2	SRSF9	none	ENCSR624GNZ	7272617	14689685	1002	689	borderline	0.284	1.03304	0.825554	0.427526	1.02927	0.986729	released	included
RBP-ChIP-seq	HepG2	TAF15	none	ENCSR825MZS	11993528	13316725	20985	20985	pass	0.323397	1.08867	1.32618	0.237035	1.07592	1.38535	released	included
RBP-ChIP-seq	K562	TAF15	none	ENCSR047LSJ	11719973	12394259	787	580	borderline	0.855421	1.04416	1.32183	0.745603	1.02236	1.03275	released	included
RBP-ChIP-seq	HepG2	TARDBP	none	ENCSR145CXH	24253677	22598984	7441	4538	borderline	0.860755	1.02659	1.43239	0.821023	1.0175	1.09632	released	included
RBP-ChIP-seq	K562	TARDBP	none	ENCSR429XTR	11049749	11347249	8596	8188	pass	0.876505	1.09201	1.07787	0.867783	1.09125	1.08603	released	included
RBP-ChIP-seq	HepG2	U2AF1	none	ENCSR868JLS	15843871	13408812	6112	4995	borderline	0.900736	1.05186	1.03707	0.81913	1.04002	0.976643	released	included
RBP-ChIP-seq	K562	U2AF1	none	ENCSR690GUG	13872473	15303196	4352	3842	pass	0.837658	1.03749	1.04323	0.713796	1.0327	0.975062	released	included
RBP-ChIP-seq	HepG2	U2AF2	none	ENCSR991ADX	12532806	14761316	3353	2684	pass	0.914949	1.04049	1.05795	0.824415	1.03254	1.12574	released	included
RBP-ChIP-seq	HepG2	XRCC5	none	ENCSR031URL	21367605	24711504	31821	28719	pass	0.898067	1.10405	1.22762	0.881341	1.1029	1.24725	released	included
RBP-ChIP-seq	K562	XRCC5	none	ENCSR506KWJ	18440136	14714233	13253	11474	pass	0.89223	1.07747	1.38228	0.88912	1.09223	1.31382	released	included
RBP-ChIP-seq	K562	RBM17	none	ENCSR836COE	11882917	10842692	47	40	pass	0.896332	1.02197	1.08343	0.845078	1.02457	0.999165	released	not included
RBP-ChIP-seq	K562	SAFB2	none	ENCSR724GSW	12659312	14727782	82	59	borderline	0.973826	1.02596	1.18323	0.377983	1.03087	1.19971	released	not included
RBP-ChIP-seq	K562	SRSF9	none	ENCSR814AJH	13635511	11902095	29	28	pass	0.959554	1.01613	1.4504	0.958673	1.01674	1.30031	released	not included
RBP-ChIP-seq	HepG2	SYNCRIP	none	ENCSR625ORP	9289767	11852754	55	49	pass	0.823956	1.02739	1.59966	0.867366	1.024	1.99097	released	not included
RBP-ChIP-seq	K562	U2AF2	none	ENCSR479QAJ	10107227	12579995	137	91	borderline	0.93926	1.02807	0.919485	0.886599	1.02885	0.923431	released	not included

## Sheet: ReadMe
General Notes:
Accession Number: Accession code for each experiments at the ENCODE portal, at this link: http://encodeproject.org.
N_Usable reads: The number of reads in this dataset that can be mapped to a single genomic location; redundant reads generated by PCR amplification are removed.
Optimal IDR_0.05 peaks: The number of optimal set of peaks generated by IDR at the indicated IDR threshhold.
Conservative IDR_0.05 peaks: The number of replicate-consistent peaks generated by IDR at the indicated IDR threshhold.
IDR reproducibility: If both rescue and self consistency ratios measured by IDR are less than 2, the experiment passes; If either rescue or self consistency ratios is less than 2, the experiment is at borderline; If both rescue and self consistency ratios measured by IDR are more than 2, the experiment fails.
PBC: The PCR Bottleneck Coefficient is a measure of library complexity, the ratio (non-redundant, uniquely mappable reads)/(all uniquely mappable reads).
NSC: Normalized Strand Cross-correlation coefficient is a measure of enrichment, derived without dependence on prior determination of enriched regions.
RSC: Relative Strand Cross-correlation coefficient is a measure of enrichment, derived without dependence on prior determination of enriched regions.
Data Status at DCC: Current status of data at ENCODE Data Coordinating Center (submitted, released, revoked, etc.). If released, the data can be downloaded and publicly used.
Integrative analysis: The usage of dataset in the integrative analysis of this study.
