# Supplementary material for: A large-scale binding and functional map of human RNA-binding proteins
Source: Nature. 2020 Jul 29;583(7818):711–9. doi: 10.1038/s41586-020-2077-3 (PMC7410833; doi:10.1038/s41586-020-2077-3)
Supplement: Supplementary file 10 — Supplementary Data 8 Automated and manual quality assessment of eCLIP datasets. Contains results from automated eCLIP quality assessment pipeline, including read number, total relative information, and IDR rescue and self-consistency ratio metrics. Tabs include 223 released datasets, 76 rejected datasets, and 50 datasets with reproducible signal of questionable reliability made available on the Gene Expression Omnibus. [file 41586_2020_2077_MOESM10_ESM.xlsx]

## Sheet: Released
ENCODE Accession #	Internal Accession #	RBP	Cell line	Non-PCR duplicate, uniquely mapped read # - Rep1	Non-PCR duplicate, uniquely mapped read # - Rep2	Read Number Quality Filter - Rep1	Read Number Quality Filter - Rep2	Total relative information in peaks - Rep1	Total relative information in peaks - Rep2	Information content Quality Filter - Rep1	Information content Quality Filter - Rep2	IDR Rescue Ratio	IDR Self Consistency Ratio	IDR Reproducibility Test Quality Filter	Exception
ENCSR819XBT	511	AATF	K562	17023784	12855480	TRUE	TRUE	0.7751	0.995981	TRUE	TRUE	1.05338	1.18331	pass
ENCSR543TPH	543	AGGF1	HepG2	12867656	9643078	TRUE	TRUE	5.78849	8.79706	TRUE	TRUE	1.29776	1.24583	pass
ENCSR725ARB	537	AGGF1	K562	6867028	12692785	TRUE	TRUE	0.737446	1.48531	TRUE	TRUE	1.62266	1.70478	pass
ENCSR356ZMO	708	AKAP1	HepG2	7515078	7314801	TRUE	TRUE	1.28874	0.816662	TRUE	TRUE	1.07043	1.03918	pass
ENCSR177QQY	697	AKAP1	K562	4224950	7716796	TRUE	TRUE	0.202115	0.166741	TRUE	TRUE	1.07138	1.37791	pass
ENCSR206RXT	425	AKAP8L	K562	10161118	6059074	TRUE	TRUE	0.13173	0.193789	TRUE	TRUE	1.40659	1.36465	pass
ENCSR739VVT	374x4000fix	APOBEC3C	K562	5939527	8199396	TRUE	TRUE	0.20192	0.172109	TRUE	TRUE	1.14314	1.05939	pass
ENCSR018WPY	762	AQR	HepG2	6086412	5609957	TRUE	TRUE	2.28436	14.1848	TRUE	TRUE	1.28025	1.90921	pass
ENCSR606BPV	670	AQR	K562	6703517	4306125	TRUE	TRUE	1.51909	1.48543	TRUE	TRUE	1.16598	1.84578	pass
ENCSR876EYA	643	BCLAF1	HepG2	7714808	12268357	TRUE	TRUE	1.02454	1.18886	TRUE	TRUE	1.02991	1.56396	pass
ENCSR663WES	508	BUD13	K562	17736126	16111962	TRUE	TRUE	0.179837	0.265064	TRUE	TRUE	1.06031	1.38078	pass
ENCSR046JHH	700	CPEB4	K562	2548899	2546504	TRUE	TRUE	0.0549107	0.0898719	TRUE	TRUE	1.56098	1.17986	pass
ENCSR532VUB	258	CPSF6	K562	5355124	3760444	TRUE	TRUE	0.0691432	0.154116	TRUE	TRUE	1.0819	1.46541	pass
ENCSR384MWO	572	CSTF2	HepG2	10910000	16674051	TRUE	TRUE	0.169226	0.376158	TRUE	TRUE	1.29511	1.73522	pass
ENCSR919HSE	292	CSTF2T	HepG2	12298112	11175221	TRUE	TRUE	0.788067	0.989674	TRUE	TRUE	1.10597	1.13717	pass
ENCSR840DRD	275	CSTF2T	K562	6747865	10794464	TRUE	TRUE	0.619254	0.581219	TRUE	TRUE	1.07482	1.29731	pass
ENCSR999WKT	483	DDX24	K562	11333553	9121261	TRUE	TRUE	0.673651	0.929507	TRUE	TRUE	1.07457	1.31624	pass
ENCSR145NLR	586	DDX51	K562	9722477	6951795	TRUE	TRUE	0.097645	0.114906	TRUE	TRUE	1.41564	1.84076	pass
ENCSR970FEW	642	DDX52	HepG2	10785024	11713946	TRUE	TRUE	0.0600822	0.124327	TRUE	TRUE	1.01156	1.44643	pass
ENCSR154CSN	681	DDX52	K562	9914768	10001101	TRUE	TRUE	0.194288	0.18331	TRUE	TRUE	1.07883	1.49916	pass
ENCSR845VGB	595	DDX55	HepG2	6335989	3703849	TRUE	TRUE	0.276914	0.294775	TRUE	TRUE	1.65466	1.79686	pass
ENCSR214BZA	603	DDX59	HepG2	9592342	6194352	TRUE	TRUE	0.32901	0.442027	TRUE	TRUE	1.10364	1.09761	pass
ENCSR893EFU	577	DDX6	K562	4210274	8622914	TRUE	TRUE	0.353938	0.203408	TRUE	TRUE	1.313	1.97505	pass
ENCSR061SZV	383	DGCR8	HepG2	10248855	7315897	TRUE	TRUE	0.567708	0.357298	TRUE	TRUE	1.16328	1.428	pass
ENCSR947JVR	341	DGCR8	K562	3833556	4062704	TRUE	TRUE	1.54771	1.65447	TRUE	TRUE	1.10356	1.06022	pass
ENCSR565DGW	654	DHX30	HepG2	7879217	6140734	TRUE	TRUE	0.724606	0.779484	TRUE	TRUE	1.04583	1.08152	pass
ENCSR529GSJ	682	DHX30	K562	6119492	3772262	TRUE	TRUE	0.758696	0.76921	TRUE	TRUE	1.3913	1.55626	pass
ENCSR301TFY	544	DKC1	HepG2	15131155	18444294	TRUE	TRUE	16.0179	12.325	TRUE	TRUE	1.25881	1.06358	pass
ENCSR834YLD	575	DROSHA	HepG2	11943897	15373544	TRUE	TRUE	0.577794	0.28886	TRUE	TRUE	1.22815	1.42909	pass
ENCSR844RVX	582	EFTUD2	K562	3936024	4054958	TRUE	TRUE	0.524617	0.58081	TRUE	TRUE	1.3265	1.86895	pass
ENCSR307YIW	260	EIF4G2	K562	4118846	4435735	TRUE	TRUE	1.48917	1.83093	TRUE	TRUE	1.20052	1.59542	pass
ENCSR887LPK	440	EWSR1	K562	4843164	4069787	TRUE	TRUE	0.524156	0.806252	TRUE	TRUE	1.12313	1.1092	pass
ENCSR013CTQ	491	EXOSC5	K562	11437853	11980176	TRUE	TRUE	1.12523	0.933748	TRUE	TRUE	1.01691	1.10446	pass
ENCSR987NYS	297	FAM120A	HepG2	6578364	7503616	TRUE	TRUE	0.981921	0.78039	TRUE	TRUE	1.57897	1.53441	pass
ENCSR006OEQ	279	FAM120A	K562	3134630	6826366	TRUE	TRUE	0.564161	0.600444	TRUE	TRUE	1.23779	1.77446	pass
ENCSR023UHL	649	FASTKD2	HepG2	14294418	9109430	TRUE	TRUE	0.859414	2.61848	TRUE	TRUE	1.56137	1.6872	pass
ENCSR887FHF	460	FASTKD2	K562	3999864	5827206	TRUE	TRUE	3.82233	1.84139	TRUE	TRUE	1.86234	1.1791	pass
ENCSR018ZUE	223	FKBP4	HepG2	3103790	5040643	TRUE	TRUE	0.149263	0.269574	TRUE	TRUE	1.13599	1.99333	pass
ENCSR903PRV	723reseq1	FTO	HepG2	19564771	11898425	TRUE	TRUE	0.866123	0.79815	TRUE	TRUE	1.36494	1.9058	pass
ENCSR989SMC	464	FTO	K562	8200885	6651627	TRUE	TRUE	0.0545094	0.0727555	TRUE	TRUE	1.16512	1.01945	pass
ENCSR486YGP	571	FUBP3	HepG2	3109911	1861066	TRUE	TRUE	0.276168	0.474549	TRUE	TRUE	1.08602	1.61805	pass
ENCSR069EVH	689	FUS	K562	21724137	18739930	TRUE	TRUE	0.179059	0.183148	TRUE	TRUE	1.13577	1.08275	pass
ENCSR224QWC	237	FXR2	K562	4261459	5433916	TRUE	TRUE	1.02561	0.675002	TRUE	TRUE	1.84728	1.31168	pass
ENCSR721HPX	712	G3BP1	HepG2	10260663	15018986	TRUE	TRUE	0.537871	0.542552	TRUE	TRUE	1.05152	1.23166	pass
ENCSR301UQM	358	GNL3	K562	3983248	5678505	TRUE	TRUE	0.123917	0.0809534	TRUE	TRUE	1.48611	1.01449	pass
ENCSR647CLF	450	GPKOW	K562	4232759	4408969	TRUE	TRUE	0.16007	0.0857441	TRUE	TRUE	1.63629	1.32041	pass
ENCSR668MJX	596	GRSF1	HepG2	6835889	8920269	TRUE	TRUE	3.2064	3.12324	TRUE	TRUE	1.1311	1.79161	pass
ENCSR893NWB	628	GRWD1	HepG2	18056635	16524683	TRUE	TRUE	0.609449	0.7608	TRUE	TRUE	1.10537	1.06651	pass
ENCSR999YGP	645	GRWD1	K562	6746643	10648618	TRUE	TRUE	0.344794	0.336815	TRUE	TRUE	1.054	1.11355	pass
ENCSR265ZIS	384	GTF2F1	HepG2	8322802	7854620	TRUE	TRUE	0.664059	0.64806	TRUE	TRUE	1.19021	1.06757	pass
ENCSR736AAG	342	GTF2F1	K562	7454468	4944535	TRUE	TRUE	0.404815	0.524636	TRUE	TRUE	1.26913	1.42357	pass
ENCSR647HOX	651	HLTF	HepG2	12895673	13404424	TRUE	TRUE	0.0783905	0.0770404	TRUE	TRUE	1.04201	1.02378	pass
ENCSR550DVK	203	HNRNPC	HepG2	19372237	12874557	TRUE	TRUE	0.0884332	0.124945	TRUE	TRUE	1.25969	1.04504	pass
ENCSR828ZID	206	HNRNPK	HepG2	5007322	4943367	TRUE	TRUE	0.514696	0.417231	TRUE	TRUE	1.05977	1.37477	pass
ENCSR268ETU	326	HNRNPK	K562	2470472	3886348	TRUE	TRUE	0.315278	0.344617	TRUE	TRUE	1.09572	1.60471	pass
ENCSR724RDN	678	HNRNPL	HepG2	14877066	10581477	TRUE	TRUE	2.00881	5.15715	TRUE	TRUE	1.29214	1.60066	pass
ENCSR795CAI	560	HNRNPL	K562	11004133	13128567	TRUE	TRUE	0.329039	0.505184	TRUE	TRUE	1.09018	1.50774	pass
ENCSR267UCX	222	HNRNPM	HepG2	7385548	4456672	TRUE	TRUE	0.686976	0.759721	TRUE	TRUE	1.23853	1.65971	pass
ENCSR412NOW	224	HNRNPM	K562	6338932	5629828	TRUE	TRUE	0.701072	0.974025	TRUE	TRUE	1.45609	1.18437	pass
ENCSR571VHI	289	HNRNPUL1	K562	4889850	6388251	TRUE	TRUE	0.0920016	0.0445428	TRUE	TRUE	1.00478	1.54074	pass
ENCSR744GEU	205	IGF2BP1	HepG2	4392140	6089365	TRUE	TRUE	0.953757	0.815248	TRUE	TRUE	1.14343	1.40192	pass
ENCSR975KIR	220	IGF2BP1	K562	4708800	3295074	TRUE	TRUE	1.37422	0.657864	TRUE	TRUE	1.5056	1.8018	pass
ENCSR062NNB	226	IGF2BP2	K562	5798865	6911833	TRUE	TRUE	1.709	0.580722	TRUE	TRUE	1.27967	1.41323	pass
ENCSR993OLA	211	IGF2BP3	HepG2	8420209	6979891	TRUE	TRUE	0.499162	0.434147	TRUE	TRUE	1.19361	1.00181	pass
ENCSR786TSC	493	ILF3	HepG2	15375274	10046446	TRUE	TRUE	0.363522	0.61122	TRUE	TRUE	1.33344	1.307	pass
ENCSR438KWZ	338	ILF3	K562	10687057	10185302	TRUE	TRUE	0.23101	0.126289	TRUE	TRUE	1.13145	1.7834	pass
ENCSR628IDK	353	KHDRBS1	K562	11803389	13855995	TRUE	TRUE	0.0837195	0.115649	TRUE	TRUE	1.13106	1.02489	pass
ENCSR366DGX	755	KHSRP	HepG2	14253102	17022358	TRUE	TRUE	0.198093	0.122502	TRUE	TRUE	1.12731	1.45046	pass
ENCSR438GZQ	439	KHSRP	K562	16471151	17209546	TRUE	TRUE	0.778361	0.424417	TRUE	TRUE	1.15166	1.52498	pass
ENCSR805SRN	558	LARP4	HepG2	10144417	9959057	TRUE	TRUE	0.658573	0.613207	TRUE	TRUE	1.05047	1.3588	pass
ENCSR961OKA	298	LARP7	HepG2	3457943	1659436	TRUE	TRUE	1.65332	1.51529	TRUE	TRUE	1.46586	1.6215	pass
ENCSR456KXI	243	LARP7	K562	7561673	7396980	TRUE	TRUE	6.71198	9.41352	TRUE	TRUE	1.09524	1.37423	pass
ENCSR861GYE	387	LIN28B	HepG2	6247312	4495105	TRUE	TRUE	1.54979	1.30056	TRUE	TRUE	1.2295	1.61775	pass
ENCSR970NKP	325	LIN28B	K562	6292114	4454235	TRUE	TRUE	1.8705	2.5209	TRUE	TRUE	1.09165	1.29802	pass
ENCSR135VMS	592	LSM11	HepG2	11085933	7853491	TRUE	TRUE	0.455502	0.387667	TRUE	TRUE	1.25586	1.74542	pass
ENCSR022BVV	444	LSM11	K562	5114312	9307975	TRUE	TRUE	2.97757	0.996305	TRUE	TRUE	1.57481	1.52373	pass
ENCSR440SUX	716	MATR3	K562	4019282	5503911	TRUE	TRUE	0.364331	0.305946	TRUE	TRUE	1.06769	1.13312	pass
ENCSR303OQD	509	METAP2	K562	8432006	8249878	TRUE	TRUE	0.320895	0.586872	TRUE	TRUE	1.08517	1.28876	pass
ENCSR200DKE	470	MTPAP	K562	20829563	12943300	TRUE	TRUE	0.0750498	0.0686512	TRUE	TRUE	1.19298	1.25101	pass
ENCSR018RVZ	477	NCBP2	HepG2	7747959	7124298	TRUE	TRUE	0.172904	0.25596	TRUE	TRUE	1.24345	1.4447	pass
ENCSR361OCV	703	NIP7	HepG2	20936260	18918969	TRUE	TRUE	0.402734	0.519983	TRUE	TRUE	1.11429	1.47345	pass
ENCSR277DEO	546	NKRF	HepG2	17874122	20529205	TRUE	TRUE	0.141848	0.139466	TRUE	TRUE	1.18681	1.27424	pass
ENCSR194HZU	553	NOLC1	HepG2	17299831	16445888	TRUE	TRUE	4.80577	5.91134	TRUE	TRUE	1.18651	1.09537	pass
ENCSR001VAC	516	NOLC1	K562	8910590	10428913	TRUE	TRUE	0.214819	0.119964	TRUE	TRUE	1.08092	1.16777	pass
ENCSR861PAR	405	NONO	K562	11175658	9304129	TRUE	TRUE	0.342511	0.493768	TRUE	TRUE	1.09756	1.19044	pass
ENCSR081JYH	452	NSUN2	K562	8673839	4618691	TRUE	TRUE	2.93036	3.82395	TRUE	TRUE	1.43939	1.0936	pass
ENCSR820UYE	750	PABPN1	HepG2	9268427	9411176	TRUE	TRUE	0.205735	0.372574	TRUE	TRUE	1.07787	1.38029	pass
ENCSR922WJV	719	PCBP1	K562	10778033	11220984	TRUE	TRUE	0.434421	0.649226	TRUE	TRUE	1.17215	1.48414	pass
ENCSR339FUY	345	PCBP2	HepG2	6514996	3662276	TRUE	TRUE	2.4527	1.21961	TRUE	TRUE	1.60918	1.78771	pass
ENCSR001KKZ	680	PHF6	K562	16949538	10928101	TRUE	TRUE	0.48013	0.238863	TRUE	TRUE	1.20084	1.83451	pass
ENCSR097NEE	495	PPIG	HepG2	14167843	10397648	TRUE	TRUE	0.6639	1.40361	TRUE	TRUE	1.14023	1.57236	pass
ENCSR197INS	414	PPIL4	K562	12026110	11003367	TRUE	TRUE	0.588585	0.359438	TRUE	TRUE	1.09202	1.80645	pass
ENCSR977OXG	752	PRPF4	HepG2	9859167	8092561	TRUE	TRUE	0.814632	0.742609	TRUE	TRUE	1.07085	1.1317	pass
ENCSR121NVA	291	PRPF8	HepG2	8750012	9085789	TRUE	TRUE	0.995663	2.16957	TRUE	TRUE	1.72488	1.71876	pass
ENCSR534YOI	278	PRPF8	K562	6804653	7786797	TRUE	TRUE	0.583522	0.51626	TRUE	TRUE	1.09233	1.6444	pass
ENCSR981WKN	368	PTBP1	K562	3967949	6533836	TRUE	TRUE	0.979662	1.19275	TRUE	TRUE	1.14573	1.82966	pass
ENCSR308YNT	690	PUM1	K562	7377304	11653853	TRUE	TRUE	0.497932	0.517845	TRUE	TRUE	1.34514	1.24599	pass
ENCSR661ICQ	441	PUM2	K562	2309443	5793726	TRUE	TRUE	1.11612	0.523837	TRUE	TRUE	1.23843	1.25683	pass
ENCSR570WLM	478	QKI	HepG2	10658479	6337494	TRUE	TRUE	2.01125	0.837014	TRUE	TRUE	1.22405	1.59797	pass
ENCSR987FTF	204	RBFOX2	HepG2	5640699	5669878	TRUE	TRUE	1.36481	1.17349	TRUE	TRUE	1.1368	1.1464	pass
ENCSR756CKJ	676	RBFOX2	K562	15762348	8792169	TRUE	TRUE	0.170764	0.293816	TRUE	TRUE	1.11121	1.38736	pass
ENCSR456JJQ	494	RBM22	HepG2	5337053	8985994	TRUE	TRUE	0.147628	0.115606	TRUE	TRUE	1.69835	1.19537	pass
ENCSR295OKT	331	RBM22	K562	2736529	2828765	TRUE	TRUE	0.206077	0.334978	TRUE	TRUE	1.83005	1.92533	pass
ENCSR766FAC	540	RPS3	HepG2	15178761	12802565	TRUE	TRUE	1.20806	1.70379	TRUE	TRUE	1.37351	1.16701	pass
ENCSR120EAR	530	RPS3	K562	17669487	12758250	TRUE	TRUE	0.456925	0.667989	TRUE	TRUE	1.6911	1.28561	pass
ENCSR484LAB	746	SAFB	K562	11788358	12038737	TRUE	TRUE	0.166026	0.106792	TRUE	TRUE	1.08481	1.33048	pass
ENCSR943MHU	267	SAFB2	K562	13572949	12244310	TRUE	TRUE	0.376306	0.140955	TRUE	TRUE	1.08241	1.24841	pass
ENCSR331MIC	393	SF3A3	HepG2	7703652	5893133	TRUE	TRUE	0.793952	0.98237	TRUE	TRUE	1.55179	1.33776	pass
ENCSR279UJF	228	SF3B4	HepG2	4202186	4021685	TRUE	TRUE	1.01466	1.1652	TRUE	TRUE	1.26497	1.18272	pass
ENCSR267OLV	507	SF3B4	K562	6645510	10779584	TRUE	TRUE	1.20005	2.02293	TRUE	TRUE	1.31106	1.38011	pass
ENCSR000SSH	256	SLTM	K562	5649283	6371254	TRUE	TRUE	0.179274	0.286664	TRUE	TRUE	1.18302	1.97805	pass
ENCSR658IQB	445	SMNDC1	K562	12619149	10132244	TRUE	TRUE	2.48049	1.05855	TRUE	TRUE	1.29608	1.46434	pass
ENCSR061EVO	302	SND1	HepG2	7313007	6228544	TRUE	TRUE	2.61183	4.39766	TRUE	TRUE	1.12882	1.28722	pass
ENCSR128VXC	316	SND1	K562	12152580	10945512	TRUE	TRUE	0.399439	0.351252	TRUE	TRUE	1.25769	1.58927	pass
ENCSR989VIY	301	SRSF1	HepG2	8110877	5989248	TRUE	TRUE	0.112072	0.28127	TRUE	TRUE	1.17125	1.74705	pass
ENCSR432XUP	312	SRSF1	K562	5162074	8971374	TRUE	TRUE	0.197787	0.479828	TRUE	TRUE	1.2162	1.21162	pass
ENCSR468FSW	376	SRSF7	K562	3088724	6250625	TRUE	TRUE	0.261249	0.140616	TRUE	TRUE	1.20417	1.84884	pass
ENCSR773KRC	216	SRSF9	HepG2	6200294	4121660	TRUE	TRUE	0.0921134	0.107566	TRUE	TRUE	1.45133	1.89492	pass
ENCSR352STY	730	SSB	HepG2	31228176	27517076	TRUE	TRUE	2.90068	5.73442	TRUE	TRUE	1.1413	1.47887	pass
ENCSR356MSW	738	SSB	K562	11599944	11436623	TRUE	TRUE	16.4777	17.6035	TRUE	TRUE	1.11494	1.31655	pass
ENCSR979EWD	593	STAU2	HepG2	21830537	14846312	TRUE	TRUE	0.494999	0.183978	TRUE	TRUE	1.32903	1.81615	pass
ENCSR406OOZ	632x	SUB1	HepG2	2539979	2055522	TRUE	TRUE	1.42024	2.15615	TRUE	TRUE	1.25962	1.38245	pass
ENCSR506UPY	652	SUGP2	HepG2	17148441	15524184	TRUE	TRUE	0.288436	0.232128	TRUE	TRUE	1.01015	1.33911	pass
ENCSR584TCR	340	TARDBP	K562	3188669	3906868	TRUE	TRUE	1.9621	2.58831	TRUE	TRUE	1.0977	1.2279	pass
ENCSR506OTC	584	TBRG4	K562	4647489	7958298	TRUE	TRUE	0.298678	0.306778	TRUE	TRUE	1.25854	1.66534	pass
ENCSR057DWB	285	TIA1	K562	10198690	11682827	TRUE	TRUE	0.37004	0.389177	TRUE	TRUE	1.12206	1.11314	pass
ENCSR322HHA	753	TIAL1	HepG2	4120562	3246725	TRUE	TRUE	0.486184	0.584492	TRUE	TRUE	1.14321	1.06261	pass
ENCSR314UMJ	218	TRA2A	HepG2	2263429	3780104	TRUE	TRUE	0.419963	0.146941	TRUE	TRUE	1.33897	1.27372	pass
ENCSR539ZTS	447	TROVE2	K562	10354754	11734454	TRUE	TRUE	0.660947	1.55299	TRUE	TRUE	1.09696	1.23373	pass
ENCSR328LLU	282	U2AF1	HepG2	11374143	9354692	TRUE	TRUE	0.0832255	0.126263	TRUE	TRUE	1.18576	1.08412	pass
ENCSR862QCH	244	U2AF1	K562	6432760	5814832	TRUE	TRUE	0.363674	0.289164	TRUE	TRUE	1.23058	1.28895	pass
ENCSR202BFN	272	U2AF2	HepG2	8375135	5825433	TRUE	TRUE	0.449951	0.506444	TRUE	TRUE	1.16777	1.61449	pass
ENCSR893RAV	242	U2AF2	K562	7417490	8978774	TRUE	TRUE	0.851689	0.833284	TRUE	TRUE	1.21123	1.02864	pass
ENCSR490IEE	629	UCHL5	HepG2	26748786	15076333	TRUE	TRUE	0.0694741	0.134818	TRUE	TRUE	1.11829	1.51111	pass
ENCSR349KMG	610	UCHL5	K562	12988334	20138785	TRUE	TRUE	0.880959	0.837038	TRUE	TRUE	1.0696	1.47599	pass
ENCSR539BEV	726	UPF1	HepG2	5420454	5696771	TRUE	TRUE	2.48026	3.06163	TRUE	TRUE	1.0899	1.24278	pass
ENCSR456ASB	465	UPF1	K562	4632076	5611324	TRUE	TRUE	1.57475	1.52931	TRUE	TRUE	1.01018	1.06214	pass
ENCSR964VOX	686	UTP18	K562	8017379	8325025	TRUE	TRUE	1.39816	0.985766	TRUE	TRUE	1.39073	1.02857	pass
ENCSR085JPB	602	WDR43	HepG2	9364371	10815676	TRUE	TRUE	0.297952	0.67467	TRUE	TRUE	1.21154	1.35294	pass
ENCSR038JME	416	WRN	K562	4295980	3554984	TRUE	TRUE	0.211121	0.315635	TRUE	TRUE	1.58378	1.41406	pass
ENCSR921SXC	655	XPO5	HepG2	8345726	7948600	TRUE	TRUE	5.1879	2.66745	TRUE	TRUE	1.03892	1.32222	pass
ENCSR258QKO	480	XRCC6	K562	14227512	11232285	TRUE	TRUE	0.0617128	0.0712068	TRUE	TRUE	1.08416	1.26526	pass
ENCSR655NZA	235x4000	XRN2	HepG2	13869373	8317453	TRUE	TRUE	0.0425204	0.50416	TRUE	TRUE	1.85911	1.83567	pass
ENCSR657TZB	245	XRN2	K562	6999771	5088460	TRUE	TRUE	0.0808728	0.20671	TRUE	TRUE	1.30653	1.92045	pass
ENCSR735HOK	729	YBX3	HepG2	23063663	26147463	TRUE	TRUE	5.41762	7.33357	TRUE	TRUE	1.13516	1.37994	pass
ENCSR529FKI	551	YBX3	K562	12800962	13025174	TRUE	TRUE	2.31497	2.36234	TRUE	TRUE	1.02381	1.04466	pass
ENCSR867ZVK	367	YWHAG	K562	8230166	6153055	TRUE	TRUE	0.0982572	0.0934855	TRUE	TRUE	1.2425	1.50217	pass
ENCSR907GUB	641	ZC3H11A	HepG2	9982473	11054828	TRUE	TRUE	0.0600279	0.0473815	TRUE	TRUE	1.07983	1.33852	pass
ENCSR657TZZ	570	ZNF622	K562	10325199	9096053	TRUE	TRUE	0.622948	0.779829	TRUE	TRUE	1.00896	1.03487	pass
ENCSR685AUR	743	ZNF800	HepG2	12019763	6316420	TRUE	TRUE	0.353717	0.602731	TRUE	TRUE	1.50395	1.22181	pass
ENCSR586DGV	737	ZNF800	K562	10313335	17225474	TRUE	TRUE	0.359154	0.506258	TRUE	TRUE	1.09931	1.96444	pass
ENCSR825SVO	624	AARS	K562	2026573	2766844	TRUE	TRUE	0.284968	0.234781	TRUE	TRUE	3.05634	1.2549	borderline
ENCSR485QCG	230	BCCIP	HepG2	5284994	5630710	TRUE	TRUE	0.248003	0.0851641	TRUE	TRUE	1.3251	2.29799	borderline
ENCSR815VVI	556	CDC40	HepG2	10673929	4885159	TRUE	TRUE	0.393303	0.414943	TRUE	TRUE	1.37521	2.83556	borderline
ENCSR648LAH	492	DDX3X	HepG2	9741105	4352698	TRUE	TRUE	1.50588	1.292	TRUE	TRUE	1.41719	2.38184	borderline
ENCSR930BZL	350	DDX3X	K562	7007125	6337723	TRUE	TRUE	0.522809	1.78235	TRUE	TRUE	1.38068	2.33912	borderline
ENCSR141OIM	589	DDX6	HepG2	3687490	1739161	TRUE	TRUE	0.245947	0.408053	TRUE	TRUE	2.15455	1.70312	borderline
ENCSR653HQC	481	DROSHA	K562	4298827	10779774	TRUE	TRUE	0.921832	0.625038	TRUE	TRUE	1.19095	2.47663	borderline
ENCSR527DXF	631	EFTUD2	HepG2	8169671	2864693	TRUE	TRUE	0.705881	0.977432	TRUE	TRUE	1.79547	2.82508	borderline
ENCSR023PKW	646	EIF3G	K562	2627800	8321747	TRUE	TRUE	0.177437	0.0527885	TRUE	TRUE	1.05802	2.07692	borderline
ENCSR916XIV	545	EIF3H	HepG2	6259619	5581910	TRUE	TRUE	0.511221	0.189897	TRUE	TRUE	1.78946	3.06	borderline
ENCSR693JWP	722reseq2	EXOSC5	HepG2	15248749	18768009	TRUE	TRUE	0.134656	0.196316	TRUE	TRUE	1.82073	2.31953	borderline
ENCSR331VNX	236	FMR1	K562	4050508	3880191	TRUE	TRUE	0.833364	1.06146	TRUE	TRUE	2.25551	1.334	borderline
ENCSR774RFN	315	FXR1	K562	7264514	8179760	TRUE	TRUE	0.10522	0.400542	TRUE	TRUE	1.73043	3.34146	borderline
ENCSR973HOJ	713	FXR2	HepG2	11341828	9887522	TRUE	TRUE	0.686208	0.249836	TRUE	TRUE	1.23128	2.51299	borderline
ENCSR238CLX	677	GEMIN5	K562	14429537	7594606	TRUE	TRUE	0.408022	0.441934	TRUE	TRUE	1.42174	2.70436	borderline
ENCSR240MVJ	281	HNRNPU	HepG2	8952453	8610554	TRUE	TRUE	0.0507894	0.0521201	TRUE	TRUE	1.49481	5.425	borderline
ENCSR888YTT	461	LARP4	K562	5402689	2778633	TRUE	TRUE	0.0639032	0.275324	TRUE	TRUE	2.57556	1.42197	borderline
ENCSR290VLT	695	MATR3	HepG2	8376572	6066536	TRUE	TRUE	0.467164	0.200491	TRUE	TRUE	1.49993	3.93478	borderline
ENCSR484LTQ	566	NCBP2	K562	4827550	9378471	TRUE	TRUE	0.0776838	0.0827871	TRUE	TRUE	1.59497	2.58333	borderline
ENCSR891RIC	565	NIPBL	K562	11135666	6594373	TRUE	TRUE	0.0982519	0.207232	TRUE	TRUE	2.34111	1.15966	borderline
ENCSR256CHX	692	PCBP1	HepG2	10197077	7408455	TRUE	TRUE	1.03987	0.590467	TRUE	TRUE	1.5704	2.44963	borderline
ENCSR384KAN	696	PTBP1	HepG2	13388069	9874648	TRUE	TRUE	1.07981	0.740713	TRUE	TRUE	1.17138	2.17611	borderline
ENCSR366YOG	466	QKI	K562	2575726	6267708	TRUE	TRUE	2.52584	5.21624	TRUE	TRUE	1.62939	2.72973	borderline
ENCSR196INN	514	RBM15	K562	5951894	10391047	TRUE	TRUE	0.400984	0.631067	TRUE	TRUE	1.1549	2.70227	borderline
ENCSR050BDZ	744	SDAD1	HepG2	13580640	11413633	TRUE	TRUE	0.235315	0.538756	TRUE	TRUE	1.74157	2.0802	borderline
ENCSR906ZJF	740	SDAD1	K562	7136115	11630350	TRUE	TRUE	0.251141	0.624119	TRUE	TRUE	3.69118	1.07447	borderline
ENCSR121GQH	693	SERBP1	K562	13576159	8038722	TRUE	TRUE	0.523706	0.853683	TRUE	TRUE	3.07362	1.71875	borderline
ENCSR965DLL	437	SFPQ	HepG2	8552137	4459775	TRUE	TRUE	0.120225	0.124585	TRUE	TRUE	1.31153	3.11216	borderline
ENCSR373ODC	344	SMNDC1	HepG2	4859077	5098180	TRUE	TRUE	0.833317	0.319933	TRUE	TRUE	2.25278	1.39702	borderline
ENCSR623VEQ	215	TIA1	HepG2	4682502	6072774	TRUE	TRUE	0.262043	0.619724	TRUE	TRUE	1.57084	2.47087	borderline
ENCSR365NVO	240	TRA2A	K562	9949210	7851929	TRUE	TRUE	2.23947	2.16181	TRUE	TRUE	1.33658	2.43078	borderline
ENCSR993FMY	503	TROVE2	HepG2	11893632	11692928	TRUE	TRUE	0.24921	0.0971166	TRUE	TRUE	1.83871	2.41	borderline
ENCSR488JKQ	621	UTP18	HepG2	11709932	14324157	TRUE	TRUE	1.6509	2.65045	TRUE	TRUE	2.02041	1.15385	borderline
ENCSR202HKN	685	WDR3	K562	4439155	4253654	TRUE	TRUE	0.485602	2.14134	TRUE	TRUE	2.07692	1.42857	borderline
ENCSR349CMI	517	WDR43	K562	4989980	7504334	TRUE	TRUE	0.418721	0.498879	TRUE	TRUE	1.62941	2.34444	borderline
ENCSR712IAG	684	ZC3H11A	K562	2349531	5637574	TRUE	TRUE	0.186472	0.134851	TRUE	TRUE	1.61419	3.09776	borderline
ENCSR181NRW	683	ZC3H8	K562	2317688	4258618	TRUE	TRUE	0.448906	1.11485	TRUE	TRUE	1.05263	2.368	borderline
ENCSR830BSQ	497	BUD13	HepG2	15901691	16546679	TRUE	TRUE	0.136339	0.543407	TRUE	TRUE	2.02059	4.3869	fail	exception: reproducible peaks look good
ENCSR291XPT	668	PUS1	K562	1722888	7755152	TRUE	TRUE	0.17592	0.4356	TRUE	TRUE	2.05556	3.75	fail	exception: strong signal at mt-tRNAs
ENCSR754NDA	552	RBM15	HepG2	9417660	2477332	TRUE	TRUE	0.158484	0.203874	TRUE	TRUE	2.09646	6.23554	fail	exception: reproducible peaks look good
ENCSR351PVI	227	SLTM	HepG2	2749814	6346713	TRUE	TRUE	0.131937	0.239828	TRUE	TRUE	3.08239	9.59194	fail	exception: reproducible peaks look good
ENCSR513NDD	209	SRSF7	HepG2	3598084	2141032	TRUE	TRUE	0.352045	0.115211	TRUE	TRUE	2.20091	4.02317	fail	exception: reproducible peaks look good
ENCSR580MFX	650	SUPV3L1	HepG2	5229166	3783780	TRUE	TRUE	0.201368	0.155506	TRUE	TRUE	2.2834	3.21569	fail	exception: strong signal at antisense chrM
ENCSR734ZHL	475	UTP3	K562	3368310	1916493	TRUE	TRUE	2.59977	6.83486	TRUE	TRUE	61.2333	7.57674	fail	exception: strong signal at pre-rRNA
ENCSR663NRA	548	ZRANB2	K562	2016361	9370343	TRUE	TRUE	0.549569	0.653793	TRUE	TRUE	4.31367	3.79706	fail	exception: reproducible peaks look good
ENCSR923NKN	550	DDX55	K562	6599117	7070396	TRUE	TRUE	0.254253	0.0410582	TRUE	FALSE	1.38036	4.92486	borderline	exception: reproducible peaks look good
ENCSR041NUV	625	EIF3D	HepG2	16785735	15378165	TRUE	TRUE	0.0443371	0.0350017	TRUE	FALSE	1.34165	1.193	pass	exception: reproducible peaks look good
ENCSR464OSH	694	FUS	HepG2	12408093	10832577	TRUE	TRUE	0.056404	0.0306323	TRUE	FALSE	1.35419	1.22191	pass	exception: broad binding to introns
ENCSR589YHM	522	HLTF	K562	7646222	8322591	TRUE	TRUE	0.0571391	0.0354787	TRUE	FALSE	1.24848	1.90909	pass	exception: strong signal at L1/LINE
ENCSR249ROI	699	HNRNPC	K562	9624706	31215742	TRUE	TRUE	0.0289294	0.0439137	FALSE	TRUE	1.40754	2.39835	borderline	exception: reproducible peaks look good
ENCSR755TJC	321	HNRNPUL1	HepG2	6183679	8553029	TRUE	TRUE	0.0335126	0.148253	FALSE	TRUE	1.46822	3	borderline	exception: broad binding to introns
ENCSR820DQJ	539	NOL12	HepG2	15480514	15734460	TRUE	TRUE	0.0243858	0.273259	FALSE	TRUE	1.62838	4	borderline	exception: strong signal at RNA28S
ENCSR576SHT	241	DDX42	K562	4760994	4654932	TRUE	TRUE	0.0178421	0.047072	FALSE	TRUE	2.55357	3.375	fail	exception: strong signal at RNU2
ENCSR489ABS	501	RBM5	HepG2	9924507	9201812	TRUE	TRUE	0.0173259	0.109279	FALSE	TRUE	2.02189	8.4856	fail	exception: reproducible peaks look good
ENCSR089BXO	734	ABCF1	K562	13510290	13736214	TRUE	TRUE	0.0199997	0.0630769	FALSE	TRUE	1.30986	1.73333	pass	exception: strong signal at pre-rRNA
ENCSR269AJF	614	RPS11	K562	13508939	14184412	TRUE	TRUE	0.103408	0.0894693	FALSE	TRUE	1.32787	1.03922	pass	exception: strong signal at RNA18S
ENCSR568DZW	339	TAF15	K562	5903507	6175394	TRUE	TRUE	0.0371161	0.048779	FALSE	TRUE	1.12633	1.09223	pass	exception: broad binding to introns
ENCSR154HRN	247	HNRNPA1	K562	8859048	3846312	TRUE	TRUE	0.0109645	0.0067777	FALSE	FALSE	1.39759	3.49091	borderline	exception: broadly binds in introns
ENCSR820WHR	484	POLR2G	HepG2	8196830	7096065	TRUE	TRUE	0.0034532	0.00991957	FALSE	FALSE	1.39216	3.08333	borderline	exception: broadly binds POL2 transcripts
ENCSR337XGI	745	SAFB	HepG2	13768015	15122551	TRUE	TRUE	0.00571116	0.0350264	FALSE	FALSE	1.50213	3.125	borderline	exception: strong signal at L1
ENCSR841EQA	388	TAF15	HepG2	11920587	11238995	TRUE	TRUE	0.0153408	0.0353113	FALSE	FALSE	1.2432	2.59579	borderline	exception: broad binding to introns
ENCSR571ROL	311	XRCC6	HepG2	8760189	5643057	TRUE	TRUE	0.0239012	0.0297514	FALSE	FALSE	2.30392	1.60127	borderline	exception: reproducible peaks look good
ENCSR040QLV	284x4000fix	DDX21	K562	12485226	7859769	TRUE	TRUE	0.03449	0.0463178	FALSE	FALSE	1.5534	1.13402	pass	exception: strong signal at RNA18S
ENCSR769UEW	283	HNRNPA1	HepG2	16410758	7967526	TRUE	TRUE	0.00698761	0.0107717	FALSE	FALSE	1.21739	1.02752	pass	exception: broadly binds in introns
ENCSR520BZQ	249	HNRNPU	K562	17231867	26980539	TRUE	TRUE	0.00870459	0.0282268	FALSE	FALSE	1.25654	1.72376	pass	exception: broadly binds in introns
ENCSR867DSZ	354	NPM1	K562	1773790	5007691	TRUE	TRUE	0.0586711	0.0347469	FALSE	FALSE	1.32787	1.10909	pass	exception: strong signal at pre-rRNA
ENCSR059CWF	352	SBDS	K562	5548730	3784414	TRUE	TRUE	0.012259	0.0678504	FALSE	FALSE	1.51515	1.86364	pass	exception: strong signal at RNA18S,RNA28S
ENCSR958FKZ	406	PABPC4	K562	5205070	1262995	TRUE	FALSE	2.37684	1.6834	TRUE	TRUE	1.71393	4.2332	borderline	exception: good reproducible peaks despite low read number
ENCSR916SRV	617	TBRG4	HepG2	1370746	1803710	FALSE	TRUE	1.90036	0.773531	TRUE	TRUE	2.24194	1.81538	borderline	exception: strong signal at chrM
ENCSR483NOP	262	SLBP	K562	661275	1606564	FALSE	TRUE	1.81885	2.57209	TRUE	TRUE	1.10429	1.47573	pass	exception: strong signal at histone mRNAs
ENCSR133QEA	506	SF3B1	K562	1048515	878434	FALSE	FALSE	1.32046	2.69951	TRUE	TRUE	7.70968	1.41176	borderline	exception: strong signal at RNU2
ENCSR580OFI	663	SUPV3L1	K562	486331	787449	FALSE	FALSE	0.672236	0.612965	TRUE	TRUE	1.38889	1.62025	pass	exception: strong signal at antisense chrM

## Sheet: Failed QC
ENCODE Accession #	Internal Accession #	RBP	Cell line	Non-PCR duplicate, uniquely mapped read # - Rep1	Non-PCR duplicate, uniquely mapped read # - Rep2	Read Number Quality Filter - Rep1	Read Number Quality Filter - Rep2	Total relative information in peaks - Rep1	Total relative information in peaks - Rep2	Information content Quality Filter - Rep1	Information content Quality Filter - Rep2	IDR Rescue Ratio	IDR Self Consistency Ratio	IDR Reproducibility Test Quality Filter	Exception
GSM2878681	636	AARS	HepG2	570929	505389	FALSE	FALSE	0.888734	4.35048	TRUE	TRUE	1.64948	1.63964	pass
GSM2878703	710	ADAR	HepG2	5351333	9074525	TRUE	TRUE	0.117394	0.10234	TRUE	TRUE	1.47468	2.23037	borderline
GSM2878607	396	ADAR	K562	10436735	9689082	TRUE	TRUE	0.0161453	0.00639277	FALSE	FALSE	1.40506	2.86486	borderline
GSM2878583	219	ASCC1	HepG2	1484187	3559104	FALSE	TRUE	0.0152778	0.00172113	FALSE	FALSE	2.57143	1	borderline
GSM2878627	323x4000	ASCC1	K562	6151292	4927128	TRUE	TRUE	0.011763	0.0181093	FALSE	FALSE	1.375	1.46154	pass
GSM2878661	472	ATXN1	K562	2932375	579831	TRUE	FALSE	1.58253	4.07366	TRUE	TRUE	16.4143	6.25532	fail
GSM3396755	280	AUH	HepG2	7196455	7507202	TRUE	TRUE	0.00841429	0.0169232	FALSE	FALSE	2.75	2.4	fail
GSM3396757	246	AUH	K562	4087268	2761314	TRUE	TRUE	0.0452302	0.0937566	FALSE	TRUE	1.41667	1.09375	pass
GSM2878591	254	BCCIP	K562	4815377	4598408	TRUE	TRUE	0.101889	0.0502646	TRUE	TRUE	1.38621	2.34815	borderline
GSM2878677	634	CALR	HepG2	1015356	1037828	FALSE	FALSE	0.0454005	0.0206124	FALSE	FALSE	1.27273	2.8	borderline
GSM2878725	760	CASC3	HepG2	2980957	2075010	TRUE	TRUE	0.506628	3.88898	TRUE	TRUE	4.94898	3.42958	fail
GSM2878621	542	CCDC86	HepG2	14804814	10869941	TRUE	TRUE	0.0159853	0.0122661	FALSE	FALSE	2.96774	1.19512	borderline
GSM2878695	671	CKAP4	K562	1220260	1493430	FALSE	FALSE	0.0832276	0.0521622	TRUE	FALSE	13.2222	2.58824	fail
GSM2878601	290	CPSF6	HepG2	1058318	4193032	FALSE	TRUE	0.528719	0.206873	TRUE	TRUE	8.01038	7.94091	fail
GSM2878671	691	DAZAP1	HepG2	9072933	3853750	TRUE	TRUE	0.00594352	0.0196453	FALSE	FALSE	2.68421	1.9375	borderline
GSM2878697	687	DAZAP1	K562	5388058	12053915	TRUE	TRUE	0.0066535	0.0145996	FALSE	FALSE	1.69048	2.78947	borderline
GSM2878709	749	DDX19B	HepG2	4807276	7999134	TRUE	TRUE	0.040591	0.100966	FALSE	TRUE	3.47619	2.96667	fail
GSM2878599	356	DDX20	K562	3907225	3267275	TRUE	TRUE	0.0104737	0.0405197	FALSE	FALSE	1.31818	3.45	borderline
GSM2878691	528	DEAF1	K562	1424024	1243360	FALSE	FALSE	0.189689	0.0300939	TRUE	FALSE	1.25373	3.46154	borderline
GSM2878625	557	DNAJC2	HepG2	13161020	6089074	TRUE	TRUE	0.0263654	0.0758127	FALSE	TRUE	1.91089	1.21176	pass
GSM2878669	673	DNAJC21	K562	1648491	5676955	TRUE	TRUE	0.200974	0.0427588	TRUE	FALSE	4.07692	2.03636	fail
GSM2878679	635	EEF2	HepG2	647429	3685984	FALSE	TRUE	0.219917	0.00654552	TRUE	FALSE	2.14286	3.23077	fail
GSM2878675	599	EEF2	K562	755385	1015216	FALSE	FALSE	0.913816	2.59675	TRUE	TRUE		8.74074	fail
GSM2878667	657	EIF3G	HepG2	1117584	3891090	FALSE	TRUE	3.60545	0.381296	TRUE	TRUE	118.083	3.07303	fail
GSM2878581	232	EIF4A3	HepG2	6759822	4851829	TRUE	TRUE	0.0381102	0.203114	FALSE	TRUE	1.64868	3.68	borderline
GSM2878590	255	EIF4A3	K562	2582782	6265915	TRUE	TRUE	0.0306642	0.0920273	FALSE	TRUE	1.80822	1.62121	pass
GSM2878665	573	FIP1L1	HepG2	4585261	22807390	TRUE	TRUE	0.0184407	0.0420869	FALSE	TRUE	1.99482	3.48018	borderline
GSM2878663	474	FUBP3	K562	1957194	8959955	TRUE	TRUE	0.873876	0.428608	TRUE	TRUE	2.59176	5.5956	fail
GSM2878603	300	FXR1	HepG2	4478012	1484072	TRUE	FALSE	1.49133	0.508314	TRUE	TRUE	2.57573	13.8734	fail
GSM2878659	637	GNB2L1	HepG2	11496511	8677600	TRUE	TRUE	0.0198476	0.0342675	FALSE	FALSE	1.18018	1.44724	pass
GSM2878683	704	HNRNPA0	HepG2	19345144	17246616	TRUE	TRUE	0.00435086	0.00935133	FALSE	FALSE	1.13433	2.35897	borderline
GSM2878699	688	HNRNPA0	K562	12181915	17641562	TRUE	TRUE	0.0912925	0.0805634	TRUE	TRUE	1.29973	1.87363	pass
GSM2878653	386x4000	HNRNPA2B1	HepG2	24991385	21659348	TRUE	TRUE	0.00862963	0.0253107	FALSE	FALSE	1.33013	2.53165	borderline
GSM2878651	363x4000	HNRNPA2B1	K562	23313552	25128620	TRUE	TRUE	0.0170519	0.0196247	FALSE	FALSE	1.45022	1.96333	pass
GSM2878655	486x4000	HNRNPR	HepG2	28869855	23425418	TRUE	TRUE	0.00293299	0.0194527	FALSE	FALSE	1.47522	5.06989	borderline
GSM2878657	403x4000	HNRNPR	K562	18365561	20864812	TRUE	TRUE	0.020335	0.00449914	FALSE	FALSE	1.26316	1.20513	pass
GSM2878637	594	HSPD1	HepG2	3424593	1838862	TRUE	TRUE	0.365781	0.239605	TRUE	TRUE	3.78495	8.81818	fail
GSM2878586	214	IGF2BP2	HepG2	4556056	6840942	TRUE	TRUE	0.0356207	1.4942	FALSE	TRUE	7.23232	36.7826	fail
GSM2878685	715	IGF2BP3	K562	15106144	9292185	TRUE	TRUE	0.397822	0.318459	TRUE	TRUE	1.34405	3.58486	borderline
GSM2878673	597	ILF2	HepG2	3131443	5153821	TRUE	TRUE	0.0159418	0.0213803	FALSE	FALSE	1.38339	2.88732	borderline
GSM2878717	756	KHDRBS1	HepG2	2832051	14356809	TRUE	TRUE	0.0778264	0.173051	TRUE	TRUE	1.5463	3.88095	borderline
GSM2878723	759	KIAA0020	HepG2	8301950	9034357	TRUE	TRUE	1.00465	0.588576	TRUE	TRUE	1.94068	1.16	pass
GSM2878605	397	KRR1	K562	14255595	17938378	TRUE	TRUE	0.00590792	0.00377721	FALSE	FALSE	1.40741	1.05714	pass
GSM2878639	622	NUFIP2	HepG2	3220097	1461932	TRUE	FALSE	0.0803552	0.114505	TRUE	TRUE	2.83333	3.22059	fail
GSM2878687	718	NUFIP2	K562	11938810	10649257	TRUE	TRUE	0.0759473	0.0692097	TRUE	TRUE	1.21226	1.91026	pass
GSM2878629	333x4000	NUSAP1	K562	5651897	6579950	TRUE	TRUE	0.0160805	0.020908	FALSE	FALSE	1.15278	1.2766	pass
GSM2878641	627	PA2G4	HepG2	7317152	7336454	TRUE	TRUE	0.0216442	0.00971413	FALSE	FALSE	1.28378	1.51852	pass
GSM2878727	648	PA2G4	K562	6596450	317724	TRUE	FALSE	0.0314974	0.0665128	FALSE	TRUE		1.85	borderline
GSM2878715	751	PCBP3	HepG2	7645843	8465470	TRUE	TRUE	0.0123243	0.0182671	FALSE	FALSE	2.65217	2.61905	fail
GSM2878649	630	PHF6	HepG2	13091549	10899768	TRUE	TRUE	0.0122617	0.0119023	FALSE	FALSE	2.42466	1.46667	borderline
GSM2878623	554	PKM	HepG2	2976301	5663063	TRUE	TRUE	0.0593701	0.0608719	TRUE	TRUE	2.50595	4	fail
GSM2878579	225	PRPF6	HepG2	1274830	147805	FALSE	FALSE	0.094627	0.32404	TRUE	TRUE	4.88889	1.5	borderline
GSM2878647	618	PSIP1	HepG2	3455683	2287727	TRUE	TRUE	0.0679154	0.374802	TRUE	TRUE		1.66667	borderline
GSM2878645	579	PSIP1	K562	2808048	4237635	TRUE	TRUE	0.111169	0.0402492	TRUE	FALSE	4.13699	2.7	fail
GSM2878587	202	PTBP1	HepG2	430896	4432760	FALSE	TRUE	0.0826759	0.0381396	TRUE	FALSE	1.53226	12.6316	borderline
GSM2878643	500	RAVER1	HepG2	10381648	7410334	TRUE	TRUE	0.0295487	0.131738	FALSE	TRUE	2.78571	3.80682	fail
GSM2878617	467	RAVER1	K562	3775402	5064132	TRUE	TRUE	0.0256598	0.00428846	FALSE	FALSE	1.29032	4.1	borderline
GSM2878635	591	RBM17	HepG2	6819735	1890662	TRUE	TRUE	0.0480997	0.262397	TRUE	TRUE	6.10811	10.5	fail
GSM2878595	327	RBM34	K562	719894	3626926	FALSE	TRUE	0.110007	0.012882	TRUE	FALSE	1.93333	1.90476	pass
GSM2878633	590	RCC2	HepG2	6834494	2749162	TRUE	TRUE	0.105569	0.0370273	TRUE	FALSE	13.1471	33.3333	fail
GSM2878631	580	RCC2	K562	6302860	638601	TRUE	FALSE	0.0219103	3.12683	FALSE	TRUE	60	5.25	fail
GSM2878619	479	RPS2	HepG2	1269372	5958115	FALSE	TRUE	0.0466941	0.74239	TRUE	TRUE	1.78431	1.35135	pass
GSM2878611	407	SF3A3	K562	5334127	5394768	TRUE	TRUE	0.0100016	0.0438857	FALSE	FALSE	3.64	1.2549	borderline
GSM2878719	757	SMN1	HepG2	14839689	15426024	TRUE	TRUE	1.42838	2.0694	TRUE	TRUE	1.03226	1.5873	pass
GSM2878705	727	SNRNP200	HepG2	10194718	2548686	TRUE	TRUE	0.192048	0.320924	TRUE	TRUE	2.11564	4.88331	fail
GSM2878609	429	SSRP1	K562	975796	652791	FALSE	FALSE	0.288428	0.562556	TRUE	TRUE	3.2	3.44	fail
GSM2878701	701	SUB1	K562	3804965	9314484	TRUE	TRUE	0.077739	0.0189617	TRUE	FALSE	1.67308	1.31915	pass
GSM2878721	758	SUCLG1	HepG2	18194834	12261345	TRUE	TRUE	0.0121943	0.0348428	FALSE	FALSE	1.30159	1.36957	pass
GSM2878615	430	SUCLG1	K562	6516083	4269243	TRUE	TRUE	0.16999	0.0382214	FALSE	FALSE	1.80723	1.56471	pass
GSM2878707	728	SUPT6H	HepG2	12732218	12891773	TRUE	TRUE	0.122784	0.136227	TRUE	TRUE	1.24211	1.18817	pass
GSM2878693	666	SUPT6H	K562	1850919	5373869	TRUE	TRUE	0.684223	0.344408	TRUE	TRUE	13.9286	1.95082	borderline
GSM2878597	328	TRIP6	K562	2544235	2092961	TRUE	TRUE	0.0405176	0.0360639	FALSE	FALSE	1.02174	1.12821	pass
GSM2878713	725	TRNAU1AP	HepG2	7976320	8962650	TRUE	TRUE	0.0228534	0.025761	FALSE	FALSE	1.38298	1.38806	pass
GSM2878689	720	TRNAU1AP	K562	11231077	12722154	TRUE	TRUE	0.0651867	0.0720329	TRUE	TRUE	1.24033	1.15657	pass
GSM2878593	317	XRCC5	K562	3718124	1036226	TRUE	FALSE	0.0433987	0.117876	FALSE	TRUE	1.22892	1.70909	pass
GSM2878613	351	ZFC3H1	K562	2615811	1328489	TRUE	FALSE	0.0807648	0.0732496	FALSE	TRUE	1.24503	2.08955	borderline

## Sheet: GEO submission
ENCODE Accession #	Internal Accession #	RBP	Cell line	Non-PCR duplicate, uniquely mapped read # - Rep1	Non-PCR duplicate, uniquely mapped read # - Rep2	Read Number Quality Filter - Rep1	Read Number Quality Filter - Rep2	Total relative information in peaks - Rep1	Total relative information in peaks - Rep2	Information content Quality Filter - Rep1	Information content Quality Filter - Rep2	IDR Rescue Ratio	IDR Self Consistency Ratio	IDR Reproducibility Test Quality Filter	Exception
GSM2878484	496	AATF	HepG2	5887537	5283725	TRUE	TRUE	0.0293473	0.270654	FALSE	TRUE	3.38356	1.31429	borderline
GSM2878542	669	AKAP8	K562	5057837	1317537	TRUE	FALSE	0.823116	0.588564	TRUE	TRUE	3.35213	18.9099	fail
GSM2878502	536	CCDC86	K562	11193675	12160161	TRUE	TRUE	0.0304611	0.0335331	FALSE	FALSE	1.21565	1.67639	pass
GSM2878540	739	CENPI	K562	14033680	13485902	TRUE	TRUE	0.487517	0.341904	TRUE	TRUE	1.03659	1.31188	pass
GSM3398076	714	CNOT7	HepG2	6524193	8613802	TRUE	TRUE	0.242172	0.314733	TRUE	TRUE	1.16079	1.86632	pass
GSM2878508	355x4000	DDX19B	K562	6078846	5637996	TRUE	TRUE	1.89641	2.33009	TRUE	TRUE	1.25758	1.32308	pass
GSM2878492	459	DNAJC2	K562	7741405	8141907	TRUE	TRUE	0.160438	0.30214	TRUE	TRUE	1.30572	1.50211	pass
GSM2878512	598	EIF2S1	K562	2177566	4412631	TRUE	TRUE	0.116211	0.193749	TRUE	TRUE	1.28947	1.06452	pass
GSM2878524	485x4000	EIF2S2	HepG2	38482187	42162101	TRUE	TRUE	0.357591	2.54242	TRUE	TRUE	1.26685	4.29009	borderline
GSM2878482	419	EIF2S2	K562	16070169	16605389	TRUE	TRUE	0.116737	0.118301	FALSE	FALSE	1.26776	1.14286	pass
GSM2878516	523	EIF3H	K562	6854901	10633327	TRUE	TRUE	0.917839	0.0782064	TRUE	TRUE	1.03788	1.83636	pass
GSM3398068	626	EIF4B	HepG2	19027019	13754544	TRUE	TRUE	1.68188	3.08109	TRUE	TRUE	1.10368	1.48336	pass
GSM3398078	647	EIF4B	K562	3875527	20357345	TRUE	TRUE	0.508929	1.58397	TRUE	TRUE	1.79652	3.15394	borderline
GSM2878532	721	ETF1	HepG2	16264067	9027042	TRUE	TRUE	0.0828381	0.131193	TRUE	TRUE	1.15082	1.21123	pass
GSM2878480	463	ETF1	K562	4096121	2639941	TRUE	TRUE	0.0217493	0.0102408	FALSE	FALSE	1.18182	1.575	pass
GSM2878520	616	EXOSC9	K562	12646996	13197340	TRUE	TRUE	0.862109	0.625411	TRUE	TRUE	1.24924	1.50191	pass
GSM2878474	266	FKBP4	K562	2223322	2413899	TRUE	TRUE	0.0578898	0.196918	FALSE	TRUE	1.35714	1.84615	pass
GSM2878522	451x4000	ILF2	K562	16684035	29832118	TRUE	TRUE	0.0295074	0.013067	FALSE	FALSE	1.11311	1.43575	pass
GSM2878530	674	NAA15	K562	3256899	2178391	TRUE	TRUE	0.110937	0.180462	TRUE	TRUE	1.69333	1.93478	pass
GSM2878534	724	NCBP1	HepG2	10313707	6303113	TRUE	TRUE	0.442354	0.507607	TRUE	TRUE	1.20503	1.46405	pass
GSM2878486	498	NELFE	HepG2	5676119	8095014	TRUE	TRUE	0.161966	0.893186	TRUE	TRUE	1.83198	3.17085	borderline
GSM2878490	512	NELFE	K562	2675280	6315007	TRUE	TRUE	0.347572	0.261395	TRUE	TRUE	4.2716	7.08197	fail
GSM3398060	567	NFX1	K562	4970374	4281371	TRUE	TRUE	0.478698	0.353463	TRUE	TRUE	1.23274	1.62832	pass
GSM2878478	299	NONO	HepG2	11121465	12883426	TRUE	TRUE	0.195813	0.0581362	TRUE	TRUE	2.20661	2.00905	fail
GSM2878510	534	PKM	K562	14627564	9213925	TRUE	TRUE	10.712	10.7342	TRUE	TRUE	1.01793	1.22871	pass
GSM2878496	510	POLK	K562	3005387	3917129	TRUE	TRUE	0.297658	0.124627	TRUE	TRUE	2.04545	1.66667	borderline
GSM3398058	417	POLR2G	K562	11964830	10414996	TRUE	TRUE	0.0051138	0.00573359	FALSE	FALSE	1.15217	1.425	pass
GSM2878476	264	PRPF6	K562	2605623	1137715	TRUE	FALSE	0.0525537	0.0976727	FALSE	TRUE	1.7907	3.66667	borderline
GSM3398052	332	RBM27	K562	3989969	2847777	TRUE	TRUE	0.0277306	0.11168	FALSE	TRUE	1.29091	2.49246	borderline
GSM3398074	679	RPL23A	HepG2	17005200	10999230	TRUE	TRUE	1.07021	1.0844	TRUE	TRUE	1.66843	1.46121	pass
GSM3398066	613	RPL23A	K562	13560064	16459064	TRUE	TRUE	0.185725	0.122713	TRUE	TRUE	1.1661	1.15183	pass
GSM2878506	547	RPLP0	HepG2	18202073	20386112	TRUE	TRUE	0.0265802	0.072887	FALSE	TRUE	1.70646	1.7606	pass
GSM2878518	611	RPLP0	K562	14246792	5370439	TRUE	TRUE	0.0395906	0.0440906	FALSE	TRUE	1.0715	1.19149	pass
GSM2878494	471	RPS2	K562	3168307	7470289	TRUE	TRUE	0.148686	0.178494	TRUE	TRUE	1.06566	1.476	pass
GSM3398062	529	RPS24	K562	16230078	6333100	TRUE	TRUE	0.0928885	0.154199	TRUE	TRUE	1.83673	2.3125	borderline
GSM3398072	658	RPS5	HepG2	3258864	6699192	TRUE	TRUE	0.627165	0.83503	TRUE	TRUE	1.86381	2.76039	borderline
GSM3398064	531	RPS5	K562	11847241	10695520	TRUE	TRUE	1.10952	0.854984	TRUE	TRUE	1.07928	1.37327	pass
GSM2878526	555	RRP9	HepG2	9697757	13560538	TRUE	TRUE	0.583711	2.09159	TRUE	TRUE	4.1726	6.24904	fail
GSM2878500	535	RRP9	K562	8446022	6742086	TRUE	TRUE	0.160261	0.0552551	TRUE	TRUE	1.32338	2.44186	borderline
GSM2878514	520	RTF1	K562	2654531	1845131	TRUE	TRUE	0.204181	0.155558	TRUE	TRUE	2.03175	1.71739	borderline
GSM3398080	761	SAFB2	HepG2	5842758	7861140	TRUE	TRUE	0.762073	0.753093	TRUE	TRUE	1.2271	1.65004	pass
GSM2878488	499	SRFBP1	HepG2	2516681	3687246	TRUE	TRUE	0.6236	0.833967	TRUE	TRUE	1.28846	1.22727	pass
GSM2878498	513	SRFBP1	K562	9148699	11034019	TRUE	TRUE	0.981274	1.25082	TRUE	TRUE	1.16241	1.50951	pass
GSM2878504	541	SRP68	HepG2	8225430	10476880	TRUE	TRUE	0.166829	0.287551	TRUE	TRUE	1.57699	1.69763	pass
GSM2878528	609	SRP68	K562	18155979	11452316	TRUE	TRUE	0.129447	0.220602	TRUE	TRUE	1.67165	1.32085	pass
GSM2878538	706	SRSF4	HepG2	20274645	35936541	TRUE	TRUE	0.135984	0.226116	TRUE	TRUE	1.80382	4.37537	borderline
GSM3398056	415	TNRC6A	HepG2	7788773	5976895	TRUE	TRUE	2.82418	7.39048	TRUE	TRUE	1.32203	1.15512	pass
GSM3398054	366	TNRC6A	K562	9414251	8533316	TRUE	TRUE	0.418775	0.65681	TRUE	TRUE	1.05415	1.17488	pass
GSM2878536	662	UTP3	HepG2	11151249	12682322	TRUE	TRUE	0.126416	0.460897	TRUE	TRUE	1.67828	1.4025	pass
GSM3398070	588	ZNF804A	K562	8821342	9102005	TRUE	TRUE	0.131469	0.215485	TRUE	TRUE	1.22677	1.52695	pass
