# Supplementary material for: A large-scale binding and functional map of human RNA-binding proteins
Source: Nature. 2020 Jul 29;583(7818):711–9. doi: 10.1038/s41586-020-2077-3 (PMC7410833; doi:10.1038/s41586-020-2077-3)
Supplement: Supplementary file 11 — Supplementary Data 9 Summary information for questionable quality eCLIP experiments. Contains summary information for 50 eCLIP experiments with reproducible signal of questionable reliability, including antibodies (accession identifiers, catalog, and lot numbers) as well as general sequencing library information (number of input reads, PCR duplication rate, and number of significantly enriched peaks). [file 41586_2020_2077_MOESM11_ESM.xlsx]

## Sheet: Sheet1
							Replicate 1															Replicate 2															Input
Internal UID	Official Gene Symbol	Official ENSGID	Cell Line	Antibody Cat #	Antibody Lot #	Randommer_length	GEO accession id	inline 1	inline 2	index 1	index 2	BioSample Accession	aeCT	Total read #	Adapter-trimmed read #	Uniquely genomic mapped read #	Uniquely genomic mapped (%)	Non-PCR duplicate, uniquely mapped read #	PCR duplication rate (%)	CLIPper clusters	Significant IP-enriched peaks	GEO accession id	inline 1	inline 2	index 1	index 2	BioSample Accession	aeCT	Total read #	Adapter-trimmed read #	Uniquely genomic mapped read #	Uniquely genomic mapped (%)	Non-PCR duplicate, uniquely mapped read #	PCR duplication rate (%)	CLIPper clusters	Significant IP-enriched peaks	GEO accession id	inline 1	inline 2	index 1	index 2	Biosample	Input aeCT	INPUT_input	INPUT_trimmed	INPUT_uniquemapped	INPUT_uniquemappedperc	INPUT_usable	INPUT_PCRdupperc
496	AATF	ENSG00000108270.6	HepG2	A301-032A	1	10	GSM2878484	A04	F05	502	706	40915	15.5443	29283145	27928910	5808521	0.207975	1624671	0.720295	51556	1108	GSM2878485	A03	G07	502	706	61215	15.3313	31204815	28854139	2654766	0.0920064	654316	0.753532	15939	2162	GSM2878554	none	none	501	705	40915	5.68202	28309360	28237746	9551135	0.33824	9334699	0.0226608
669	AKAP8	ENSG00000105127.4	K562	A301-061A	1	10	GSM2878542	A03	G07	505	704	81815	22.9954	48450477	41722220	23582286	0.565221	3927359	0.833461	270936	23091	GSM2878543	A04	F05	505	704	91615	19.6373	5491581	5199983	2543048	0.489049	970607	0.618329	38203	10574	GSM2878573	none	none	504	703	81815	10.159	22089529	22011746	5362286	0.24361	5013228	0.065095
536	CCDC86	ENSG00000110104.7	K562	A302-482A	1	10	GSM2878502	A03	G07	504	706	70715	13.6412	20183045	18730634	6054451	0.323238	4639210	0.233752	143196	1360	GSM2878503	A04	F05	504	706	81815	13.6484	20127180	18939757	7201714	0.380243	5641556	0.216637	182340	1419	GSM2878564	none	none	503	705	70715	8.52003	25161515	24933303	4972733	0.199441	4821344	0.0304438
739	CENPI	ENSG00000102384.9	K562	A303-374A	1	10	GSM2878540	A03	G07	504	702	91615	11.433	22177141	20865535	761584	0.0364996	717468	0.0579266	9304	536	GSM2878541	A01	B06	504	702	12016	10.6128	21047525	20830513	536533	0.0257571	511305	0.0470204	7270	713	GSM2878578	none	none	503	701	91615	8.45202	17392986	17100393	3227008	0.18871	3152861	0.022977
714	CNOT7	ENSG00000198791.7	HepG2	RN110PW	1	10	GSM3398076	A03	G07	503	703	12016	12.6921	9878114	9045813	1649220	0.182319	1464622	0.11193	48439	2632	GSM3398077	A04	F05	503	703	102015	11.5643	11511449	11021221	2094964	0.190085	1950023	0.0691854	67208	3859	GSM3398095	none	none	504	704	12016	6.37109	12983608	12958751	1805310	0.139312	1779623	0.0142286
355x4000	DDX19B	ENSG00000157349.11	K562	A300-545A	1	10	GSM2878508	A01	B06	505	706	22315	14.8633	21962166	20573860	5839543	0.283833	2222628	0.619383	51319	43	GSM2878509	C01	D08fixed	505	706	40915	15.4718	20502103	19062070	6058592	0.317835	2305067	0.619538	58940	58	GSM2878547	none	none	505	705	22315	5.68602	3438952	3189944	693804	0.217497	690507	0.00475206
459	DNAJC2	ENSG00000105821.10	K562	A303-721A	1	10	GSM2878492	A01	B06	502	701	61215	17.2588	20946195	18691883	2549865	0.136416	1432629	0.438155	50040	3410	GSM2878493	C01	D08fixed	502	701	70715	16.1385	15336472	13402692	1518424	0.113292	1247074	0.178705	33799	3024	GSM2878550	none	none	501	702	61215	10.402	23471576	22978769	8597618	0.374155	8308587	0.0336176
598	EIF2S1	ENSG00000134001.8	K562	A300-721A	1	10	GSM2878512	A03	G07	506	702	81815	15.9248	13595491	12553703	1328259	0.105806	334415	0.748231	9235	710	GSM2878513	A04	F05	506	702	91615	14.5	19450737	18906109	1658586	0.0877275	526025	0.682847	15174	407	GSM2878568	none	none	505	701	81815	6.81897	28569728	28541758	2504879	0.0877619	2425355	0.0317476
485x4000	EIF2S2	ENSG00000125977.6	HepG2	GTX106484	40135	10	GSM2878524	C01	D08fixed	506	706	40915	11.7935	97019905	96193795	5781255	0.0601001	3056573	0.471296	84495	1763	GSM2878525	A01	B06	506	706	61215	10.1438	73636156	72889707	1819581	0.0249635	1436687	0.21043	30928	5666	GSM2878553	none	none	505	705	40915	4.52608	44094194	44030399	11582104	0.263048	11215174	0.0316808
419	EIF2S2	ENSG00000125977.6	K562	GTX106484	40135	10	GSM2878482	A01	B06	506	703	40915	13.5439	31511349	28591075	3411857	0.119333	2524158	0.260181	73444	240	GSM2878483	C01	D08fixed	506	703	51215	12.4004	30099815	27120010	2247691	0.0828794	1784150	0.20623	38572	415	GSM2878548	none	none	506	704	40915	6.5078	25948615	24662724	5104262	0.206963	4903273	0.0393767
523	EIF3H	ENSG00000147677.6	K562	A301-754A	1	10	GSM2878516	A01	B06	506	704	70715	14.1605	22189805	18094764	4112597	0.227281	2220753	0.460012	69363	413	GSM2878517	C01	D08fixed	506	704	61215	13.047	24990837	19912699	4951713	0.248671	3817132	0.229129	126926	264	GSM2878561	none	none	505	703	70715	10.6605	26899712	19648979	3621554	0.184313	3346340	0.0759933
626	EIF4B	ENSG00000063046.13	HepG2	A301-767A	1	10	GSM3398068	A04	F05	501	706	91615	7.96858	24036595	23440742	14170391	0.60452	13749942	0.029671	230609	21719	GSM3398069	A03	G07	501	706	111915	10.8588	18136778	17279047	10972178	0.634999	10359388	0.0558494	167006	33688	GSM3398091	none	none	502	705	91615	6.03209	18919913	18866290	6694556	0.354842	6589541	0.0156866
647	EIF4B	ENSG00000063046.13	K562	A301-767A	1	10	GSM3398078	A03	G07	506	704	81815	19.1314	9006584	8183265	3291448	0.402217	2081311	0.367661	92576	6537	GSM3398079	A04	F05	506	704	91615	10.3217	32284960	31699099	6208417	0.195855	5744086	0.0747906	130000	11244	GSM3398092	none	none	505	703	81815	8.52608	23033740	22854756	3663078	0.160276	3534668	0.0350552
721	ETF1	ENSG00000120705.8	HepG2	RN111PW	1	10	GSM2878532	A01	B06	504	703	12016	11.8978	28864962	28661346	3909909	0.136417	3334032	0.147287	78685	972	GSM2878533	C01	D08fixed	504	703	102015	14.5573	19125221	18989510	2315921	0.121958	1572682	0.320926	32481	1140	GSM2878576	none	none	503	704	12016	6.23702	19067826	19057185	3941651	0.206833	3856275	0.02166
463	ETF1	ENSG00000120705.8	K562	RN111PW	1	10	GSM2878480	A04	F05	504	703	70715	15.0772	8512824	7991212	2659616	0.332818	1667673	0.372965	47799	154	GSM2878481	A03	G07	504	703	61215	17	7459427	6933938	2724378	0.392905	1304750	0.521083	43139	125	GSM2878551	none	none	503	704	70715	3.42788	9883844	9793368	2481652	0.253401	2456279	0.0102242
616	EXOSC9	ENSG00000123737.8	K562	A303-888A	1	10	GSM2878520	A03	G07	505	706	81815	10.6208	20140640	18979057	2797403	0.147394	2462103	0.119861	79577	3897	GSM2878521	A04	F05	505	706	91615	11.2588	21799129	20873691	3182624	0.152471	2633474	0.172546	80156	1937	GSM2878571	none	none	506	705	81815	6.6701	22492879	22426906	5226000	0.233024	5114502	0.0213352
266	FKBP4	ENSG00000004478.5	K562	A301-427A	1	5	GSM2878474	A01	B06	503	703	110314A	16.578	7531739	6877278	1214233	0.176557	498777	0.589225	9721	458	GSM2878475	C01	D08fixed	503	703	110314B	15.802	7765875	7152520	940984	0.13156	402485	0.572272	9598	1088	GSM2878545	none	none	504	705	110314A	5.41342	16928474	15510053	4158578	0.268121	4095785	0.0150996
451x4000	ILF2	ENSG00000143621.12	K562	A303-147A	1	10	GSM2878522	A01	B06	502	703	70715	10.7832	24789960	23803608	15602155	0.655453	14406031	0.076664	496014	640	GSM2878523	C01	D08fixed	502	703	61215	8.47127	45315035	43130476	26061387	0.604245	24735719	0.0508671	716996	399	GSM2878549	none	none	501	704	70715	5.34697	8893645	8719124	2295743	0.2633	2240029	0.0242684
674	NAA15	ENSG00000164134.8	K562	A302-147A	1	10	GSM2878530	A03	G07	501	702	91615	16.5572	14457275	13959411	2373708	0.170044	846358	0.643445	36265	2504	GSM2878531	A04	F05	501	702	12016	17.3133	15335986	14842311	2202841	0.148416	529187	0.759771	19863	3296	GSM2878574	none	none	502	701	91615	9.17874	19903031	19882518	4012376	0.201804	3899755	0.0280684
724	NCBP1	ENSG00000136937.8	HepG2	RN0103PW	1	10	GSM2878534	A01	B06	502	704	12016	13.6631	19473994	19362475	5464350	0.282213	4149979	0.240536	127206	5703	GSM2878535	C01	D08fixed	502	704	102015	15.1572	18154822	17956835	6485442	0.361168	3150247	0.514259	106110	10096	GSM2878577	none	none	501	703	12016	7.73473	16390829	16374361	4659818	0.28458	4545623	0.0245063
498	NELFE	ENSG00000204356.7	HepG2	A301-913A	2	10	GSM2878486	A04	F05	503	704	40915	15.2435	24489371	23781705	3001518	0.126211	917715	0.69425	25572	2223	GSM2878487	A03	G07	503	704	61215	13.731	20063233	18963311	789444	0.0416301	464383	0.411759	9629	3282	GSM2878555	none	none	502	703	40915	5.15433	25949912	25930771	6725344	0.259358	6489506	0.0350671
512	NELFE	ENSG00000204356.7	K562	A301-913A	2	10	GSM2878490	A03	G07	506	702	61215	17.1776	31171707	28876334	5856645	0.202818	747848	0.872308	45758	9074	GSM2878491	A04	F05	506	702	70715	15.4412	28944306	27864686	5105778	0.183235	1619243	0.682861	64299	7037	GSM2878558	none	none	505	701	61215	4.94296	29145078	29097989	8129165	0.279372	7965222	0.0201673
567	NFX1	ENSG00000086102.14	K562	A302-914A	1	10	GSM3398060	A04	F05	502	706	70715	15.0071	15696318	15018300	4561918	0.303757	2077789	0.544536	75017	6723	GSM3398061	A03	G07	502	706	81815	15.2874	18840873	17597633	5404005	0.307087	1800020	0.66691	68157	4801	GSM3398088	none	none	501	705	70715	7.65885	21361447	21320916	5320873	0.249561	5150319	0.0320538
299	NONO	ENSG00000147140.11	HepG2	A300-587A	1	5	GSM2878478	A01	B06	505	702	32015	9.72193	17677701	15521755	9846079	0.634341	9545741	0.0305033	313195	544	GSM2878479	C01	D08fixed	505	702	32315	10.1011	25250797	20596311	11260531	0.546726	10760808	0.0443783	400554	1119	GSM2878546	none	none	505	701	32015	5.65558	7196270	6224178	1444516	0.232081	1431532	0.00898848
534	PKM	ENSG00000067225.13	K562	A303-660A	1	10	GSM2878510	A04	F05	506	703	61215	11.1712	20571175	20078293	1791883	0.0892448	1676132	0.0645974	26455	2611	GSM2878511	A03	G07	506	703	70715	11.7295	12772250	12312389	1146197	0.093093	1082698	0.0553997	16585	2334	GSM2878562	none	none	505	704	61215	11.335	16195085	15421114	4638494	0.300789	4457293	0.0390646
510	POLK	ENSG00000122008.11	K562	A301-977A	1	10	GSM2878496	A01	B06	505	705	70715	17.8722	19013214	17745555	3262284	0.183837	716865	0.780257	46312	8567	GSM2878497	C01	D08fixed	505	705	81815	17.5711	19282757	17374943	3871300	0.222809	1296469	0.665108	69172	6137	GSM2878557	none	none	506	706	70715	9.49731	27136063	26938308	10070235	0.373826	9344834	0.0720342
417	POLR2G	ENSG00000168002.7	K562	GTX108874	40023	10	GSM3398058	A01	B06	504	704	40915	14.1498	25414217	22536186	7758746	0.344279	5530247	0.287224	280228	202	GSM3398059	C01	D08fixed	504	704	51215	14.7935	29055350	25609613	7756376	0.30287	4261603	0.450568	206837	184	GSM3398085	none	none	505	703	40915	6.6426	27292799	26549636	2881000	0.108514	2767750	0.0393093
264	PRPF6	ENSG00000101161.6	K562	A302-773A	1	5	GSM2878476	A01	B06	505	703	110314A	14.5836	5472566	4845758	1086127	0.22414	738489	0.320071	18601	300	GSM2878477	C01	D08fixed	505	703	110314B	18.2096	3455961	3198081	605286	0.189265	254494	0.579548	6635	604	GSM2878544	none	none	505	704	110314A	7.04118	7696121	6762802	2064860	0.305326	2025460	0.0190812
332	RBM27	ENSG00000091009.6	K562	A301-233A	1	5	GSM3398052	A01	B06	501	705	22715	14.2292	7232846	6900858	2832616	0.410473	2115377	0.253207	56418	510	GSM3398053	C01	D08fixed	501	705	40915	15.1688	6661496	6354159	3264706	0.51379	1866145	0.428388	54407	1827	GSM3398082	none	none	501	706	40915	8.24735	11020086	10447950	3042488	0.291204	2965583	0.025277
679	RPL23A	ENSG00000198242.9	HepG2	A303-932A	1	10	GSM3398074	X1A	X1B	505	705	61215	8.66313	23569064	23042514	801550	0.0347857	774947	0.0331894	19924	5266	GSM3398075	X2A	X2B	505	705	91615	11.4372	16982594	16245457	538467	0.0331457	482377	0.104166	14638	5272	GSM3398094	none	none	506	706	61215	5.77224	26733086	26675583	5318093	0.199362	5208456	0.0206158
613	RPL23A	ENSG00000198242.9	K562	A303-932A	1	10	GSM3398066	A03	G07	503	704	81815	11.347	20472334	19418611	779677	0.040151	715910	0.0817864	23380	2462	GSM3398067	A04	F05	503	704	91615	10.5628	23705396	23076559	1140456	0.0494205	1066678	0.0646917	33485	1898	GSM3398090	none	none	504	703	81815	5.69404	23362121	23300922	2643199	0.113438	2595661	0.017985
547	RPLP0	ENSG00000089157.11	HepG2	A302-882A	1	10	GSM2878506	C01	D08fixed	502	702	61215	10.9506	30173452	28810034	13757508	0.477525	12020173	0.126283	465440	1876	GSM2878507	A01	B06	502	702	81815	10.426	30455070	29733776	15711107	0.528393	13937696	0.112876	489040	3167	GSM2878566	none	none	501	701	61215	7.06751	32650827	32554871	6974467	0.214237	6698008	0.0396387
611	RPLP0	ENSG00000089157.11	K562	A302-882A	1	10	GSM2878518	A01	B06	504	704	70715	13.1332	19846887	19461506	10783363	0.554087	9949720	0.0773083	375987	1309	GSM2878519	C01	D08fixed	504	704	81815	14.1867	7352867	7250572	4194906	0.578562	3920513	0.065411	165903	1714	GSM2878570	none	none	503	703	70715	6.76383	18064841	17967786	4146555	0.230777	4075181	0.0172128
471	RPS2	ENSG00000140988.11	K562	A303-209A	1	10	GSM2878494	A01	B06	501	705	70715	13.8182	6117665	5439456	3438877	0.63221	2635612	0.233584	79768	2060	GSM2878495	C01	D08fixed	501	705	81815	12.5589	14151995	13099214	8168481	0.623586	6081961	0.255435	180997	2459	GSM2878552	none	none	502	706	70715	7.12978	11324226	11112296	1872395	0.168498	1831432	0.0218773
529	RPS24	ENSG00000138326.14	K562	A303-842A	1	10	GSM3398062	A01	B06	506	702	61215	6.65672	27256900	20785245	895952	0.0431052	872237	0.0264691	15501	728	GSM3398063	C01	D08fixed	506	702	70715	14.4267	19472915	14463306	578848	0.0400218	282974	0.511143	4651	827	GSM3398086	none	none	505	701	61215	5.28055	23213852	19242933	4083492	0.212207	4013127	0.0172316
658	RPS5	ENSG00000083845.4	HepG2	A304-010A	1	10	GSM3398072	A03	G07	504	704	91615	17.3682	15144118	14352816	4168494	0.29043	1316682	0.684135	75721	5984	GSM3398073	A04	F05	504	704	12016	15.3894	18078123	17220024	5212983	0.302728	2909940	0.44179	112542	4534	GSM3398093	none	none	503	703	91615	6.47774	22437680	22349501	4363807	0.195253	4280804	0.0190208
531	RPS5	ENSG00000083845.4	K562	A304-010A	1	10	GSM3398064	A01	B06	505	704	61215	12.5433	24498439	21287142	3801772	0.178595	2749410	0.276808	81700	3382	GSM3398065	C01	D08fixed	505	704	70715	12.8633	23673183	20349656	3441714	0.169129	2379408	0.308656	66241	2495	GSM3398087	none	none	506	703	61215	5.99304	24811728	23577896	4687698	0.198817	4605159	0.0176076
555	RRP9	ENSG00000114767.6	HepG2	A303-970A	1	10	GSM2878526	A03	G07	502	701	61215	11.8948	15029055	14323151	5234402	0.36545	4515497	0.137342	136191	7480	GSM2878527	A04	F05	502	701	81815	15.0025	27881166	26548191	16036120	0.604038	9925888	0.381029	246749	20720	GSM2878567	none	none	501	702	61215	8.63129	37074241	36829294	12382316	0.336208	11905755	0.0384872
535	RRP9	ENSG00000114767.6	K562	A303-970A	1	10	GSM2878500	A03	G07	501	706	61215	17.5572	20879180	19586061	2387698	0.121908	1345033	0.436682	40189	627	GSM2878501	A04	F05	501	706	70715	15.7447	25108966	23669790	3118680	0.131758	1169691	0.62494	46738	450	GSM2878563	none	none	502	705	61215	9.99199	20062650	19984789	3277694	0.164009	3120181	0.048056
520	RTF1	ENSG00000137815.10	K562	A300-178A	1	10	GSM2878514	A01	B06	503	704	70715	16.9474	16078028	14288495	3073599	0.21511	772858	0.74855	34326	1724	GSM2878515	C01	D08fixed	503	704	61215	16.913	18797171	16910413	4901031	0.289823	699955	0.857182	51771	2953	GSM2878560	none	none	504	703	70715	7.97386	20434265	13386125	3784841	0.282744	3683225	0.0268482
761	SAFB2	ENSG00000130254.7	HepG2	A301-112A	1	10	GSM3398080	A03	G07	504	702	12016	14.7708	17167249	14706882	7032299	0.478164	4880389	0.306004	125281	3039	GSM3398081	A01	B06	504	702	102015	13.1011	17169566	16699217	6952644	0.416346	6339298	0.0882177	155235	3963	GSM3398096	none	none	503	701	12016	11.2596	20994479	20594305	4251185	0.206425	3958732	0.0687933
499	SRFBP1	ENSG00000151304.5	HepG2	A303-044A	1	10	GSM2878488	A03	G07	502	704	40915	17.377	26529268	24982292	4882674	0.195445	611909	0.874677	30173	4624	GSM2878489	A04	F05	502	704	61215	16.2075	27660971	26487923	3455671	0.130462	614768	0.822099	17767	1307	GSM2878556	none	none	503	703	40915	5.2712	22880311	22861661	6116225	0.267532	5910586	0.0336219
513	SRFBP1	ENSG00000151304.5	K562	A303-044A	1	10	GSM2878498	A04	F05	505	702	61215	14.078	18792276	18243279	2298882	0.126013	1562756	0.32021	41584	1293	GSM2878499	A03	G07	505	702	70715	12.9634	19412870	18348882	2257856	0.123051	1832092	0.18857	47795	1439	GSM2878559	none	none	506	701	61215	5.28055	24924413	24878184	7804408	0.313705	7435877	0.0472209
541	SRP68	ENSG00000167881.10	HepG2	A303-955A	1	10	GSM2878504	A04	F05	501	704	40915	13.3291	15599343	14445657	5056854	0.350061	3751879	0.258061	121883	7470	GSM2878505	A03	G07	501	704	61215	12.828	21002762	18644566	4528436	0.242882	3520151	0.222656	118398	11162	GSM2878565	none	none	502	703	40915	6.29189	17926581	17869981	6713615	0.375692	6530803	0.02723
609	SRP68	ENSG00000167881.10	K562	A303-955A	1	10	GSM2878528	A01	B06	505	702	81815	14.6605	35096862	34474229	7804039	0.226373	5264740	0.325383	162978	9094	GSM2878529	C01	D08fixed	505	702	91615	16.7638	27189654	26283286	8054535	0.306451	4353290	0.459523	164424	10375	GSM2878569	none	none	506	701	81815	7.91321	36834776	36588683	13662413	0.373405	13289034	0.0273289
706	SRSF4	ENSG00000116350.11	HepG2	A303-670A	1	10	GSM2878538	A04	F05	504	706	102015	8.35706	27402768	26849300	1645721	0.0612947	1608160	0.0228234	52592	3524	GSM2878539	A03	G07	504	706	12016	9.29573	48092859	46772403	2900413	0.0620112	2833594	0.0230378	76896	4917	GSM2878575	none	none	504	705	102015	7.22921	16254256	16171105	3686679	0.227979	3624133	0.0169654
415	TNRC6A	ENSG00000090905.13	HepG2	RN033P	1	10	GSM3398056	A03	G07	502	706	40915	13.1953	13064531	11134217	5014832	0.450398	4329065	0.136748	108570	4753	GSM3398057	A04	F05	502	706	61215	13.1983	9890398	8438535	3186923	0.377663	2836574	0.109933	61920	5640	GSM3398084	none	none	502	705	40915	10.7977	17696656	16997200	8083546	0.475581	7765717	0.039318
366	TNRC6A	ENSG00000090905.13	K562	RN033P	1	10	GSM3398054	A04	F05	503	702	51215	10.8347	14195923	12436471	3005113	0.241637	2836023	0.0562674	67638	3064	GSM3398055	A03	G07	503	702	40915	12.5777	13882149	12257727	2998035	0.244583	2619164	0.126373	66725	4103	GSM3398083	none	none	503	701	51215	7.95962	13799163	13191872	5654237	0.428615	5581757	0.0128187
662	UTP3	ENSG00000132467.2	HepG2	A302-067A	1	10	GSM2878536	A03	G07	506	704	91615	16.7523	31320800	28545095	3558206	0.124652	2120454	0.404067	65503	3238	GSM2878537	A04	F05	506	704	12016	13.5643	23904265	22597646	2408391	0.106577	1908774	0.207448	54277	3344	GSM2878572	none	none	505	703	91615	9.60802	18646985	18506393	5665495	0.306137	5492509	0.0305333
588	ZNF804A	ENSG00000170396.6	K562	custom ab from Mao lab	-	10	GSM3398070	A04	F05	503	706	91615	15.9302	21127612	18331901	6669022	0.363793	4271812	0.359455	160724	5631	GSM3398071	A03	G07	503	706	81815	15.7832	24255483	21341603	6998482	0.327927	4107816	0.413042	155134	9764	GSM3398089	none	none	504	705	91615	8.73062	29034684	28864218	10446207	0.361909	10149141	0.0284377
[truncated: 16 more columns]
