# Supplementary material for: A large-scale binding and functional map of human RNA-binding proteins
Source: Nature. 2020 Jul 29;583(7818):711–9. doi: 10.1038/s41586-020-2077-3 (PMC7410833; doi:10.1038/s41586-020-2077-3)
Supplement: Supplementary file 12 — Supplementary Data 10 Summary information for eCLIP experiments failing quality assessment. Contains summary information for 76 eCLIP experiments which failed manual quality assessment, including antibodies (accession identifiers, catalog, and lot numbers) as well as general sequencing library information (number of input reads, PCR duplication rate, and number of significantly enriched peaks). [file 41586_2020_2077_MOESM12_ESM.xlsx]

## Sheet: QC failed
							Replicate 1															Replicate 2															Input
Internal UID	Official Gene Symbol	Official ENSGID	Cell Line	Antibody Cat #	Antibody Lot #	Randommer_length	GEO accession id	inline 1	inline 2	index 1	index 2	BioSample Accession	aeCT	Total read #	Adapter-trimmed read #	Uniquely genomic mapped read #	Uniquely genomic mapped (%)	Non-PCR duplicate, uniquely mapped read #	PCR duplication rate (%)	CLIPper clusters	Significant IP-enriched peaks	GEO accession id	inline 1	inline 2	index 1	index 2	BioSample Accession	aeCT	Total read #	Adapter-trimmed read #	Uniquely genomic mapped read #	Uniquely genomic mapped (%)	Non-PCR duplicate, uniquely mapped read #	PCR duplication rate (%)	CLIPper clusters	Significant IP-enriched peaks	GEO accession id	inline 1	inline 2	index 1	index 2	Biosample	Input aeCT	INPUT_input	INPUT_trimmed	INPUT_uniquemapped	INPUT_uniquemappedperc	INPUT_usable	INPUT_PCRdupperc
636	AARS	ENSG00000090861.11	HepG2	A303-475A	1	10	GSM2878681	A03	G07	503	702	81815	19.7144	4687366	4502002	751831	0.166999	136424	0.818544	6583	5114	GSM2878682	A04	F05	503	702	12016	21.3772	5863818	5641296	1305420	0.231404	134837	0.89671	17743	16149	GSM2878777	none	none	504	701	81815	8.28055	16835654	16809982	5317207	0.316312	5177554	0.0262644
710	ADAR	ENSG00000160710.11	HepG2	A303-883A	1	10	GSM2878703	A04	F05	505	706	102015	16.294	15061896	14422925	4493540	0.311555	2205032	0.509288	79575	3001	GSM2878704	A03	G07	505	706	12016	14.8587	15489994	14525988	6640265	0.45713	5497319	0.172124	163748	2703	GSM2878790	none	none	506	705	102015	8.81414	25703056	25601667	4104318	0.160314	4026412	0.0189815
396	ADAR	ENSG00000160710.11	K562	A303-883A	1	10	GSM2878607	A04	F05	504	701	51215	13.2782	16100613	14787983	6869677	0.464545	5947027	0.134308	199167	893	GSM2878608	A03	G07	504	701	40915	13.672	16032467	14333309	6342850	0.442525	5287903	0.166321	185350	254	GSM2878747	none	none	503	701	40915	9.15514	32093007	31299932	10610958	0.339009	10294956	0.0297807
219	ASCC1	ENSG00000138303.13	HepG2	A303-871	1	5	GSM2878583	A01	B06	505	702	82214	18.8268	8892511	7985669	1671385	0.209298	435257	0.739583	14710	214	GSM2878584	C01	D08fixed	505	702	31414	16.956	6922785	6354822	1738882	0.273632	1315153	0.243679	29119	33	GSM2878731	none	none	505	706	82214	5.04697	14060169	13742528	2567306	0.186815	2517257	0.0194948
323x4000	ASCC1	ENSG00000138303.13	K562	A303-871A	1	5	GSM2878627	A01	B06	502	701	22715	13.4842	21713810	20836109	3734899	0.179251	1903878	0.490246	48125	21	GSM2878628	C01	D08fixed	502	701	40915	14.0544	21879990	20388370	4358165	0.213757	1815348	0.58346	46461	23	GSM2878739	none	none	502	702	40915	7.79894	10914914	10558369	2255402	0.213613	2179690	0.0335692
472	ATXN1	ENSG00000124788.13	K562	A302-292A	1	10	GSM2878661	A04	F05	504	706	61215	21.5027	18988125	18061223	6182168	0.34229	1181574	0.808874	132114	44248	GSM2878662	A03	G07	504	706	70715	21.701	5433791	4978413	1599253	0.321238	221270	0.861642	32669	28613	GSM2878754	none	none	503	705	61215	8.97348	25756397	25715496	10936047	0.425271	10645562	0.0265622
280	AUH	ENSG00000148090.7	HepG2	RN037P	1	5	GSM3396755	C01	D08fixed	501	702	32015	12.502	13553232	12970237	3558228	0.274338	2664051	0.251298	85419	39	GSM3396756	A03	G07	501	702	82214	12.357	15493437	13713051	3354237	0.244602	2520409	0.248589	79214	91	GSM3396760	none	none	501	701	32015	3.08912	19066270	18617190	3603198	0.193541	3498407	0.0290828
246	AUH	ENSG00000148090.7	K562	RN037P	1	5	GSM3396757	A03	G07	504	706	110314A	13.2386	13631589	11572248	1365661	0.118012	740559	0.457729	17615	49	GSM3396758	A04	F05	504	706	110314B	14.7102	13850133	11591854	1529778	0.13197	500638	0.672738	11621	91	GSM3396759	none	none	504	704	110314A	3.6104	22738181	22136900	2154218	0.0973134	2068242	0.0399105
254	BCCIP	ENSG00000107949.12	K562	A302-196A	1	5	GSM2878591	A04	F05	506	705	022315start	13.9379	11005621	10004525	1937669	0.193679	1318267	0.319663	43901	1076	GSM2878592	A03	G07	506	705	022715start	14.5261	10295707	8998525	1822103	0.202489	1295308	0.289114	41558	433	GSM2878734	none	none	506	704	022715start	3.97386	15449626	15054084	2182589	0.144983	2130828	0.0237154
634	CALR	ENSG00000179218.9	HepG2	A301-130A	1	10	GSM2878677	A03	G07	501	702	81815	16.038	4014698	3505165	970688	0.276931	379653	0.608883	4993	75	GSM2878678	A04	F05	501	702	111915	16.2789	3577001	3307271	927140	0.280334	392094	0.577093	5844	92	GSM2878775	none	none	502	701	81815	6.50002	12261733	12248329	2364572	0.193053	2336961	0.011677
760	CASC3	ENSG00000108349.10	HepG2	A302-472A	1	10	GSM2878725	A03	G07	503	704	12016	17.7708	16777727	14442172	4705320	0.325804	1480387	0.68538	59859	7718	GSM2878726	A01	B06	503	704	102015	18.5206	11635120	11115875	3211599	0.28892	895188	0.721264	28750	3198	GSM2878803	none	none	504	703	12016	9.34697	27962112	27667132	6688623	0.241753	6416370	0.0407039
542	CCDC86	ENSG00000110104.7	HepG2	A302-482A	1	10	GSM2878621	A04	F05	506	706	61215	12.7765	26876531	23210253	3072129	0.132361	2362983	0.230832	56236	307	GSM2878622	A03	G07	506	706	81815	14.8964	27049079	24220795	6905267	0.285097	3765799	0.454648	128905	376	GSM2878760	none	none	505	705	61215	6.56425	24123927	23491116	6957812	0.296189	6737473	0.0316679
671	CKAP4	ENSG00000136026.9	K562	A302-256A	1	10	GSM2878695	A03	G07	501	706	81815	18.6412	6295551	5989977	2455597	0.409951	720219	0.706703	37523	906	GSM2878696	A04	F05	501	706	91615	18.7219	5718637	5455994	1602185	0.293656	648599	0.595178	17788	144	GSM2878782	none	none	502	705	81815	8.23949	9123738	9106937	1425369	0.156515	1403416	0.0154016
290	CPSF6	ENSG00000111605.12	HepG2	A301-356A	1	5	GSM2878601	C01	D08fixed	501	702	32315	19.0724	16473039	13937811	8584732	0.615931	817015	0.904829	60950	11449	GSM2878602	A01	B06	501	702	32015	16.4842	24346353	22787400	13728611	0.602465	3171155	0.769011	144343	5261	GSM2878736	none	none	501	701	32015	7.09164	24986296	24158837	6240553	0.258313	6084658	0.024981
691	DAZAP1	ENSG00000071626.12	HepG2	A303-983A	2	10	GSM2878671	X1A	X1B	506	704	12016	12.0131	14500523	13689996	2200226	0.160718	1977228	0.101352	35464	90	GSM2878672	X2A	X2B	506	704	102015	14.9739	9165795	7504170	1031483	0.137455	775418	0.248249	9638	225	GSM2878787	none	none	505	703	12016	4.67804	12713167	12664478	4032306	0.318395	3915209	0.0290397
687	DAZAP1	ENSG00000071626.12	K562	A303-983A	1	10	GSM2878697	A03	G07	502	704	12016	16.1498	15675863	14919192	1936088	0.129772	958808	0.50477	21822	115	GSM2878698	A04	F05	502	704	91615	13.9003	25057549	24564904	2337455	0.0951542	1550279	0.336766	40210	249	GSM2878785	none	none	501	703	12016	7.1106	20500204	20387940	2981539	0.14624	2926879	0.0183328
749	DDX19B	ENSG00000157349.11	HepG2	A300-545A	1	10	GSM2878709	X1A	X1B	502	706	62716	15.8388	19031203	18083309	4186384	0.231505	1616327	0.613909	47778	1292	GSM2878710	X2A	X2B	502	706	102015	13.3772	17955949	16357783	2319922	0.141824	1624063	0.299949	45495	2725	GSM2878797	none	none	501	705	62716	6.0976	20624728	20580700	5696382	0.276783	5578983	0.0206094
356	DDX20	ENSG00000064703.7	K562	A300-651A	1	5	GSM2878599	A01	B06	504	701	22715	13.3711	6653972	6351865	1986871	0.312801	1619233	0.185034	36987	194	GSM2878600	C01	D08fixed	504	701	40915	13.9549	5865622	5659571	1679253	0.29671	1274079	0.241282	30356	663	GSM2878744	none	none	504	702	40915	6.14983	11066423	10374969	2737027	0.263811	2671484	0.0239468
528	DEAF1	ENSG00000177030.12	K562	A303-187A	1	10	GSM2878691	A03	G07	503	704	61215	19.0016	3018271	2876546	1017659	0.353778	669064	0.342546	17623	188	GSM2878692	A04	F05	503	704	70715	21.2933	3236681	3154882	1215056	0.385135	630983	0.480696	21804	114	GSM2878759	none	none	504	703	61215	9.64837	5483464	5463460	1455051	0.266324	1429505	0.0175568
557	DNAJC2	ENSG00000105821.10	HepG2	A303-721A	1	10	GSM2878625	A04	F05	503	702	81815	14.9834	29266399	28076012	5409785	0.192684	3136954	0.420133	95721	1505	GSM2878626	A03	G07	503	702	111915	14.5323	9143436	8390673	1475738	0.175878	1294138	0.123057	29619	2963	GSM2878762	none	none	504	701	81815	8.87087	37099363	37035421	14327472	0.386859	13904952	0.0294902
673	DNAJC21	ENSG00000168724.10	K562	A301-884A	1	10	GSM2878669	A03	G07	502	702	91615	17.2707	8241689	7855455	2565335	0.326567	747346	0.708675	38360	4709	GSM2878670	A04	F05	502	702	12016	14.3442	22390536	21972430	3945631	0.179572	1594636	0.595848	55007	1142	GSM2878783	none	none	501	701	91615	8.72947	33271305	33240800	5130183	0.154334	4925292	0.0399383
635	EEF2	ENSG00000167658.11	HepG2	A301-688A	1	10	GSM2878679	A03	G07	504	702	81815	17.6418	5837013	5469094	1807409	0.330477	281724	0.844128	7858	3235	GSM2878680	A04	F05	504	702	12016	15.0725	7934122	7667924	2030430	0.264795	1266083	0.376446	26661	98	GSM2878776	none	none	503	701	81815	7.77858	13978478	13955336	4492890	0.321948	4422722	0.0156176
599	EEF2	ENSG00000167658.11	K562	A301-688A	1	10	GSM2878675	A03	G07	505	702	81815	19.8633	5457976	5078593	948052	0.186676	175509	0.814874	14886	5413	GSM2878676	A04	F05	505	702	91615	22.055	6581502	6341064	1167981	0.184193	215156	0.815788	25549	13077	GSM2878770	none	none	506	701	81815	9.58143	10864542	10854004	2432947	0.224152	2383099	0.0204887
657	EIF3G	ENSG00000130811.6	HepG2	A301-755A	1	10	GSM2878667	A03	G07	501	704	91615	20.5078	9682710	9074943	4806937	0.529693	714074	0.851449	90799	46950	GSM2878668	A04	F05	501	704	12016	17	18618093	18036063	5658843	0.313752	1708905	0.698012	95091	4748	GSM2878780	none	none	502	703	91615	8.87668	28542250	28395391	5343382	0.188178	5139487	0.0381584
232	EIF4A3	ENSG00000141543.5	HepG2	A302-981A	1	5	GSM2878581	C01	D08fixed	505	705	82214	12.948	11807277	11159640	2910765	0.26083	2470175	0.151366	101609	1244	GSM2878582	A01	B06	505	705	20315	13.7389	9579886	8665838	2401554	0.277129	1887949	0.213864	77972	4962	GSM2878733	none	none	505	706	82214	5.84428	15885201	15590044	3945436	0.253074	3853702	0.0232507
255	EIF4A3	ENSG00000141543.5	K562	A302-981A	1	5	GSM2878590	A04	F05	506	703	022315start	17.1688	16602661	13533186	3628494	0.268118	944905	0.739588	24367	286	GSM2878589	A03	G07	501	701	022715start	12.774	13062953	11208020	2107564	0.188041	1757200	0.166241	51739	272	GSM2878735	none	none	501	701	022715start	4.6701	21674642	21056551	2880435	0.136795	2791726	0.0307971
573	FIP1L1	ENSG00000145216.11	HepG2	A301-461A	1	10	GSM2878665	A01	B06	505	702	111915	14.4762	6435434	6135896	3377541	0.550456	3094590	0.0837743	91919	489	GSM2878666	C01	D08fixed	505	702	91615	17.1403	44863708	39648175	23565065	0.594354	17026100	0.277486	494923	940	GSM2878763	none	none	506	701	111915	7.90444	7949407	7888398	2847726	0.361002	2801215	0.0163327
474	FUBP3	ENSG00000107164.15	K562	A303-012A	1	10	GSM2878663	A03	G07	505	705	61215	20.295	19341004	12912223	6806362	0.527125	1544344	0.773103	164751	30989	GSM2878664	A04	F05	505	705	70715	17.4134	25805945	22408463	13793067	0.615529	7557260	0.452097	280803	10762	GSM2878755	none	none	506	706	61215	7.43717	32562675	32486457	10771032	0.331555	10494678	0.0256572
300	FXR1	ENSG00000114416.13	HepG2	A303-892A	1	5	GSM2878603	A04	F05	506	704	82214	14.3821	13077361	11941295	4041427	0.338441	1921286	0.524602	69456	10741	GSM2878604	A03	G07	506	704	32315	17.1987	11121877	9543276	2516753	0.26372	533775	0.787911	22664	5155	GSM2878737	none	none	506	703	82214	7.32321	22453676	21545354	6085490	0.28245	5929310	0.0256643
637	GNB2L1	ENSG00000204628.7	HepG2	A302-040A	1	10	GSM2878659	A04	F05	506	702	91615	14.5304	24899882	23053064	8924136	0.387113	5648749	0.367026	210261	879	GSM2878660	A03	G07	506	702	12016	15.0636	19795911	18118276	5997521	0.331021	3695377	0.383849	124734	790	GSM2878778	none	none	505	701	91615	6.95603	27970369	27705348	6793901	0.24522	6637504	0.0230202
704	HNRNPA0	ENSG00000177733.4	HepG2	A303-941A	1	10	GSM2878683	A04	F05	501	706	102015	8.73473	26630378	25522976	3562920	0.139597	3432739	0.0365377	81607	182	GSM2878684	A03	G07	501	706	12016	9.20426	23877813	22379323	3759776	0.168002	3611340	0.03948	83237	296	GSM2878789	none	none	502	705	102015	5.48311	32813742	32738032	4449543	0.135914	4364472	0.019119
688	HNRNPA0	ENSG00000177733.4	K562	A303-941A	1	10	GSM2878699	A03	G07	501	704	12016	13.6271	22191319	20689104	1967001	0.0950742	1630981	0.170829	45288	661	GSM2878700	A04	F05	501	704	91615	12.0222	28452664	27806435	2146930	0.0772098	1909899	0.110405	55301	1312	GSM2878786	none	none	502	703	12016	8.62694	21858437	21804249	2568895	0.117816	2518466	0.0196306
386x4000	HNRNPA2B1	ENSG00000122566.16	HepG2	GTX127928	41094	10	GSM2878653	A04	F05	503	701	40915	12.0165	41840403	36661800	22822942	0.622526	19615121	0.140552	697725	342	GSM2878654	A03	G07	503	701	61215	11.0089	44113247	33153961	19319976	0.582735	17685318	0.0846097	709798	954	GSM2878746	none	none	503	702	40915	4.19285	20701680	20519628	5515158	0.268775	5440019	0.0136241
363x4000	HNRNPA2B1	ENSG00000122566.16	K562	GTX127928	41094	10	GSM2878651	A04	F05	501	702	40915	11.7286	33908075	32097981	18847293	0.58718	16875472	0.104621	595263	619	GSM2878652	A03	G07	501	702	22315	11.2602	42148515	38173914	22213136	0.581893	18695712	0.158349	670304	1140	GSM2878745	none	none	501	701	40915	5.12016	26149479	26042396	5077504	0.194971	5011835	0.0129333
486x4000	HNRNPR	ENSG00000125944.14	HepG2	GTX106526	40807	10	GSM2878655	A01	B06	506	705	40915	11.8448	56892920	56460444	32173635	0.569844	20835973	0.35239	658070	445	GSM2878656	C01	D08fixed	506	705	61215	12.2637	63157825	62427505	35076256	0.561872	18022405	0.486194	648340	1839	GSM2878757	none	none	505	706	40915	5.28819	34406264	34355866	12134701	0.353206	11725106	0.033754
403x4000	HNRNPR	ENSG00000125944.14	K562	GTX106526	40807	?	GSM2878657	A01	B06	504	701	40915	9.19134	25911727	25338115	16820597	0.663846	15916636	0.0537413	517926	167	GSM2878658	C01	D08fixed	504	701	51215	9.83711	34733707	33347857	18536959	0.555867	17126359	0.0760966	528368	212	GSM2878749	none	none	503	702	40915	6.32809	14480246	14357364	4236356	0.295065	4117985	0.0279417
594	HSPD1	ENSG00000144381.12	HepG2	A302-845A	1	10	GSM2878637	A04	F05	506	706	91615	18.5572	22981171	22181544	12139822	0.547294	2280195	0.812172	143958	2609	GSM2878638	A03	G07	506	706	111915	19.9044	14175808	13523545	6748259	0.499001	1120581	0.833945	96503	8133	GSM2878768	none	none	505	705	91615	7.72856	18635859	18429957	6092565	0.330579	5970343	0.0200608
214	IGF2BP2	ENSG00000073792.11	HepG2	RN008P	2	5	GSM2878586	A01	B06	501	706	082214_batchA	11.5195	6847284	6638913	1354391	0.204008	1279456	0.0553274	44128	728	GSM2878585	C01	D08fixed	501	706	082214_batchB	25	12411225	11810406	3327942	0.28178	2684256	0.193419	85785	5716	GSM2878730	none	none	502	706	082214_batchA	4.54469	18701669	18353650	4399269	0.239695	4267877	0.0298668
715	IGF2BP3	ENSG00000136231.9	K562	RN009P	2	10	GSM2878685	A03	G07	502	705	81815	8.29309	24495384	23664715	1852133	0.0782656	1783326	0.0371501	60437	8072	GSM2878686	A04	F05	502	705	12016	8.2681	14514368	14185106	1045580	0.0737097	1015822	0.0284608	35520	6283	GSM2878791	none	none	501	706	81815	5.61173	27258155	27228017	5488958	0.201592	5359445	0.0235952
597	ILF2	ENSG00000143621.12	HepG2	A303-147A	1	10	GSM2878673	A01	B06	501	702	111915	10.2898	4558420	3957285	2827437	0.714489	2788850	0.0136473	88756	600	GSM2878674	C01	D08fixed	501	702	91615	9.18942	7224228	6605561	4689174	0.709883	4639657	0.0105599	168882	869	GSM2878769	none	none	502	701	111915	6.02696	13113318	13043528	3447631	0.264317	3400883	0.0135595
756	KHDRBS1	ENSG00000121774.13	HepG2	A302-110A	1	10	GSM2878717	A04	F05	504	703	12016	9.02716	4058013	3947231	1800368	0.456109	1767630	0.0181841	18404	149	GSM2878718	A03	G07	504	703	102015	8.96473	21296537	20361625	8506376	0.417765	8223826	0.0332163	179122	307	GSM2878799	none	none	503	704	12016	5.24263	20332618	20304576	5571789	0.274411	5467859	0.0186529
759	KIAA0020	ENSG00000080608.9	HepG2	A303-897A	1	10	GSM2878723	A03	G07	504	704	12016	13.9388	18824686	17001067	1692835	0.0995723	1183487	0.300885	15383	558	GSM2878724	A01	B06	504	704	102015	16.2265	30877794	29908222	2046746	0.0684342	966202	0.527933	10015	398	GSM2878802	none	none	503	703	12016	9.01245	27381455	27261194	5062740	0.185712	4863910	0.0392732
397	KRR1	ENSG00000111615.8	K562	A303-898A	1	10	GSM2878605	A01	B06	506	701	51215	14.1547	22920786	20752201	5295246	0.255166	4289291	0.189973	145346	31	GSM2878606	C01	D08fixed	506	701	40915	13.8587	29445574	26999199	6869793	0.254444	5479877	0.202323	212506	18	GSM2878748	none	none	505	701	40915	4.55528	10413147	9873125	2199354	0.222762	2187634	0.00532884
622	NUFIP2	ENSG00000108256.4	HepG2	A301-599A	1	10	GSM2878639	A04	F05	503	706	91615	16.9474	11976211	11421102	6340993	0.5552	2150274	0.660893	86688	1018	GSM2878640	A03	G07	503	706	111915	18.3115	15586500	14384313	7693085	0.534825	910594	0.881635	58839	3265	GSM2878772	none	none	504	705	91615	7.04152	15224986	15187632	5401730	0.355666	5291016	0.020496
718	NUFIP2	ENSG00000108256.4	K562	A301-599A	1	10	GSM2878687	A03	G07	503	705	81815	12.078	20280654	18976125	3030392	0.159695	2593045	0.14432	75465	2491	GSM2878688	A04	F05	503	705	12016	13.8684	24497641	23646241	3120462	0.131964	2006733	0.356912	56968	2157	GSM2878792	none	none	504	706	81815	5.9302	26565513	26532071	6144467	0.231586	5998173	0.0238091
333x4000	NUSAP1	ENSG00000137804.8	K562	A302-596A	1	5	GSM2878629	A01	B06	503	701	22715	14.0234	33493677	31556589	5329173	0.168877	1398056	0.73766	40923	136	GSM2878630	C01	D08fixed	503	701	40915	13.2712	21997514	19546947	3351428	0.171455	1678779	0.499085	45249	102	GSM2878742	none	none	503	703	40915	6.6003	17512644	16921422	2938299	0.173644	2839958	0.0334687
627	PA2G4	ENSG00000170515.9	HepG2	A303-083A	1	10	GSM2878641	A04	F05	504	706	91615	14.3313	13618824	12810610	4953602	0.38668	3547640	0.283826	115308	672	GSM2878642	A03	G07	504	706	111915	14.9691	15103428	14079421	5125230	0.364023	3355818	0.345236	108958	410	GSM2878773	none	none	503	705	91615	6.20883	23529955	23448168	6708068	0.286081	6594844	0.0168788
648	PA2G4	ENSG00000170515.9	K562	A303-083A	1	10	GSM2878727	A03	G07	505	704	12016	12.9789	12806107	11646480	878217	0.0754062	723835	0.17579	15375	284	GSM2878728	A04	F05	505	704	91615	13.4079	756310	488086	88720	0.181771	79838	0.100113	649	168	GSM2878779	none	none	506	703	12016	7.50784	15964204	15933457	2085576	0.130893	1993241	0.0442731
751	PCBP3	ENSG00000183570.12	HepG2	RN054PW	1	10	GSM2878715	X1A	X1B	504	705	62716	12.2148	12741566	12337081	1490099	0.120782	1287478	0.135978	19915	298	GSM2878716	X2A	X2B	504	705	102015	10.5739	14488966	12898302	1671181	0.129566	1508279	0.0974772	26804	566	GSM2878798	none	none	503	706	62716	4.56425	20298711	20264922	5220038	0.25759	5069322	0.0288726
630	PHF6	ENSG00000156531.12	HepG2	A301-450A	1	10	GSM2878649	A04	F05	505	706	91615	12.1658	18380782	17632705	4499047	0.255154	4030671	0.104106	118503	703	GSM2878650	A03	G07	505	706	111915	12.7596	16295862	15027971	4762106	0.316883	4197085	0.118649	129290	841	GSM2878774	none	none	506	705	91615	5.89475	33218186	33057163	9663229	0.292319	9505455	0.0163273
554	PKM	ENSG00000067225.13	HepG2	A303-660A	1	10	GSM2878623	A03	G07	502	702	61215	15.8455	16885355	14649294	5369345	0.366526	1387762	0.74154	53501	1673	GSM2878624	A04	F05	502	702	81815	15.6465	18610612	17411865	6310587	0.36243	2567923	0.593077	86464	1381	GSM2878761	none	none	501	701	61215	6.57798	25249947	25175311	6885012	0.273483	6715988	0.0245496
225	PRPF6	ENSG00000101161.6	HepG2	A302-773A	1	5	GSM2878579	C01	D08fixed	506	701	82114	20.8214	4530085	4327531	1694868	0.391648	608702	0.640856	15201	1754	GSM2878580	A01	B06	506	701	20315	18.6085	988896	932471	269277	0.288778	51514	0.808695	832	591	GSM2878732	none	none	506	702	82114	6.42751	12492721	12249228	4926269	0.40217	4822474	0.0210697
618	PSIP1	ENSG00000164985.10	HepG2	A300-848A	1	10	GSM2878647	A04	F05	501	706	91615	17.7989	31929306	30758717	13942912	0.4533	1845160	0.867663	138458	4530	GSM2878648	A03	G07	501	706	111915	18.0976	25641805	24731402	10239076	0.414011	1083781	0.894152	114771	16305	GSM2878771	none	none	502	705	91615	6.37718	28887706	28794400	9419943	0.327145	9242753	0.0188101
579	PSIP1	ENSG00000164985.10	K562	A300-848A	1	10	GSM2878645	A01	B06	506	703	91615	17.1658	23863678	23695314	7173973	0.302759	1145365	0.840344	79326	4163	GSM2878646	C01	D08fixed	506	703	81815	17.0873	26462046	26085348	10122023	0.388035	2169824	0.785633	144112	1952	GSM2878764	none	none	505	704	91615	5.84112	22558876	22534712	6723574	0.298365	6619831	0.0154297
202	PTBP1	ENSG00000011304.12	HepG2	RN011P	1	5	GSM2878587	C01	D08fixed	502	702	31414	16.134	1967341	1904613	1093474	0.574119	316042	0.710974	9955	529	GSM2878588	A01	B06	502	702	082214_batchA	13.3155	7978265	7719328	4028563	0.52188	2987089	0.258522	118710	362	GSM2878729	none	none	502	704	31414	8.50784	10764266	10255238	1363759	0.132982	1308367	0.0406171
500	RAVER1	ENSG00000161847.9	HepG2	A303-939A	1	10	GSM2878643	A01	B06	503	702	81815	12.377	21302060	16404732	7874083	0.479989	6239517	0.207588	211420	684	GSM2878644	C01	D08fixed	503	702	61215	13.2774	20380210	12735384	6247492	0.490562	4615327	0.261251	154020	3794	GSM2878758	none	none	504	701	81815	5.81929	24390667	19136569	7886122	0.412097	7772785	0.0143717
467	RAVER1	ENSG00000161847.9	K562	A303-939A	1	10	GSM2878617	A01	B06	505	702	70715	15.5517	15866695	15679400	6055553	0.386211	1829761	0.697838	65856	449	GSM2878618	C01	D08fixed	505	702	61215	15.0237	18897370	18629279	6299400	0.338145	2233022	0.645518	81662	88	GSM2878753	none	none	505	705	70715	10.8228	21153181	20905676	5611586	0.268424	4997833	0.109372
591	RBM17	ENSG00000134453.11	HepG2	A302-498A	1	10	GSM2878635	A04	F05	502	706	91615	17.608	24034985	22578786	10770718	0.477028	4036649	0.62522	181308	614	GSM2878636	A03	G07	502	706	111915	19.8141	14426780	13916229	5737736	0.412305	915890	0.840374	82977	7668	GSM2878767	none	none	501	705	91615	7.84369	18114420	17913063	4779816	0.266834	4677999	0.0213014
327	RBM34	ENSG00000188739.10	K562	A302-293A	1	5	GSM2878595	A01	B06	501	701	22315	19.5078	6090829	5507861	930891	0.169011	166277	0.821379	4429	424	GSM2878596	C01	D08fixed	501	701	40915	12.6079	6473303	6208687	1177059	0.189583	995329	0.154393	17573	29	GSM2878740	none	none	501	702	22315	6.63871	9227562	8820739	1925869	0.218334	1864981	0.0316159
590	RCC2	ENSG00000179051.9	HepG2	A300-873A	1	10	GSM2878633	X1A	X1B	504	702	91615	16.4482	26254665	24875782	9738823	0.391498	3342771	0.656758	143457	2990	GSM2878634	X2A	X2B	504	702	111915	16.7755	16842871	14283364	4279481	0.299613	1127086	0.73663	49980	1004	GSM2878766	none	none	503	701	91615	5.39557	20055281	20032967	4642847	0.23176	4569512	0.0157953
580	RCC2	ENSG00000179051.9	K562	A300-873A	1	10	GSM2878631	C01	D08fixed	506	704	91615	14.6146	16310167	16099863	3492559	0.216931	1845985	0.471452	58871	268	GSM2878632	A01	B06	506	704	81815	20.4393	12272064	12078788	2108097	0.174529	130869	0.937921	19300	16202	GSM2878765	none	none	505	703	91615	4.90478	11992072	11985491	3046260	0.254162	2981131	0.02138
479	RPS2	ENSG00000140988.11	HepG2	A303-209A	1	10	GSM2878619	A03	G07	504	706	40915	17.1228	13071190	11690970	5259879	0.44991	706838	0.865617	35296	505	GSM2878620	A04	F05	504	706	61215	15.3378	19049716	17296802	8217059	0.475062	3565243	0.566117	116410	158	GSM2878756	none	none	503	705	40915	3.73994	17073446	17018199	1850499	0.108736	1786620	0.0345199
407	SF3A3	ENSG00000183431.7	K562	GTX118225	40302	10	GSM2878611	A01	B06	501	701	61215	14.9353	25345138	24548703	9203487	0.374907	2608925	0.716529	109958	502	GSM2878612	C01	D08fixed	501	701	102814	15.2374	19529654	19007439	4152840	0.218485	1604698	0.61359	51416	1670	GSM2878750	none	none	501	702	40915	9.09246	31150197	30826321	7189117	0.233214	6623501	0.0786767
757	SMN1	ENSG00000172062.12	HepG2	RN077PW	1	10	GSM2878719	A03	G07	506	704	12016	7.02696	19421205	18950773	460693	0.02431	449182	0.0249863	8079	1160	GSM2878720	A04	F05	506	704	102015	8.69951	20091209	19659640	448617	0.0228192	435422	0.0294126	7595	1394	GSM2878800	none	none	505	703	12016	4.6774	21475412	21443533	4564006	0.212838	4466561	0.0213508
727	SNRNP200	ENSG00000144028.10	HepG2	A303-453A	1	10	GSM2878705	A04	F05	502	702	102015	14.5304	18309820	17922465	8444959	0.471194	6094114	0.278373	170249	6412	GSM2878706	A03	G07	502	702	12016	18.2416	11170161	10748146	4530344	0.4215	1378373	0.695747	69329	8222	GSM2878795	none	none	501	701	102015	11.6373	24870641	24810458	5067089	0.204232	4847027	0.0434297
429	SSRP1	ENSG00000149136.3	K562	GTX111816	40079	10	GSM2878609	A01	B06	502	705	61215	17.7102	10099658	9760326	2758337	0.282607	346085	0.874531	9759	4994	GSM2878610	C01	D08fixed	502	705	22315	18.5643	5612906	5234093	1090956	0.208433	169627	0.844515	4880	3937	GSM2878751	none	none	502	706	61215	10.5297	24056101	22487555	8117086	0.360959	7190924	0.1141
701	SUB1	ENSG00000113387.7	K562	A301-161A	1	10	GSM2878701	A03	G07	505	701	12016	12.6567	7138964	6144189	1307166	0.212748	1018246	0.221028	21872	325	GSM2878702	A04	F05	505	701	91615	14.1551	20419630	18555164	3587134	0.193323	2299002	0.359098	65167	350	GSM2878788	none	none	506	702	12016	6.49731	22099067	22075038	1801756	0.0816196	1769595	0.0178498
758	SUCLG1	ENSG00000163541.7	HepG2	GTX109215	40023	10	GSM2878721	A04	F05	505	704	12016	11.5171	25079434	24239720	2476397	0.102163	2309640	0.0673386	45539	125	GSM2878722	A03	G07	505	704	102015	13.2038	19952921	18629974	1564168	0.0839598	1358523	0.131472	27165	459	GSM2878801	none	none	506	703	12016	4.48424	22121672	22087545	4611676	0.208791	4512499	0.0215056
430	SUCLG1	ENSG00000163541.7	K562	GTX109215	40023	10	GSM2878615	A03	G07	506	701	51215	15.7295	16264514	12855890	1543317	0.120047	1168457	0.242892	26178	208	GSM2878616	A04	F05	506	701	61215	19.1208	16682348	13405710	2666182	0.198884	1319587	0.505065	72503	534	GSM2878752	none	none	506	702	51215	8.85881	23017425	21037096	2667044	0.126778	2535856	0.0491885
728	SUPT6H	ENSG00000109111.10	HepG2	A300-801A	1	10	GSM2878707	A04	F05	501	702	102015	15.0452	29228940	28659050	4396348	0.153402	2559967	0.417706	79091	950	GSM2878708	A03	G07	501	702	12016	14.6774	28491623	27564855	4365073	0.158356	2631437	0.397161	78216	815	GSM2878796	none	none	502	701	102015	11.4308	28165386	28060382	4650914	0.165747	4501958	0.0320273
666	SUPT6H	ENSG00000109111.10	K562	A300-801A	1	10	GSM2878693	A03	G07	506	702	81815	19.7851	11188916	10414553	3552924	0.34115	815824	0.77038	43046	22675	GSM2878694	A04	F05	506	702	91615	16.1712	14294551	13997853	1124148	0.0803086	615410	0.452554	11491	4460	GSM2878781	none	none	505	701	81815	16.1172	121989235	121874567	46229360	0.379319	20451053	0.557618
328	TRIP6	ENSG00000087077.7	K562	A300-865A	1	5	GSM2878597	A01	B06	501	703	22315	14.2899	5539748	5183389	1322075	0.25506	905863	0.314817	16131	42	GSM2878598	C01	D08fixed	501	703	40915	14.8929	5911028	5615615	1490070	0.265344	810226	0.45625	16133	75	GSM2878741	none	none	501	704	22315	8.00271	12711549	12264346	2535837	0.206765	2436512	0.0391685
725	TRNAU1AP	ENSG00000180098.5	HepG2	GTX121631	40863	10	GSM2878713	A01	B06	502	703	12016	12.5533	13198011	13072605	2440587	0.186695	2115302	0.133281	51552	192	GSM2878714	C01	D08fixed	502	703	102015	10.4961	13298143	13202445	1778413	0.134703	1668201	0.0619721	44798	183	GSM2878794	none	none	501	704	12016	4.63095	8407001	8388306	1228239	0.146423	1203453	0.0201801
720	TRNAU1AP	ENSG00000180098.5	K562	GTX121631	40863	10	GSM2878689	A03	G07	506	705	81815	11.1031	18960526	18251918	4404439	0.241314	3863625	0.122788	128259	2785	GSM2878690	A04	F05	506	705	12016	11.3281	19981904	19085126	6334701	0.331918	5629476	0.111327	174355	2585	GSM2878793	none	none	505	706	81815	4.76803	29624458	29600978	5019759	0.169581	4904527	0.0229557
317	XRCC5	ENSG00000079246.11	K562	A302-627A	1	5	GSM2878593	A01	B06	502	703	22315	13.062	6495567	6147007	1812565	0.29487	1539228	0.150801	30654	129	GSM2878594	C01	D08fixed	502	703	40915	18.6472	5211349	4832555	1620055	0.335238	455581	0.718787	12166	352	GSM2878738	none	none	502	704	22315	8.19285	12312863	11825063	3190825	0.269836	3099076	0.028754
351	ZFC3H1	ENSG00000133858.11	K562	A301-455A	1	10	GSM2878613	A01	B06	503	706	22315	16.335	8677625	8401163	3755777	0.447054	1444421	0.615414	49278	876	GSM2878614	C01	D08fixed	503	706	40915	20.5594	4748633	4586920	1808409	0.394253	680884	0.62349	19239	1122	GSM2878743	none	none	503	705	22315	8.69211	20731184	20424421	9738770	0.47682	9321742	0.0428214
[truncated: 16 more columns]

## Sheet: IP western failed
						Replicate 1	Replicate 2	Input
uID	Official Gene Symbol	Official ENSGID	Cell Line	Antibody Cat #	Antibody Lot #	Cell batch	Cell batch	cell batch
711	AGO1	ENSG00000092847.6	HepG2	RN028PW	002
257	AGO2	ENSG00000123908.7	HepG2	ab57113
620	AKAP8	ENSG00000105127.4	HepG2	A301-061A	001	091615	111915	091615
742	CELF1	ENSG00000149187.13	HepG2	RN034PW	001	012016	062716	012016
741	CENPI	ENSG00000102384.9	HepG2	A303-374A	001	012016	062716	012016
217	CIRBP	ENSG00000099622.9	HepG2	RN032P	001
309	CPSF7	ENSG00000149532.11	HepG2	A300-930A	001	082214	032315
307	DDX20	ENSG00000064703.7	HepG2	A300-651A	001	082214	040915
293	DDX27	ENSG00000124228.10	HepG2	A302-217A	001	032015	032315	032015
639	DDX28	ENSG00000182810.5	HepG2	A300-761A		091615	012016	091615
334	DDX3X	ENSG00000215301.5	HepG2	A300-476A	001	032015	032315	032015
640	DNAJC21	ENSG00000168724.10	HepG2	A301-884A		091615	012016	091615
294	EIF4G2	ENSG00000110321.11	HepG2	RN003P	001	032015	082214	032015
296	FMR1	ENSG00000102081.9	HepG2	RN016P	001	032015	082214	032015
707	FXR1	ENSG00000114416.13	HepG2	A303-892A	001	102015	012016	102015
394	GNL3	ENSG00000163938.12	HepG2	A300-599A	001	040915	061215	040915
304	MAGOH	ENSG00000162385.6	HepG2	RN089PW	001
559	MARK2	ENSG00000072518.16	HepG2	A303-135A	001	081815	111915	081815
212	MATR3	ENSG00000015479.13	HepG2	GTX115291	40653
476	METAP2	ENSG00000111142.9	HepG2	A303-419A	001	040915	061215	040915
385	NUSAP1	ENSG00000137804.8	HepG2	A302-596A	001	040915	061215	040915
619	PES1	ENSG00000100029.13	HepG2	A300-903A	001	091615	111915	091615
653	PUM1	ENSG00000134644.11	HepG2	A302-576A	001
644	PUM2	ENSG00000055917.11	HepG2	A300-202A		091615	012016	091615
221	RBM27	ENSG00000091009.6	HepG2	A301-233A	002
574	RBM39	ENSG00000131051.16	HepG2	A300-291A	001	111915	091615	111915
308	RPS10	ENSG00000124614.9	HepG2	RN070PW	001	082214	040915	040915
329	RPS19	ENSG00000105372.2	HepG2	RN071PW	001	032015	032315	032015
395	SAFB	ENSG00000160633.8	HepG2	GTX101450	39897	040915	061215	040915
660	SCAF4	ENSG00000156304.10	HepG2	A303-951A	001
261	SLBP	ENSG00000163950.8	HepG2	RN045P	001
233	SRSF7	ENSG00000115875.14	HepG2	RN079PW	001
295	TFIP11	ENSG00000100109.12	HepG2	A302-548A	001	032015	032315	032015
502	TOE1	ENSG00000132773.7	HepG2	A303-643A	001	081815	061215	081815
310	TRIP6	ENSG00000087077.7	HepG2	A300-865A	001	082214	032315
487	YWHAG	ENSG00000170027.5	HepG2	GTX113298	40128	040915	061215	040915
638	ZRANB2	ENSG00000132485.8	HepG2	A301-029A		091615	012016	091615
409	AIMP1	ENSG00000164022.12	K562	GTX105175	39827	040915	051215	051215
382	ALYREF	ENSG00000183684.6	K562	GTX113917	40135	051215	040915	051215
375	ANXA2	ENSG00000182718.12	K562	GTX100046	39476	040915	051215	040915
578	BCLAF1	ENSG00000029363.11	K562	A300-608A	001	091615	081815	091615
608	CCAR1	ENSG00000060339.9	K562	A300-270A	001	081815	091615	081815
615	CCAR2	ENSG00000158941.12	K562	A303-942A	001
449	CEBPZ	ENSG00000115816.9	K562	A303-153A	001	061215	051215	061215
399	CELF1	ENSG00000149187.13	K562	RN034PW	001	051215	040915	040915
489	CNOT7	ENSG00000198791.7	K562	RN110PW	001	061215	081815	061215
259	CPSF7	ENSG00000149532.11	K562	A300-930A	001
732	CPSF7	ENSG00000149532.11	K562	A301-359A	001
462	DCP1B	ENSG00000151065.9	K562	RN112PW	001	070715	061215	070715
252	DDX27	ENSG00000124228.10	K562	A302-217A	001
526	DDX28	ENSG00000182810.5	K562	A300-761A	001	061215	070715	061215
672	DDX3X	ENSG00000215301.5	K562	A303-474A	001
373	DDX5	ENSG00000108654.7	K562	GTX100234	39274	040915	051215	040915
423	DKC1	ENSG00000130826.11	K562	GTX109000	40583	051215	061215	051215
549	EIF3A	ENSG00000107581.8	K562	A302-002A	001	081815	091615	081815
482	EIF4G1	ENSG00000114867.15	K562	RN002P	002	061215	081815	061215
432	EIF4G3	ENSG00000075151.15	K562	GTX118109	40919	051215	061215	051215
273	EWSR1	ENSG00000182944.13	K562	GTX114069	40198	022715	022315	022715
524	GNB2L1	ENSG00000204628.7	K562	A302-545A	??	070715	061215	070715
408	HMGB1	ENSG00000189403.10	K562	GTX101277	39742	040915	051215	051215
250	HNRNPF	ENSG00000169813.12	K562	GTX114476
364	KHDRBS2	ENSG00000112232.8	K562	RN041P	001	040915	022315	040915
735	KIF1C	ENSG00000129250.7	K562	A301-069A	001	091615	012016	091615
446	MARK2	ENSG00000072518.16	K562	A303-135A	001	061215	022315	061215
717	MBNL1	ENSG00000152601.13	K562	GTX112624	40562
564	NOL12	ENSG00000100101.13	K562	A302-733A	001	061215	070715	061215
288	NXF1	ENSG00000162231.9	K562	RN088PW	001	110314A	110314B
581	PES1	ENSG00000100029.13	K562	A300-903A	001	091615	081815	091615
381	RBM15	ENSG00000162775.10	K562	GTX109899	40079	051215	040915	051215
360	RBM39	ENSG00000131051.16	K562	A300-291A	??	040915	022315	040915
418	RBM4	ENSG00000173933.15	K562	GTX106339	39708	040915	051215	040915
667	RBM6	ENSG00000004534.10	K562	A301-013A	001
488	RBM8A	ENSG00000265241.2	K562	RN120PW	001	061215	081815	061215
324	RPS10	ENSG00000124614.9	K562	RN070PW	001	110314	022715	110314
365	RPS19	ENSG00000105372.2	K562	RN071PW	001	040915	022315	040915
380	RPS3A	ENSG00000145425.5	K562	GTX105020	39953	051215	040915	051215
400	SAFB	ENSG00000160633.8	K562	GTX101450	39897	040915	051215	040915
518	SCAF4	ENSG00000156304.10	K562	A303-951A	001	070715	061215	070715
402	SF1	ENSG00000168066.16	K562	GTX104540	40002	040915	051215	040915
269	SRSF5	ENSG00000100650.11	K562	RN082PW	001	022715	022315	022715
239	SRSF7	ENSG00000115875.14	K562	RN079PW	001
433	STAU1	ENSG00000124214.15	K562	GTX106566	40030	051215	061215	051215
401	STAU2	ENSG00000040341.13	K562	GTX116458	40289	040915	051215	040915
438	TIAL1	ENSG00000151923.13	K562	RN059PW	001	051215	061215	051215
357	TRIM56	ENSG00000169871.8	K562	A301-212A	001	022715	040915	040915
448	UPF2	ENSG00000151461.15	K562	A303-929A	001	061215	051215	061215
532	XRN1	ENSG00000114127.6	K562	A300-443A	003	061215	070715	061215
736	YTHDC2	ENSG00000047188.11	K562	A303-025A	001	091615	012016	091615

## Sheet: Experiment Abandoned
						Replicate 1		Replicate 2		Input
uID	Official Gene Symbol	Official ENSGID	Cell Line	Antibody Cat #	Antibody Lot #	Cell batch	Rep1 aeCT	Cell batch	Rep2 aeCT	cell batch	Input aeCT	Comment
319	DDX24	ENSG00000089737.11	HepG2	A300-696A	001	082214	25	032015	25	032015	9.11309	Both reps failed
313	DDX42	ENSG00000198231.8	HepG2	A303-353A	001	032015	25	032315	25	032015	#NUM!	Both reps failed
314	RBM25	ENSG00000119707.9	HepG2	A301-068A	001	032015	25	032315	25	032015	#NUM!	Both reps failed
303	SERBP1	ENSG00000142864.10	HepG2	RN056PW	001	082214	25	032015	25	032015	7.71019	Both reps failed
318	XRCC5	ENSG00000079246.11	HepG2	A302-627A	001	082214	25	032015	25	032015	11.4204	Both reps failed
661	ZNF622	ENSG00000173545.4	HepG2	A304-075A	001	081815	25	012016	25	081815	#NUM!	Both reps failed
361	FIP1L1	ENSG00000145216.11	K562	A301-461A	001	040915	21.0179	022315	21.335	040915	8.47179	Both reps failed
268	PUF60	ENSG00000179950.9	K562	A302-817A	001	022715	19.8686	022315	22.9129	022715	3.55536	Both reps failed
379	DDX27	ENSG00000124228.10	K562	A302-217A	001	040915	22.2789	051215	23.4156	040915	6.78494	Both reps failed
377	AGO1	ENSG00000092847.6	K562	RN028PW	002	040915	23.4156	051215	24.5524	040915	7.28819	Both reps failed
428	SRPK2	ENSG00000135250.12	K562	GTX107774	40016	061215	27.5524	051215	28.5524	061215	#NUM!	Both reps failed
583	CALR	ENSG00000179218.9	K562	A301-130A	001	081815	25	091615	25	081815	#NUM!	Both reps failed
443	GRSF1	ENSG00000132463.9	K562	RN050PW	001	061215	25	051215	25	061215	#NUM!	Both reps failed
347	SF3A3	ENSG00000183431.7	K562	A302-506A	001	022315	25	040915	25	040915	#NUM!	Both reps failed
515	ZMYND8	ENSG00000101040.15	K562	A302-089A	001	??	25	??	25	??	#VALUE!	Both reps failed
600	PNPT1	ENSG00000138035.10	HepG2	A303-917A	001	081815	20.5005	111915	17.9474	081815	6.24263	Not sequenced
320	DDX21	ENSG00000165732.8	HepG2	RN090PW	001	040915	18.1547	032015	21.3459	040915	6.71833	Not sequenced
305	PABPC4	ENSG00000090621.9	HepG2	A301-466A	001	032015	17.2919	032315	21.6199	032015	6.69806	Not sequenced
322	SART3	ENSG00000075856.7	HepG2	GTX107684	39757	040915	14.4316	032015	21.7762	040915	6.52245	Not sequenced
330	RECQL	ENSG00000004700.11	HepG2	GTX100084	39391	032015	17.6325	032315	21.9129	032015	8.60853	Not sequenced
604	DEAF1	ENSG00000177030.12	HepG2	A303-187A	001	081815	17.1658	191915	21.991	081815	5.96473	Not sequenced
306	G3BP2	ENSG00000138757.10	HepG2	A302-040A	002	032015	14.0675	032315	22.1421	032015	5.7523	Not sequenced
436	KRR1	ENSG00000111615.8	HepG2	A303-898A	001	040915	22.3841	061215	21.9745	040915	7.81414	Not sequenced
389	SLBP	ENSG00000163950.8	HepG2	RN045P	001	061215	20.3404	040915	22.6139	061215	10.1395	Not sequenced
656	UPF2	ENSG00000151461.15	HepG2	A303-929A	001	091615	23.3592	012016	15.1688	091615	9.42669	Not sequenced
601	RTF1	ENSG00000137815.10	HepG2	A300-178A	001	081815	24.0027	191915	21.7358	081815	7	Not sequenced
427	NXF3	ENSG00000147206.12	K562	GTX116398	40261	061215	19.8738	022315	17.3345	061215	10.9502	Not sequenced
404	ACO1	ENSG00000122729.14	K562	RN039PW	001	040915	16.5506	051215	20.0876	040915	8.70695	Not sequenced
359	HSPD1	ENSG00000144381.12	K562	A302-845A	001	040915	20.4713	022315	17.4718	040915	8.88904	Not sequenced
348	SFPQ	ENSG00000116560.6	K562	A301-321A	001	040915	17.0089	022715	20.5594	040915	6.61173	Not sequenced
605	NIP7	ENSG00000132603.9	K562	A303-974A	001	081815	19.0157	091615	20.583	081815	5.72856	Not sequenced
453	CEBPZ	ENSG00000115816.9	K562	A303-153A	001	070715	20.6301	061215	19.5525	070715	16.3906	Not sequenced
362	UBAP2L	ENSG00000143569.14	K562	A300-533A	001	040915	21.0054	022315	18.8377	040915	5.95572	Not sequenced
424	GLRX3	ENSG00000108010.7	K562	GTX118339	40310	061215	21.3095	040915	16.0237	061215	9.34424	Not sequenced
349	CIRBP	ENSG00000099622.9	K562	RN032P	001	022315	16.621	040915	21.4772	022315	7.47179	Not sequenced
434	KIAA0020	ENSG00000080608.9	K562	A303-897A	001	061215	21.5868	022315	20.4718	061215	15.2813	Not sequenced
458	XPO1	ENSG00000082898.12	K562	A300-469A	001	061215	21.1075	070715	21.9745	061215	10.608	Not sequenced
527	DDX59	ENSG00000118197.9	K562	A303-028A	001	061215	17.0789	070715	22.0076	061215	12.0693	Not sequenced
612	DHX33	ENSG00000005100.8	K562	A300-800A	001	070715	17.6472	081815	22.5594	070715	8.98368	Not sequenced
435	KIAA0020	ENSG00000080608.9	K562	custom_AB	custom	061215	23.0165	051215	22.2092	061215	8.97863	Not sequenced
369	RPS10	ENSG00000124614.9	K562	RN070PW	001	040915	23.0669	022315	18.6568	040915	4.06156	Not sequenced
665	SNRNP200	ENSG00000144028.10	K562	A303-453A	001	081815	23.5484	091615	17.9515	081815	16.6846	Not sequenced
442	CSTF2	ENSG00000101811.9	K562	A301-092A	001	061215	25	051215	11.5156	061215	#NUM!	Not sequenced
606	ESF1	ENSG00000089048.10	K562	A303-165A	001	081815	25	091615	19.0469	081815	11.2665	Not sequenced
392	FMR1	ENSG00000102081.9	HepG2	RN016P	001	061215	25	040915	25	061215	#NUM!	One rep failed
410	DNAJC17	ENSG00000104129.5	K562	GTX104456	39974	061215	14.0291	102814	19.7851	061215	8.38701	One rep failed
505	RBM17	ENSG00000134453.11	K562	A302-498A	001	070715	20.2801	081815	16.8904	070715	7.84694	One rep failed
411	PARN	ENSG00000140694.12	K562	GTX115020	40884	061215	13.3837	102814	25.5524	061215	10.0772	One rep failed
473	CDC40	ENSG00000168438.10	K562	A303-699A	?	061215	19.3619	070715	25	061215	5.66282	One rep failed
253	TFIP11	ENSG00000100109.12	K562	A302-548A	001	110314A	15.737	110314B	25	110314A	#NUM!	One rep failed
412	EIF4A2	ENSG00000156976.10	K562	GTX101484	40352	061215	16.301	102814	17.4241	061215	8.8684	One rep failed
