# Supplementary material for: A large-scale binding and functional map of human RNA-binding proteins
Source: Nature. 2020 Jul 29;583(7818):711–9. doi: 10.1038/s41586-020-2077-3 (PMC7410833; doi:10.1038/s41586-020-2077-3)
Supplement: Supplementary file 13 — Supplementary Data 11 eCLIP blacklist regions. 56 regions which showed consistent artifact signal across many eCLIP experiments and were excluded from analyses. [file 41586_2020_2077_MOESM13_ESM.xlsx]

## Sheet: hg19 blacklist
Chromosome	Start	Stop	BlacklistReason	-	strand
chr1	185958734	185958753	skyscraper	0	+
chr22	38051278	38051282	skyscraper	0	+
chr22	38049865	38049880	skyscraper	0	+
chr10	27220229	27220248	skyscraper	0	-
chr8	38586651	38586671	skyscraper	0	+
chr5	179602225	179602245	skyscraper	0	-
chr3	49940108	49940127	skyscraper	0	-
chr12	54378855	54378873	skyscraper	0	+
chr13	24308537	24308555	skyscraper	0	-
chr6	163123394	163123414	skyscraper	0	-
chr9	127533506	127533527	skyscraper	0	+
chr13	74014620	74014645	skyscraper	0	-
chr2	219824456	219824478	skyscraper	0	+
chr11	62019670	62019688	skyscraper	0	-
chr7	39663474	39663497	skyscraper	0	+
chr1	75210277	75210295	skyscraper	0	+
chr9	77113739	77113772	skyscraper	0	+
chr17	8090536	8090553	skyscraper	0	+
chr19	48112258	48112284	skyscraper	0	+
chr1	156186229	156186266	skyscraper	0	+
chr19	36631938	36631974	skyscraper	0	+
chr9	45727242	45727291	skyscraper	0	+
chr1	237766308	237766764	rRNA pseudogene	0	+
chr1	91852785	91853147	rRNA pseudogene	0	-
chr10	68805210	68805496	rRNA pseudogene	0	-
chr11	77597473	77597831	rRNA pseudogene	0	+
chr12	20704357	20704522	rRNA pseudogene	0	+
chr16	47538629	47539297	rRNA pseudogene	0	+
chr17	22023344	22023500	rRNA pseudogene	0	+
chr19	22877614	22877696	rRNA pseudogene	0	-
chr19	43911665	43912167	rRNA pseudogene	0	+
chr2	133011919	133013768	rRNA pseudogene	0	-
chr2	230045487	230045734	rRNA pseudogene	0	-
chr22	22210544	22210651	rRNA pseudogene	0	+
chr22	22210670	22210856	rRNA pseudogene	0	+
chr4	7584186	7584364	rRNA pseudogene	0	+
chr6	133593944	133594166	rRNA pseudogene	0	+
chr8	70602248	70602620	rRNA pseudogene	0	-
chr6	31958260	31958278	skyscraper	0	+
chr15	96826149	96826167	skyscraper	0	-
chr6	10887836	10887855	skyscraper	0	+
chr14	102706662	102706680	skyscraper	0	-
chr14	102700509	102700527	skyscraper	0	-
chr3	160122388	160122416	skyscraper	0	+
chr7	101460733	101460756	skyscraper	0	+
chr10	72577390	72577408	skyscraper	0	+
chrM	10007	10047	skyscraper	0	+
chrM	1616	1656	skyscraper	0	+
chrX	117415458	117415476	skyscraper	0	+
chr11	32165332	32165361	skyscraper	0	-
chr4	13544063	13544089	skyscraper	0	-
chr20	25840928	25840996	unreliably mapped satellite repeat	0	-
chr20	25844275	25844365	unreliably mapped satellite repeat	0	-
chr20	25846823	25846961	unreliably mapped satellite repeat	0	-
chr20	25848666	25848731	unreliably mapped satellite repeat	0	-
chr20	25848505	25848565	unreliably mapped satellite repeat	0	-
chr14	103988910	103988945	low complexity skyscraper	0	-

## Sheet: hg38 blacklist
Chromosome	Start	Stop	BlacklistReason	-	strand
chr1	185989602	185989621	skyscraper	-	+
chr22	37655271	37655275	skyscraper	-	+
chr22	37653858	37653873	skyscraper	-	+
chr10	26931300	26931319	skyscraper	-	-
chr8	38729133	38729153	skyscraper	-	+
chr5	180175225	180175245	skyscraper	-	-
chr3	49902675	49902694	skyscraper	-	-
chr12	53985071	53985089	skyscraper	-	+
chr13	23734398	23734416	skyscraper	-	-
chr6	162702362	162702382	skyscraper	-	-
chr9	124771227	124771248	skyscraper	-	+
chr13	73440483	73440508	skyscraper	-	-
chr2	218959734	218959756	skyscraper	-	+
chr11	62252198	62252216	skyscraper	-	-
chr7	39623875	39623898	skyscraper	-	+
chr1	74744593	74744611	skyscraper	-	+
chr9	74498823	74498856	skyscraper	-	+
chr17	8187218	8187235	skyscraper	-	+
chr19	47609001	47609027	skyscraper	-	+
chr1	156216438	156216475	skyscraper	-	+
chr19	36141036	36141072	skyscraper	-	+
chr1	237603008	237603464	rRNA pseudogene	-	+
chr1	91387228	91387590	rRNA pseudogene	-	-
chr10	67045452	67045738	rRNA pseudogene	-	-
chr11	77886427	77886785	rRNA pseudogene	-	+
chr12	20551423	20551588	rRNA pseudogene	-	+
chr16	47504718	47505386	rRNA pseudogene	-	+
chr17	22524018	22524174	rRNA pseudogene	-	+
chr19	22694812	22694894	rRNA pseudogene	-	-
chr19	43407513	43408015	rRNA pseudogene	-	+
chr2	132254346	132256195	rRNA pseudogene	-	-
chr2	229180771	229181018	rRNA pseudogene	-	-
chr22	21856255	21856362	rRNA pseudogene	-	+
chr22	21856381	21856567	rRNA pseudogene	-	+
chr4	7582459	7582637	rRNA pseudogene	-	+
chr6	133272806	133273028	rRNA pseudogene	-	+
chr8	69690013	69690385	rRNA pseudogene	-	-
chr6	31990483	31990501	skyscraper	-	+
chr15	96282920	96282938	skyscraper	-	-
chr6	10887603	10887622	skyscraper	-	+
chr14	102240325	102240343	skyscraper	-	-
chr14	102234172	102234190	skyscraper	-	-
chr3	160404600	160404628	skyscraper	-	+
chr7	101817453	101817476	skyscraper	-	+
chr10	70817634	70817652	skyscraper	-	+
chrM	10006	10046	skyscraper	-	+
chrM	1614	1654	skyscraper	-	+
chrX	118281495	118281513	skyscraper	-	+
chr11	32143786	32143815	skyscraper	-	-
chr4	13542439	13542465	skyscraper	-	-
chr20	25860292	25860360	unreliably mapped satellite repeat	-	-
chr20	25863639	25863729	unreliably mapped satellite repeat	-	-
chr20	25866187	25866325	unreliably mapped satellite repeat	-	-
chr20	25868030	25868095	unreliably mapped satellite repeat	-	-
chr20	25867869	25867929	unreliably mapped satellite repeat	-	-
chr14	103522573	103522608	low complexity skyscraper	-	-
