# Supplementary material for: A large-scale binding and functional map of human RNA-binding proteins
Source: Nature. 2020 Jul 29;583(7818):711–9. doi: 10.1038/s41586-020-2077-3 (PMC7410833; doi:10.1038/s41586-020-2077-3)
Supplement: Supplementary file 14 — Supplementary Data 12 Overlap between eCLIP and ChIP-seq peaks. Contains statistics of overlap between eCLIP and ChIP-seq peaks. [file 41586_2020_2077_MOESM14_ESM.xlsx]

## Sheet: Sheet1
Supplementary Data 12. Overlap between eCLIP and ChIP-seq peaks.
Cells	RBPs	eCLIP (total)	ChIP (total)	eCLIP (overlap)	ChIP (overlap)	eCLIP	ChIP
						(overlap %)	(overlap %)
HepG2	FUS	789	7796	37	36	4.69	0.46
HepG2	GTF2F1	4575	6224	129	107	2.82	1.72
HepG2	HNRNPK	5755	24729	698	592	12.13	2.39
HepG2	HNRNPL	9134	24030	483	111	5.29	0.46
HepG2	HNRNPUL1	468	3606	24	7	5.13	0.19
HepG2	PCBP1	960	12485	106	85	11.04	0.68
HepG2	PCBP2	8703	3847	649	414	7.46	10.76
HepG2	PRPF4	9242	3936	267	150	2.89	3.81
HepG2	PTBP1	8618	4810	33	21	0.38	0.44
HepG2	RBFOX2	7339	36873	1861	1077	25.36	2.92
HepG2	RBM22	1877	31636	326	290	17.37	0.92
HepG2	SFPQ	2582	501	41	18	1.59	3.59
HepG2	SRSF1	1781	11718	249	265	13.98	2.26
HepG2	SRSF9	678	1002	0	0	0	0
HepG2	TAF15	699	20982	15	18	2.15	0.09
HepG2	U2AF1	1039	6112	35	27	3.37	0.44
HepG2	U2AF2	3645	3353	7	8	0.19	0.24
K562	FUS	4309	2944	116	75	2.69	2.55
K562	GTF2F1	4976	15501	465	412	9.34	2.66
K562	HNRNPK	3040	11580	120	99	3.95	0.85
K562	HNRNPL	5764	7993	42	24	0.73	0.3
K562	HNRNPUL1	202	1121	9	6	4.46	0.54
K562	NONO	11435	5783	630	336	5.51	5.81
K562	PCBP1	2196	10907	215	208	9.79	1.91
K562	PTBP1	7592	5016	76	52	1	1.04
K562	RBFOX2	3462	39014	1069	644	30.88	1.65
K562	RBM15	9287	400	198	93	2.13	23.25
K562	RBM22	1040	12873	81	81	7.79	0.63
K562	SAFB	506	5910	1	1	0.2	0.02
K562	SRSF1	2155	1167	43	41	2	3.51
K562	SRSF7	480	208	4	3	0.83	1.44
K562	TAF15	561	785	9	5	1.6	0.64
K562	TARDBP	6822	8563	346	161	5.07	1.88
K562	U2AF1	1230	4352	22	18	1.79	0.41
