# Supplementary material for: A large-scale binding and functional map of human RNA-binding proteins
Source: Nature. 2020 Jul 29;583(7818):711–9. doi: 10.1038/s41586-020-2077-3 (PMC7410833; doi:10.1038/s41586-020-2077-3)
Supplement: Supplementary file 15 — Supplementary Data 13 eCLIP adapters used. Contains sequences of in-line barcoded RNA adapters used for eCLIP experiments. [file 41586_2020_2077_MOESM15_ESM.xlsx]

## Sheet: Sheet1
Adapter name	RNA adapter used	In-line barcode (beginning of Read 1)
RNA_A01	/5phos/rArUrUrGrCrUrUrArGrArUrCrGrGrArArGrArGrCrGrUrCrGrUrGrUrArG/3SpC3/	AAGCAAT
RNA_B06	/5phos/rArCrArArGrCrCrArGrArUrCrGrGrArArGrArGrCrGrUrCrGrUrGrUrArG/3SpC3/	GGCTTGT
RNA_C01	/5phos/rArArCrUrUrGrUrArGrArUrCrGrGrArArGrArGrCrGrUrCrGrUrGrUrArG/3SpC3/	ACAAGTT
RNA_D08	/5phos/rArGrGrArCrCrArArGrArUrCrGrGrArArGrArGrCrGrUrCrGrUrGrUrArG/3SpC3/	TGGTCCT
A03	/5Phos/rArNrNrNrNrGrGrUrCrArUrArGrArUrCrGrGrArArGrArGrCrGrUrCrGrUrGrUrArG/3SprC3/	ATGACCNNNNT
G07	/5Phos/rArNrNrNrNrArCrArGrGrArArGrArUrCrGrGrArArGrArGrCrGrUrCrGrUrGrUrArG/3SprC3/	TCCTGTNNNNT
A04	/5Phos/rArNrNrNrNrArArGrCrUrGrArGrArUrCrGrGrArArGrArGrCrGrUrCrGrUrGrUrArG/3SprC3/	CAGCTTNNNNT
F05	/5Phos/rArNrNrNrNrGrUrArUrCrCrArGrArUrCrGrGrArArGrArGrCrGrUrCrGrUrGrUrArG/3SprC3/	GGATACNNNNT
RNA_X1A	/5Phos/rArUrArUrArGrGrNrNrNrNrNrArGrArUrCrGrGrArArGrArGrCrGrUrCrGrUrGrUrArG/3SpC3/	NNNNNCCTATAT
RNA_X1B	/5Phos/rArArUrArGrCrArNrNrNrNrNrArGrArUrCrGrGrArArGrArGrCrGrUrCrGrUrGrUrArG/3SpC3/	NNNNNTGCTATT
RNA_X2A	/5Phos/rArArGrUrArUrArNrNrNrNrNrArGrArUrCrGrGrArArGrArGrCrGrUrCrGrUrGrUrArG/3SpC3/	NNNNNTATACTT
RNA_X2B	/5Phos/rArGrArArGrArUrNrNrNrNrNrArGrArUrCrGrGrArArGrArGrCrGrUrCrGrUrGrUrArG/3SpC3/	NNNNNATCTTCT
RiL19/None	/5phos/rArGrArUrCrGrGrArArGrArGrCrGrUrCrGrUrG/3SpC3/	none
